# Supplementary material for: Why do people move? Enhancing human mobility prediction using local functions based on public records and SNS data
Source: PLoS One. 2018 Feb 12;13(2):e0192698. doi: 10.1371/journal.pone.0192698 (PMC5809051; doi:10.1371/journal.pone.0192698)
Supplement: S1 File — Traffic volume data for basic administrative districts in Seoul from April 12 to April 14, 2013. (ZIP) [file pone.0192698.s001.zip]

Archive with 1 entries (1 files):
- S1_File.csv
