# Supplementary material for: Why do people move? Enhancing human mobility prediction using local functions based on public records and SNS data
Source: PLoS One. 2018 Feb 12;13(2):e0192698. doi: 10.1371/journal.pone.0192698 (PMC5809051; doi:10.1371/journal.pone.0192698)
Supplement: S1 File — Traffic volume data for basic administrative districts in Seoul from April 12 to April 14, 2013. (ZIP) [file pone.0192698.s001.zip › S1_File.csv]

destination_in_traffic_autocorrelation	traffic	origin_out_traffic_autocorrelation	fd3	origin_dong	origin_residential_population	destination_dong	origin_out_traffic	fd2	destination_tweet	fd1	destination_employee	destination_residential_population	opposite_traffic	destination_in_traffic	distance	destination_out_traffic	origin_in_traffic	onboard_time	travel_distance	destination_out_traffic_autocorrelation	origin_in_traffic_autocorrelation	total_time	origin_tweet	origin_employee
58408	1433	48220	0	Sajik-dong	10365	Sajik-dong	49653	0	6914	0	45046	10365	1433	59841	0	49653	59841	0	0	48220	58408	0	6914	45046
32716	208	49445	0.026	Sajik-dong	10365	Samcheong-dong	49653	0.022	4860	0.12	3980	3421	70	32924	1866.006952	30214	59841	767.285714286	2811.71428571	30144	59771	1158.87142857	6914	45046
35514	43	49610	0.038	Sajik-dong	10365	Buam-dong	49653	0.018	1803	0.111	3590	11527	108	35557	2548.006048	37563	59841	966.212962963	4193.66666667	37455	59733	1497.72222222	6914	45046
69301	87	49566	0.027	Sajik-dong	10365	Pyeongchang-dong	49653	0.016	2545	0.149	2635	19752	140	69388	4462.003973	66895	59841	1367.44285714	6720.21428571	66755	59701	1905.2	6914	45046
75049	1268	48385	0.082	Sajik-dong	10365	Muak-dong	49653	0.05	1288	0.157	1388	8664	1559	76317	1070.5929649999998	75554	59841	420.002565747	1684.83643361	73995	58282	485.355355997	6914	45046
152986	595	49058	0.094	Sajik-dong	10365	Gyonam-dong	49653	0.031	1018	0.098	3493	5859	1811	153581	600.407783	156646	59841	439.095527333	1556.06460519	154835	58030	511.488680287	6914	45046
27288	271	49382	0.043	Sajik-dong	10365	Gahoe-dong	49653	0.028	2226	0.095	8218	5413	194	27559	1795.901659	30713	59841	479.087628866	1989.3556701	30519	59647	639.226804124	6914	45046
1741096	3322	46331	0.468	Sajik-dong	10365	Jongno 1.2.3.4-ga-dong	49653	0.179	35956	0.386	97700	8856	3796	1744418	1760.020701	1702273	59841	535.618282403	2100.38856691	1698477	56045	655.105110643	6914	45046
200868	342	49311	0.048	Sajik-dong	10365	Jongno 5.6-ga-dong	49653	0.018	5389	0.246	24602	6311	467	201210	3087.9729070000003	215589	59841	855.0	3227.94218415	215122	59374	954.920770878	6914	45046
23153	125	49528	0.054	Sajik-dong	10365	Ihwa-dong	49653	0.031	4618	0.088	13777	9503	21	23278	3016.05463	17564	59841	1060.28571429	3725.61904762	17543	59820	1310.33333333	6914	45046
29165	492	49161	0.076	Sajik-dong	10365	Changsin 1-dong	49653	0.023	1048	0.167	6408	7483	19	29657	3854.950439	37155	59841	1196.94736842	4682.94736842	37136	59822	1324.15789474	6914	45046
249510	8	49645	0.111	Sajik-dong	10365	Changsin 2-dong	49653	0.056	926	0.168	2331	11860	16	249518	3559.1313769999997	233898	59841	1601.25	5184.75	233882	59825	2194.5625	6914	45046
0	0	49653	0.107	Sajik-dong	10365	Changsin 3-dong	49653	0.105	241	0.16	794	8406	0	0	3850.274347	0	59841	1480.8495025257	6490.862763883	0	59841	1785.7072973017	6914	45046
125612	20	49633	0.136	Sajik-dong	10365	Sungin 1-dong	49653	0.103	1503	0.158	1659	7652	49	125632	4108.574285000001	124849	59841	1439.85714286	6314.04081633	124800	59792	1846.2244898	6914	45046
28754	208	49445	0.062	Sajik-dong	10365	Sungin 2-dong	49653	0.024	805	0.135	5682	9728	349	28962	4409.631869	32359	59841	1053.27793696	4367.98853868	32010	59492	1089.9226361	6914	45046
179689	494	49159	0.043	Sajik-dong	10365	Cheongunhyoja-dong	49653	0.016	8854	0.111	5625	14906	657	180183	1202.635505	173255	59841	466.861491629	2206.54490107	172598	59184	706.056316591	6914	45046
288374	248	49405	0.075	Sajik-dong	10365	Hyehwa-dong	49653	0.031	11213	0.139	8753	19588	435	288622	3003.609488	267298	59841	962.666666667	3912.52413793	266863	59406	1038.1908046	6914	45046
58460	504	49149	0.037	Sajik-dong	10365	Sogong-dong	49653	0.02	8340	0.097	61868	1820	109	58964	1061.084396	79252	59841	1219.47706422	5116.30275229	79143	59732	1925.41284404	6914	45046
625369	292	49361	0.059	Sajik-dong	10365	Hoehyeon-dong	49653	0.072	10795	0.294	47252	6587	183	625661	1980.632878	613426	59841	1039.25136612	4186.96721311	613243	59658	1460.49180328	6914	45046
627455	95	49558	0.039	Sajik-dong	10365	Myeong-dong	49653	0.029	22733	0.139	103320	4175	197	627550	1673.269201	579621	59841	1388.68527919	5349.91370558	579424	59644	1771.40101523	6914	45046
15106	7	49646	0.069	Sajik-dong	10365	Pil-dong	49653	0.074	3355	0.09	21901	4872	2	15113	2674.219602	13536	59841	3224.5	21662.5	13534	59839	4470.5	6914	45046
99003	43	49610	0.044	Sajik-dong	10365	Jangchung-dong	49653	0.019	2733	0.097	9297	6310	31	99046	3403.041773	90094	59841	1323.74193548	5370.25806452	90063	59810	1690.19354839	6914	45046
286888	32	49621	0.026	Sajik-dong	10365	Gwanghui-dong	49653	0.012	5231	0.315	36642	6221	55	286920	3117.267318	263232	59841	1587.38181818	5776.29090909	263177	59786	2165.23636364	6914	45046
216424	43	49610	0.061	Sajik-dong	10365	Euljiro-dong	49653	0.035	4150	0.337	27740	2060	53	216467	2425.403093	212348	59841	1439.9245283	6346.50943396	212295	59788	2006.30188679	6914	45046
56101	12	49641	0.044	Sajik-dong	10365	Sindang 1-dong	49653	0.022	3271	0.394	26112	9191	17	56113	3905.2473069999996	57258	59841	2047.05882353	7984.29411765	57241	59824	2366.41176471	6914	45046
134979	46	49607	0.039	Sajik-dong	10365	Sindang 2-dong	49653	0.021	1904	0.122	7855	16712	56	135025	3941.150327	140785	59841	1464.69642857	5941.17857143	140729	59785	1793.75	6914	45046
18789	0	49653	0.052	Sajik-dong	10365	Sindang 3-dong	49653	0.031	513	0.137	3478	19410	5	18789	4405.863969	16974	59841	1798.0	6704.4	16969	59836	2600.8	6914	45046
2295	0	49653	0.049	Sajik-dong	10365	Sindang 4-dong	49653	0.035	1050	0.138	3274	16003	0	2295	4400.573302	2452	59841	1565.1002725362	7090.138325878001	2452	59841	1874.3604589522001	6914	45046
6969	4	49649	0.042	Sajik-dong	10365	Sindang 5-dong	49653	0.033	582	0.144	4043	10704	3	6973	4668.6548999999995	4392	59841	1419.33333333	7251.0	4389	59838	3007.33333333	6914	45046
15236	10	49643	0.05	Sajik-dong	10365	Sindang 6-dong	49653	0.042	597	0.168	3294	12126	9	15246	4524.180426	10755	59841	1809.88888889	8130.66666667	10746	59832	2018.22222222	6914	45046
168592	16	49637	0.062	Sajik-dong	10365	Hwanghak-dong	49653	0.039	1064	0.17	5702	13070	30	168608	4501.797457000001	164243	59841	1451.53333333	5392.63333333	164213	59811	2038.9	6914	45046
50962	94	49559	0.063	Sajik-dong	10365	Jungnim-dong	49653	0.04	2130	0.098	8292	10438	30	51056	1853.902651	52233	59841	1085.63333333	4481.33333333	52203	59811	2001.4	6914	45046
21846	46	49607	0.072	Sajik-dong	10365	Huam-dong	49653	0.066	1674	0.136	5239	20212	11	21892	2734.382791	20908	59841	1121.72727273	4904.27272727	20897	59830	1749.36363636	6914	45046
86777	41	49612	0.042	Sajik-dong	10365	Yongsan 2-ga-dong	49653	0.026	7080	0.124	2934	13713	77	86818	3845.745468	84341	59841	1485.74025974	7993.7012987	84264	59764	1763.27272727	6914	45046
216130	125	49528	0.038	Sajik-dong	10365	Namyeong-dong	49653	0.023	4542	0.115	20356	8471	64	216255	3169.916149	227489	59841	1182.15625	5310.234375	227425	59777	1901.90625	6914	45046
13629	6	49647	0.048	Sajik-dong	10365	Wonhyoro 2-dong	49653	0.045	1619	0.128	6812	15866	12	13635	4793.764009	16709	59841	1195.33333333	7040.08333333	16697	59829	1474.83333333	6914	45046
72904	19	49634	0.048	Sajik-dong	10365	Hyochang-dong	49653	0.036	2268	0.139	2603	11333	34	72923	3489.796455	74906	59841	1107.61764706	4857.29411765	74872	59807	1345.82352941	6914	45046
14591	6	49647	0.045	Sajik-dong	10365	Yongmun-dong	49653	0.031	911	0.167	1600	13154	5	14597	4081.1778729999996	13982	59841	2080.8	5835.0	13977	59836	3063.6	6914	45046
6673	9	49644	0.041	Sajik-dong	10365	Ichon 1-dong	49653	0.018	809	0.211	3486	28267	3	6682	6301.051277	4586	59841	1702.66666667	8584.0	4583	59838	2070.66666667	6914	45046
4591	4	49649	0.106	Sajik-dong	10365	Ichon 2-dong	49653	0.05	917	0.137	876	10276	0	4595	5725.1732600000005	512	59841	1767.8965261060002	8532.62768014	512	59841	2087.753512186	6914	45046
100801	27	49626	0.034	Sajik-dong	10365	Itaewon 1-dong	49653	0.031	3928	0.138	7121	9814	22	100828	4912.19662	94948	59841	2049.81818182	9301.18181818	94926	59819	2971.95454545	6914	45046
5018	3	49650	0.031	Sajik-dong	10365	Itaewon 2-dong	49653	0.024	3612	0.129	2215	11898	3	5021	4081.997414	5622	59841	850.666666667	5802.33333333	5619	59838	1357.33333333	6914	45046
37904	11	49642	0.062	Sajik-dong	10365	Seobinggo-dong	49653	0.028	1735	0.119	4616	14404	13	37915	6102.295474	41736	59841	1681.76923077	8642.07692308	41723	59828	2239.38461538	6914	45046
36960	32	49621	0.041	Sajik-dong	10365	Bogwang-dong	49653	0.032	3731	0.155	2091	18173	14	36992	6032.1999000000005	39489	59841	2265.42857143	10877.9285714	39475	59827	2802.28571429	6914	45046
34733	18	49635	0.038	Sajik-dong	10365	Cheongpa-dong	49653	0.027	2985	0.146	10019	23720	4	34751	2890.089756	20131	59841	2046.0	8902.25	20127	59837	3594.75	6914	45046
19331	9	49644	0.116	Sajik-dong	10365	Wonhyoro 1-dong	49653	0.059	1239	0.132	8110	12946	9	19340	3965.929116	19117	59841	1768.44444444	9467.66666667	19108	59832	2985.22222222	6914	45046
484888	199	49454	0.027	Sajik-dong	10365	Hangangro-dong	49653	0.021	10047	0.098	33136	16468	120	485087	4983.612779	491455	59841	1483.40833333	7267.66666667	491335	59721	2045.76666667	6914	45046
125575	266	49387	0.028	Sajik-dong	10365	Hannam-dong	49653	0.017	15940	0.15	15937	25188	311	125841	5118.286099999999	122496	59841	1082.96784566	5917.78135048	122185	59530	1133.70418006	6914	45046
69870	10	49643	0.135	Sajik-dong	10365	Wangsimni 2-dong	49653	0.11	3856	0.161	1926	17338	29	69880	5244.618655	76845	59841	1618.72413793	7601.82758621	76816	59812	2010.51724138	6914	45046
266813	25	49628	0.089	Sajik-dong	10365	Majang-dong	49653	0.042	3565	0.184	10974	25618	45	266838	6211.545405	274309	59841	1811.31111111	7915.4	274264	59796	2087.08888889	6914	45046
109318	12	49641	0.039	Sajik-dong	10365	Sageun-dong	49653	0.023	3162	0.122	9219	11839	6	109330	6733.324001999999	97038	59841	2305.16666667	11096.6666667	97032	59835	4041.16666667	6914	45046
49813	12	49641	0.057	Sajik-dong	10365	Haengdang 1-dong	49653	0.043	3181	0.132	8526	18000	18	49825	6006.331586	46946	59841	1648.22222222	7759.55555556	46928	59823	2313.5	6914	45046
15268	0	49653	0.063	Sajik-dong	10365	Haengdang 2-dong	49653	0.035	949	0.194	2107	26832	2	15268	5573.927000000001	11475	59841	1378.5	7075.5	11473	59839	1762.5	6914	45046
20598	5	49648	0.055	Sajik-dong	10365	Eungbong-dong	49653	0.02	753	0.164	1024	17463	8	20603	6092.432965999999	24328	59841	1974.875	10219.75	24320	59833	2383.25	6914	45046
70084	73	49580	0.058	Sajik-dong	10365	Geumho 1-ga-dong	49653	0.026	1214	0.152	1658	15477	121	70157	5346.9122609999995	67940	59841	1484.3553719	6312.7107438	67819	59720	1726.62809917	6914	45046
1999	2	49651	0.044	Sajik-dong	10365	Geumho 4-ga-dong	49653	0.033	1338	0.147	1963	15082	5	2001	5765.0132459999995	3064	59841	1691.8	8263.0	3059	59836	2269.6	6914	45046
7421	2	49651	0.047	Sajik-dong	10365	Seongsu 1-ga1-dong	49653	0.029	3932	0.143	6683	18387	1	7423	7249.153777	8445	59841	2091.0	9323.0	8444	59840	2628.0	6914	45046
127182	19	49634	0.037	Sajik-dong	10365	Seongsu 1-ga2-dong	49653	0.018	1936	0.143	12598	18721	25	127201	7024.487746	122026	59841	2075.16	9746.24	122001	59816	2328.28	6914	45046
7583	3	49650	0.064	Sajik-dong	10365	Seongsu 2-ga1-dong	49653	0.047	3028	0.146	14571	21294	3	7586	8568.705585	12503	59841	2335.0	10004.3333333	12500	59838	2663.66666667	6914	45046
170485	23	49630	0.029	Sajik-dong	10365	Seongsu 2-ga 3-dong	49653	0.024	2587	0.146	43517	12457	24	170508	8370.172315	157479	59841	2627.125	13419.1666667	157455	59817	3513.45833333	6914	45046
14580	5	49648	0.033	Sajik-dong	10365	Songjeong-dong	49653	0.032	1203	0.145	2156	12640	10	14585	8725.302751	15034	59841	3106.8	15778.3	15024	59831	3425.5	6914	45046
37858	3	49650	0.053	Sajik-dong	10365	Yongdap-dong	49653	0.028	1370	0.127	13485	17445	10	37861	7904.458334	42490	59841	2139.6	10064.2	42480	59831	2732.8	6914	45046
84706	15	49638	0.038	Sajik-dong	10365	Wangsimridoseon-dong	49653	0.038	1923	0.122	8254	13132	16	84721	5248.764244	81555	59841	1822.1875	7920.0625	81539	59825	2646.875	6914	45046
70292	10	49643	0.055	Sajik-dong	10365	Geumho 2.3ga-dong	49653	0.036	2625	0.179	2422	23568	30	70302	4997.3252600000005	73912	59841	1473.8	7005.76666667	73882	59811	1881.76666667	6914	45046
77938	48	49605	0.078	Sajik-dong	10365	Oksu-dong	49653	0.038	1500	0.162	2720	23572	32	77986	5411.838886	78094	59841	1287.65625	7015.84375	78062	59809	1768.65625	6914	45046
412312	78	49575	0.037	Sajik-dong	10365	Hwayang-dong	49653	0.021	8886	0.24	14197	24241	108	412390	9667.011318	381187	59841	2619.12962963	12487.8333333	381079	59733	2756.31481481	6914	45046
163162	26	49627	0.063	Sajik-dong	10365	Gunja-dong	49653	0.033	2224	0.163	7832	22163	11	163188	9414.451879	158875	59841	2332.27272727	11535.0909091	158864	59830	3105.09090909	6914	45046
157291	73	49580	0.038	Sajik-dong	10365	Junggok 1-dong	49653	0.029	4581	0.171	6943	17187	106	157364	9578.772023000001	176208	59841	1854.33018868	9979.33018868	176102	59735	1931.69811321	6914	45046
15750	42	49611	0.052	Sajik-dong	10365	Junggok 2-dong	49653	0.028	1243	0.198	5699	23268	76	15792	10229.086589999999	15178	59841	2002.97368421	10643.5657895	15102	59765	2064.73684211	6914	45046
84326	15	49638	0.048	Sajik-dong	10365	Junggok 3-dong	49653	0.036	4046	0.164	4778	19057	19	84341	9887.31569	91432	59841	2344.47368421	11540.2105263	91413	59822	2746.26315789	6914	45046
154212	25	49628	0.078	Sajik-dong	10365	Junggok 4-dong	49653	0.046	2310	0.182	4959	32147	30	154237	10958.62502	158173	59841	2296.8	11965.7	158143	59811	2718.53333333	6914	45046
18855	6	49647	0.053	Sajik-dong	10365	Neung-dong	49653	0.026	1286	0.129	4466	11420	12	18861	10188.6222	15038	59841	2399.58333333	12282.6666667	15026	59829	2674.5	6914	45046
185906	23	49630	0.037	Sajik-dong	10365	Guui 1-dong	49653	0.031	1381	0.205	6361	23298	14	185929	10816.655770000001	188310	59841	2216.92857143	13337.2142857	188296	59827	2556.85714286	6914	45046
19168	2	49651	0.041	Sajik-dong	10365	Guui 2-dong	49653	0.034	2394	0.177	5211	27787	15	19170	11230.875960000001	16118	59841	2185.06666667	11675.8666667	16103	59826	2196.4	6914	45046
267670	13	49640	0.052	Sajik-dong	10365	Guui 3-dong	49653	0.023	3722	0.157	19699	29961	14	267683	11838.08706	276733	59841	2959.92857143	16085.0	276719	59827	3313.64285714	6914	45046
96270	51	49602	0.061	Sajik-dong	10365	Gwangjang-dong	49653	0.038	5783	0.193	10953	36959	58	96321	12167.80386	99970	59841	2365.10344828	12407.5862069	99912	59783	2606.0	6914	45046
9094	3	49650	0.113	Sajik-dong	10365	Jayang 1-dong	49653	0.099	2934	0.208	8364	25826	4	9097	10430.573120000001	11310	59841	2908.75	13666.0	11306	59837	3224.75	6914	45046
15499	7	49646	0.086	Sajik-dong	10365	Jayang 2-dong	49653	0.048	1430	0.177	7311	28779	9	15506	11063.060159999999	18906	59841	3033.44444444	13716.6666667	18897	59832	3610.44444444	6914	45046
13279	3	49650	0.086	Sajik-dong	10365	Jayang 3-dong	49653	0.047	1043	0.19	6244	32051	22	13282	10073.54836	18031	59841	2903.09090909	13314.1818182	18009	59819	3044.22727273	6914	45046
60948	15	49638	0.046	Sajik-dong	10365	Jayang 4-dong	49653	0.027	1765	0.247	6948	28741	15	60963	9386.465973	63198	59841	2756.33333333	12756.3333333	63183	59826	2939.6	6914	45046
53717	124	49529	0.062	Sajik-dong	10365	Hoegi-dong	49653	0.034	2789	0.145	10029	12693	116	53841	7586.553319	42408	59841	1971.15517241	8444.8362069	42292	59725	2086.69827586	6914	45046
37376	131	49522	0.033	Sajik-dong	10365	Hwigyeong 1-dong	49653	0.027	1773	0.159	3869	17545	228	37507	8360.581155	35939	59841	1958.91666667	8568.90350877	35711	59613	2025.94298246	6914	45046
22648	9	49644	0.038	Sajik-dong	10365	Hwigyeong 2-dong	49653	0.038	1348	0.165	4462	26357	18	22657	8613.800556999999	21380	59841	2310.22222222	9984.77777778	21362	59823	2670.61111111	6914	45046
246281	139	49514	0.038	Sajik-dong	10365	Cheongryangri-dong	49653	0.02	3569	0.189	8301	25154	124	246420	6877.634156	218554	59841	1746.7016129	7658.64516129	218430	59717	1892.76612903	6914	45046
201571	326	49327	0.063	Sajik-dong	10365	Yongsin-dong	49653	0.025	3188	0.193	27882	33292	310	201897	5543.324491	200759	59841	1291.52258065	5417.99032258	200449	59531	1368.88709677	6914	45046
189598	145	49508	0.047	Sajik-dong	10365	Jegi-dong	49653	0.034	2341	0.25	11249	29165	376	189743	6062.307723	186034	59841	1479.26861702	6249.16223404	185658	59465	1635.16755319	6914	45046
54501	132	49521	0.057	Sajik-dong	10365	Jeollo 1-dong	49653	0.035	1190	0.228	7761	31257	150	54633	7182.251011	54187	59841	1835.25333333	7545.59333333	54037	59691	1973.12666667	6914	45046
36721	104	49549	0.054	Sajik-dong	10365	Jeollo 2-dong	49653	0.042	1978	0.151	4362	21610	119	36825	8050.083938	37404	59841	2120.78991597	8930.96638655	37285	59722	2336.29411765	6914	45046
124422	75	49578	0.036	Sajik-dong	10365	Dapsimri 1-dong	49653	0.027	2852	0.151	10111	20299	192	124497	7196.425137	129333	59841	1575.953125	7666.21354167	129141	59649	1653.90625	6914	45046
25712	56	49597	0.049	Sajik-dong	10365	Dapsimri 2-dong	49653	0.044	1952	0.196	5735	31934	73	25768	8058.875094999999	18576	59841	2183.43835616	9361.63013699	18503	59768	2297.39726027	6914	45046
119196	39	49614	0.065	Sajik-dong	10365	Jangan 1-dong	49653	0.021	1853	0.228	20752	37949	100	119235	8722.123245	119368	59841	1806.2	8931.62	119268	59741	1972.97	6914	45046
67404	53	49600	0.033	Sajik-dong	10365	Jangan 2-dong	49653	0.031	2129	0.202	10088	32759	74	67457	9033.79818	74857	59841	2174.86486486	9997.67567568	74783	59767	2622.5	6914	45046
278753	238	49415	0.036	Sajik-dong	10365	Imun 1-dong	49653	0.027	8843	0.217	5316	33348	293	278991	8451.04784	299847	59841	2002.07849829	9143.2116041	299554	59548	2250.3447099	6914	45046
82253	83	49570	0.039	Sajik-dong	10365	Imun 2-dong	49653	0.042	1542	0.165	2183	23523	106	82336	9224.063709999999	90698	59841	1865.55660377	9901.43396226	90592	59735	2048.97169811	6914	45046
18596	18	49635	0.098	Sajik-dong	10365	Myeonmok 2-dong	49653	0.019	1148	0.204	6140	28409	37	18614	9718.546317999999	20155	59841	2497.21621622	10923.3513514	20118	59804	2707.59459459	6914	45046
6047	6	49647	0.057	Sajik-dong	10365	Myeonmok 4-dong	49653	0.055	2066	0.171	3407	22567	10	6053	10091.58834	9943	59841	2343.8	11400.0	9933	59831	2727.7	6914	45046
1992	0	49653	0.152	Sajik-dong	10365	Myeonmok 5-dong	49653	0.093	445	0.147	3740	14190	1	1992	9716.295383	3238	59841	2558.0	11281.0	3237	59840	2630.0	6914	45046
52546	6	49647	0.033	Sajik-dong	10365	Myeonmok 7-dong	49653	0.032	1691	0.169	4122	25593	9	52552	10760.17669	55411	59841	2334.88888889	13160.7777778	55402	59832	2703.66666667	6914	45046
166619	186	49467	0.051	Sajik-dong	10365	Sangbong 1-dong	49653	0.026	2223	0.192	6159	25808	169	166805	10886.53914	161957	59841	2472.76331361	11078.0828402	161788	59672	2656.60946746	6914	45046
28663	88	49565	0.031	Sajik-dong	10365	Sangbong 2-dong	49653	0.031	1348	0.157	9971	18602	136	28751	10244.741	25171	59841	2477.79411765	10739.6838235	25035	59705	2525.06617647	6914	45046
97727	55	49598	0.079	Sajik-dong	10365	Junghwa 1-dong	49653	0.037	2072	0.18	3655	21713	115	97782	10476.73616	100157	59841	1725.13043478	7921.8173913	100042	59726	1938.63478261	6914	45046
45524	44	49609	0.048	Sajik-dong	10365	Junghwa 2-dong	49653	0.034	1772	0.211	6673	30885	51	45568	9666.244389	47881	59841	2519.64705882	10321.254902	47830	59790	2695.68627451	6914	45046
77168	27	49626	0.097	Sajik-dong	10365	Muk 1-dong	49653	0.053	2063	0.204	5870	36553	47	77195	10886.910049999999	78973	59841	2547.5106383	12068.1914894	78926	59794	2883.9787234	6914	45046
1748	2	49651	0.053	Sajik-dong	10365	Muk 2-dong	49653	0.04	1764	0.17	5333	20164	3	1750	10074.899300000001	1579	59841	2329.66666667	10936.3333333	1576	59838	2437.0	6914	45046
35818	66	49587	0.056	Sajik-dong	10365	Mangu 3-dong	49653	0.04	834	0.16	3543	19370	163	35884	11828.51809	45978	59841	2686.47852761	10894.1472393	45815	59678	2785.88343558	6914	45046
85866	125	49528	0.078	Sajik-dong	10365	Sinnae 1-dong	49653	0.044	3421	0.195	7895	32242	217	85991	12618.83847	93455	59841	2796.10599078	12515.7557604	93238	59624	2920.99078341	6914	45046
19824	18	49635	0.046	Sajik-dong	10365	Sinnae 2-dong	49653	0.039	860	0.181	5172	25124	14	19842	11495.40073	15664	59841	3267.5	13449.1428571	15650	59827	3453.5	6914	45046
116195	23	49630	0.047	Sajik-dong	10365	Myeonmokbon-dong	49653	0.037	4090	0.238	6842	37087	40	116218	10612.97965	117955	59841	2478.375	11689.325	117915	59801	2834.65	6914	45046
145204	36	49617	0.05	Sajik-dong	10365	Myeonmok 3.8-dong	49653	0.037	2453	0.208	7685	29281	35	145240	11199.35824	142275	59841	2809.37142857	12723.6	142240	59806	3057.17142857	6914	45046
54582	242	49411	0.071	Sajik-dong	10365	Mangubon-dong	49653	0.041	3069	0.204	9831	35040	263	54824	12312.37961	59099	59841	2808.4486692	12263.9201521	58836	59578	2876.93536122	6914	45046
9742	10	49643	0.082	Sajik-dong	10365	Donam 1-dong	49653	0.051	809	0.152	1383	16578	7	9752	5574.498064	3021	59841	2282.85714286	8647.14285714	3014	59834	2513.71428571	6914	45046
30181	70	49583	0.033	Sajik-dong	10365	Donam 2-dong	49653	0.029	1905	0.184	1716	23756	58	30251	4606.030696999999	22315	59841	1264.29310345	5017.55172414	22257	59783	1829.24137931	6914	45046
233551	353	49300	0.026	Sajik-dong	10365	Anam-dong	49653	0.02	4854	0.142	13134	18360	599	233904	5238.271540999999	226618	59841	1538.71953255	6299.00834725	226019	59242	1616.53923205	6914	45046
35890	22	49631	0.035	Sajik-dong	10365	Bomun-dong	49653	0.035	1173	0.142	4121	14356	73	35912	4447.785054	33965	59841	1207.32876712	4859.05479452	33892	59768	1313.60273973	6914	45046
45240	95	49558	0.097	Sajik-dong	10365	Jeongneung 1-dong	49653	0.074	1401	0.212	1937	20396	78	45335	5347.509692	38350	59841	1502.55128205	6397.1025641	38272	59763	1803.78205128	6914	45046
33360	83	49570	0.056	Sajik-dong	10365	Jeongneung 2-dong	49653	0.028	1320	0.159	2832	24396	62	33443	4707.604832	24306	59841	1604.22580645	7405.40322581	24244	59779	1966.77419355	6914	45046
51627	55	49598	0.053	Sajik-dong	10365	Jeongneung 3-dong	49653	0.031	1224	0.139	4343	18542	55	51682	4640.507739000001	53707	59841	1813.67272727	9518.2	53652	59786	2349.41818182	6914	45046
57016	139	49514	0.076	Sajik-dong	10365	Jeongneung 4-dong	49653	0.051	1492	0.159	3870	28243	255	57155	5957.633246	61773	59841	1393.08235294	5994.71764706	61518	59586	1607.11764706	6914	45046
67369	377	49276	0.04	Sajik-dong	10365	Gireum 1-dong	49653	0.025	1885	0.24	3619	37561	494	67746	5847.759464	69472	59841	1869.09716599	10041.9615385	68978	59347	2000.44736842	6914	45046
169979	186	49467	0.061	Sajik-dong	10365	Gireum 2-dong	49653	0.039	2380	0.143	4612	21068	184	170165	6328.235034	167900	59841	1514.4076087	6911.83152174	167716	59657	1668.05978261	6914	45046
73968	111	49542	0.044	Sajik-dong	10365	Wolgok 1-dong	49653	0.027	1575	0.173	4899	29323	224	74079	6989.83321	76165	59841	1871.81696429	7937.52232143	75941	59617	2009.83035714	6914	45046
138583	25	49628	0.044	Sajik-dong	10365	Wolgok 2-dong	49653	0.026	1585	0.137	8745	21871	50	138608	7408.873654999999	149832	59841	2085.42	10037.22	149782	59791	2510.72	6914	45046
28358	34	49619	0.038	Sajik-dong	10365	Jangwi 1-dong	49653	0.04	1080	0.186	2838	25959	42	28392	7973.076598	21890	59841	2237.83333333	10264.4761905	21848	59799	2528.80952381	6914	45046
83203	30	49623	0.089	Sajik-dong	10365	Jangwi 2-dong	49653	0.046	985	0.158	5078	22582	31	83233	8447.682865	89031	59841	2291.38709677	10608.516129	89000	59810	2568.12903226	6914	45046
36384	24	49629	0.075	Sajik-dong	10365	Jangwi 3-dong	49653	0.049	1420	0.144	4452	19116	45	36408	8887.21902	35949	59841	2437.86666667	10545.1555556	35904	59796	3041.77777778	6914	45046
174328	457	49196	0.033	Sajik-dong	10365	Seongbuk-dong	49653	0.021	5958	0.144	5115	19549	508	174785	3391.395386	183044	59841	1195.5019685	5086.04330709	182536	59333	1348.11417323	6914	45046
29336	81	49572	0.039	Sajik-dong	10365	Samseon-dong	49653	0.033	3108	0.173	9510	28853	84	29417	3918.034365	19573	59841	1433.71428571	5548.73809524	19489	59757	1814.54761905	6914	45046
196448	395	49258	0.045	Sajik-dong	10365	Dongseon-dong	49653	0.025	6279	0.172	10170	17145	131	196843	4783.617626	207691	59841	1400.5648855	5841.39694656	207560	59710	1607.63358779	6914	45046
117165	143	49510	0.043	Sajik-dong	10365	Jongam-dong	49653	0.028	2620	0.222	7550	43890	408	117308	6181.068892	127622	59841	1766.38235294	7434.99264706	127214	59433	1811.08578431	6914	45046
27075	55	49598	0.042	Sajik-dong	10365	Seokgwan-dong	49653	0.03	1667	0.209	8217	37825	62	27130	8954.38412	28769	59841	2237.48387097	9896.93548387	28707	59779	2503.98387097	6914	45046
24005	23	49630	0.075	Sajik-dong	10365	Beon 1-dong	49653	0.048	1043	0.162	8783	21154	21	24028	8882.847843	21791	59841	2646.85714286	11810.2380952	21770	59820	2947.42857143	6914	45046
48375	49	49604	0.034	Sajik-dong	10365	Beon 2-dong	49653	0.033	3572	0.157	3128	19681	47	48424	8438.302811	56670	59841	2248.59574468	10098.5744681	56623	59794	2767.4893617	6914	45046
33846	43	49610	0.047	Sajik-dong	10365	Beon 3-dong	49653	0.039	1363	0.232	2556	21177	48	33889	8461.909665000001	35823	59841	2125.625	9702.375	35775	59793	2470.35416667	6914	45046
32439	31	49622	0.034	Sajik-dong	10365	Suyu 1-dong	49653	0.031	1136	0.183	5125	23250	52	32470	7179.546652	32847	59841	2321.09615385	10562.8076923	32795	59789	2644.94230769	6914	45046
33800	32	49621	0.035	Sajik-dong	10365	Suyu 2-dong	49653	0.038	1640	0.161	4357	23251	56	33832	9087.415985	36503	59841	2605.82142857	11595.1607143	36447	59785	2988.26785714	6914	45046
313971	286	49367	0.07	Sajik-dong	10365	Suyu 3-dong	49653	0.041	1114	0.189	8413	24394	267	314257	8922.302267	301146	59841	2513.66292135	11862.9850187	300879	59574	2633.70411985	6914	45046
35138	46	49607	0.058	Sajik-dong	10365	Samyang-dong	49653	0.049	9038	0.207	3331	31551	129	35184	6811.157209	48750	59841	2229.06976744	9722.13953488	48621	59712	2560.95348837	6914	45046
190573	181	49472	0.055	Sajik-dong	10365	Mia-dong	49653	0.03	1526	0.202	6580	24174	291	190754	7929.068318	216427	59841	2136.87285223	10221.532646	216136	59550	2264.26460481	6914	45046
280199	645	49008	0.087	Sajik-dong	10365	Songjung-dong	49653	0.055	3989	0.191	8463	33516	212	280844	7394.589657	280483	59841	1847.50943396	7878.84433962	280271	59629	2228.28301887	6914	45046
45848	82	49571	0.038	Sajik-dong	10365	Songcheon-dong	49653	0.027	2440	0.222	7272	32079	195	45930	6900.949209	47082	59841	1952.67692308	8408.51794872	46887	59646	2185.67692308	6914	45046
38950	71	49582	0.082	Sajik-dong	10365	Samgaksan-dong	49653	0.082	4504	0.221	2190	35058	66	39021	6326.869223	42195	59841	1984.92424242	8863.09090909	42129	59775	2464.28787879	6914	45046
69464	202	49451	0.049	Sajik-dong	10365	Ui-dong	49653	0.028	2609	0.179	3478	21487	253	69666	10032.077299999999	71860	59841	3159.78656126	18542.173913	71607	59588	3286.41501976	6914	45046
51030	27	49626	0.118	Sajik-dong	10365	Insu-dong	49653	0.071	1437	0.208	5792	33774	88	51057	7755.00215	52306	59841	2591.95454545	11242.8181818	52218	59753	2933.31818182	6914	45046
38647	32	49621	0.056	Sajik-dong	10365	Ssangmun 1-dong	49653	0.049	8862	0.141	3803	22300	43	38679	9884.405025	45797	59841	2818.27906977	13357.4651163	45754	59798	3281.18604651	6914	45046
169355	85	49568	0.05	Sajik-dong	10365	Ssangmun 2-dong	49653	0.034	1460	0.166	4299	21552	117	169440	10963.42728	179957	59841	2785.54700855	13755.8974359	179840	59724	2913.33333333	6914	45046
53811	147	49506	0.071	Sajik-dong	10365	Ssangmun 3-dong	49653	0.042	1273	0.151	3182	18577	185	53958	9821.218717000002	49113	59841	2670.31891892	12869.8162162	48928	59656	2770.96216216	6914	45046
10802	9	49644	0.063	Sajik-dong	10365	Ssangmun 4-dong	49653	0.054	2243	0.177	1933	21625	14	10811	10457.74413	10796	59841	2824.0	12754.5	10782	59827	3351.5	6914	45046
83256	120	49533	0.04	Sajik-dong	10365	Banghak 1-dong	49653	0.027	2742	0.204	9931	32394	186	83376	12043.502410000001	79253	59841	2881.28494624	14421.8225806	79067	59655	2989.88709677	6914	45046
22377	13	49640	0.059	Sajik-dong	10365	Banghak 2-dong	49653	0.054	2102	0.174	2837	23998	25	22390	11823.84807	30170	59841	3133.6	14859.0	30145	59816	3415.24	6914	45046
53209	48	49605	0.045	Sajik-dong	10365	Banghak 3-dong	49653	0.035	2684	0.183	3161	31897	198	53257	11021.78469	69865	59841	3473.39393939	15369.9747475	69667	59643	3612.27272727	6914	45046
15979	13	49640	0.075	Sajik-dong	10365	Chang 1-dong	49653	0.061	2368	0.169	3390	28695	10	15992	10421.34894	12833	59841	3155.2	14435.2	12823	59831	3453.9	6914	45046
32003	26	49627	0.071	Sajik-dong	10365	Chang 2-dong	49653	0.044	551	0.186	4447	31651	34	32029	9636.489594	28006	59841	2593.73529412	12291.2647059	27972	59807	2884.85294118	6914	45046
17849	4	49649	0.084	Sajik-dong	10365	Chang 3-dong	49653	0.086	550	0.147	1939	16083	5	17853	9506.597467000001	20421	59841	2482.6	11911.6	20416	59836	3112.4	6914	45046
214190	85	49568	0.05	Sajik-dong	10365	Chang 4-dong	49653	0.037	1734	0.158	6738	30786	107	214275	11343.196689999999	211483	59841	2423.64485981	14526.4766355	211376	59734	2650.24299065	6914	45046
10387	1	49652	0.053	Sajik-dong	10365	Chang 5-dong	49653	0.033	1532	0.183	6654	27772	1	10388	11147.75592	13278	59841	2916.0	14176.0	13277	59840	3302.0	6914	45046
24664	65	49588	0.078	Sajik-dong	10365	Dobong 1-dong	49653	0.056	1575	0.175	5496	24429	74	24729	13291.470220000001	27743	59841	3252.40540541	18198.2432432	27669	59767	3393.98648649	6914	45046
127544	64	49589	0.049	Sajik-dong	10365	Dobong 2-dong	49653	0.039	4017	0.169	6126	31103	125	127608	13629.93945	132826	59841	3026.904	16380.032	132701	59716	3164.984	6914	45046
47182	21	49632	0.041	Sajik-dong	10365	Wolgye 1-dong	49653	0.023	1625	0.141	5506	23203	29	47203	9488.061469	44033	59841	2199.0	10724.0689655	44004	59812	2658.37931034	6914	45046
66593	55	49598	0.058	Sajik-dong	10365	Wolgye 2-dong	49653	0.037	1583	0.232	3592	30313	96	66648	9737.544992000001	71392	59841	2574.08333333	12232.75	71296	59745	3003.94791667	6914	45046
245403	137	49516	0.14	Sajik-dong	10365	Wolgye 3-dong	49653	0.056	2993	0.229	3746	35897	159	245540	10105.656939999999	250450	59841	2227.61006289	11977.9622642	250291	59682	2506.2327044	6914	45046
161110	86	49567	0.047	Sajik-dong	10365	Gongneung 2-dong	49653	0.036	7529	0.227	10912	46816	126	161196	12671.74321	172569	59841	3080.38888889	19369.3412698	172443	59715	3335.70634921	6914	45046
150081	21	49632	0.043	Sajik-dong	10365	Hagye 1-dong	49653	0.028	2727	0.231	6791	30706	59	150102	11732.257860000002	149007	59841	2902.50847458	13343.3559322	148948	59782	3306.30508475	6914	45046
14937	16	49637	0.047	Sajik-dong	10365	Hagye 2-dong	49653	0.026	1457	0.208	1064	25791	34	14953	10807.59932	12886	59841	2492.88235294	12638.7058824	12852	59807	2831.11764706	6914	45046
26064	4	49649	0.061	Sajik-dong	10365	Junggyebon-dong	49653	0.043	1057	0.178	5241	29796	5	26068	13046.44724	23832	59841	3324.4	17939.4	23827	59836	3848.0	6914	45046
34109	11	49642	0.087	Sajik-dong	10365	Junggye 1-dong	49653	0.079	6262	0.222	4012	30500	22	34120	12470.05302	38936	59841	3047.95454545	15048.1818182	38914	59819	3525.40909091	6914	45046
33374	15	49638	0.042	Sajik-dong	10365	Junggye 4-dong	49653	0.039	1762	0.163	3711	22515	10	33389	13597.18394	31155	59841	2925.0	17430.8	31145	59831	4017.4	6914	45046
121016	18	49635	0.04	Sajik-dong	10365	Sanggye 1-dong	49653	0.038	4256	0.258	7954	44307	23	121034	14710.29206	131532	59841	3471.08695652	18208.9565217	131509	59818	3845.60869565	6914	45046
58364	27	49626	0.036	Sajik-dong	10365	Sanggye 2-dong	49653	0.04	2268	0.19	8370	22616	11	58391	12557.0527	64110	59841	2518.45454545	14660.9090909	64099	59830	2923.45454545	6914	45046
9412	1	49652	0.045	Sajik-dong	10365	Sanggye 5-dong	49653	0.035	626	0.193	3319	24244	0	9413	13267.31765	10063	59841	2922.5988322150006	16746.02292085	10063	59841	3302.7929734150002	6914	45046
4361	2	49651	0.077	Sajik-dong	10365	Sanggye 8-dong	49653	0.053	1055	0.233	1885	27162	2	4363	12713.026510000002	4517	59841	3789.5	22766.5	4515	59839	4167.5	6914	45046
110189	15	49638	0.183	Sajik-dong	10365	Sanggye 9-dong	49653	0.106	1857	0.195	2360	24694	26	110204	13316.57107	114828	59841	3246.03846154	18703.3461538	114802	59815	3588.61538462	6914	45046
306039	62	49591	0.046	Sajik-dong	10365	Sanggye 10-dong	49653	0.015	1916	0.173	2139	20557	69	306101	12311.50813	280647	59841	2872.55072464	16158.5942029	280578	59772	3253.43478261	6914	45046
208222	52	49601	0.053	Sajik-dong	10365	Gongneung 1.3-dong	49653	0.038	4963	0.265	4773	38835	53	208274	10632.06741	211003	59841	2872.77358491	14890.3018868	210950	59788	3267.47169811	6914	45046
205832	50	49603	0.083	Sajik-dong	10365	Sanggye 3.4-dong	49653	0.075	9772	0.194	14042	36934	61	205882	15046.56281	222006	59841	2743.7704918	16597.0819672	221945	59780	3181.52459016	6914	45046
126924	18	49635	0.055	Sajik-dong	10365	Sanggye 6.7-dong	49653	0.059	3962	0.341	4835	42085	28	126942	11450.87416	133674	59841	2974.03571429	14895.3571429	133646	59813	3442.46428571	6914	45046
26856	2	49651	0.048	Sajik-dong	10365	Junggye 2.3-dong	49653	0.043	7550	0.229	10273	40434	24	26858	11501.4241	28687	59841	2644.45833333	12788.0	28663	59817	2948.79166667	6914	45046
199124	1196	48457	0.034	Sajik-dong	10365	Nokbeon-dong	49653	0.03	3905	0.207	8097	33455	1750	200320	4592.181329	201021	59841	1152.02285714	5896.81771429	199271	58091	1232.43714286	6914	45046
206072	1286	48367	0.08	Sajik-dong	10365	Bulgwang 1-dong	49653	0.047	3743	0.257	6914	42318	1143	207358	5502.564656	189496	59841	1326.720035	7039.88451444	188353	58698	1462.23447069	6914	45046
19558	62	49591	0.077	Sajik-dong	10365	Galhyeon 1-dong	49653	0.06	2928	0.19	5136	26469	93	19620	7484.650324	20945	59841	1735.98924731	8639.29032258	20852	59748	2184.20430108	6914	45046
84894	200	49453	0.043	Sajik-dong	10365	Galhyeon 2-dong	49653	0.039	4772	0.188	5495	29220	446	85094	7115.699194000001	107211	59841	1943.36995516	8731.9955157	106765	59395	2141.98430493	6914	45046
13240	64	49589	0.071	Sajik-dong	10365	Gusan-dong	49653	0.063	1217	0.256	5389	34123	307	13304	6959.6915	16165	59841	2081.7752443	8976.68403909	15858	59534	2130.00651466	6914	45046
43069	148	49505	0.037	Sajik-dong	10365	Daejo-dong	49653	0.024	1249	0.233	7174	32497	77	43217	5935.063457	36692	59841	1520.28571429	7158.48051948	36615	59764	1864.96103896	6914	45046
38374	404	49249	0.046	Sajik-dong	10365	Eungam 1-dong	49653	0.047	1445	0.209	7074	32144	656	38778	4680.956765	40099	59841	1418.59603659	6970.38414634	39443	59185	1546.3445122	6914	45046
9936	27	49626	0.034	Sajik-dong	10365	Eungam 2-dong	49653	0.036	1290	0.204	2214	26978	211	9963	4563.420533	12165	59841	1656.24170616	7601.9478673	11954	59630	1728.63033175	6914	45046
68682	22	49631	0.07	Sajik-dong	10365	Sinsa 1-dong	49653	0.053	1200	0.238	3927	28450	25	68704	6068.289909	73661	59841	1735.8	8932.4	73636	59816	2129.0	6914	45046
21377	59	49594	0.054	Sajik-dong	10365	Sinsa 2-dong	49653	0.033	1619	0.208	2933	22966	87	21436	5996.880293	17246	59841	1851.10344828	9449.50574713	17159	59754	2177.32183908	6914	45046
149421	204	49449	0.059	Sajik-dong	10365	Jeungsan-dong	49653	0.037	1527	0.157	3825	21046	302	149625	5811.073851	151653	59841	1527.70529801	8330.97019868	151351	59539	1674.22847682	6914	45046
36267	330	49323	0.056	Sajik-dong	10365	Susaek-dong	49653	0.03	1987	0.157	3003	19625	549	36597	6784.392656	48516	59841	1705.70856102	9295.55373406	47967	59292	1801.4571949	6914	45046
126388	867	48786	0.076	Sajik-dong	10365	Jingwan-dong	49653	0.044	3971	0.264	5234	51478	1543	127255	7739.281598	160569	59841	1786.66753078	9399.12637719	159026	58298	1902.30654569	6914	45046
268927	1001	48652	0.033	Sajik-dong	10365	Bulgwang-dong	49653	0.027	2979	0.21	4088	30403	1026	269928	6652.162327	269037	59841	1498.55555556	7963.42495127	268011	58815	1589.26023392	6914	45046
49660	231	49422	0.045	Sajik-dong	10365	Eungam 3-dong	49653	0.034	3271	0.207	5272	27923	392	49891	4938.698310999999	55717	59841	1641.82397959	8194.95663265	55325	59449	1803.64540816	6914	45046
145779	362	49291	0.046	Sajik-dong	10365	Yeokchon-dong	49653	0.025	3233	0.291	7428	49670	1093	146141	6109.137051000001	170829	59841	1698.8462946	7759.34217749	169736	58748	1780.47118024	6914	45046
16041	180	49473	0.035	Sajik-dong	10365	Cheonyeon-dong	49653	0.036	888	0.155	2475	20489	92	16221	1100.7420359999999	10027	59841	715.641304348	2686.29347826	9935	59749	1155.5	6914	45046
11622	102	49551	0.035	Sajik-dong	10365	Hongje 1-dong	49653	0.055	628	0.178	4016	27392	81	11724	2200.5227170000003	7493	59841	1180.7037037	4552.28395062	7412	59760	1606.50617284	6914	45046
152192	827	48826	0.045	Sajik-dong	10365	Hongje 3-dong	49653	0.029	1673	0.152	3848	20222	1520	153019	2645.841606	167131	59841	749.190131579	3789.46644737	165611	58321	831.1875	6914	45046
44815	760	48893	0.068	Sajik-dong	10365	Hongje 2-dong	49653	0.06	1095	0.131	1666	15842	884	45575	1834.695685	45571	59841	569.385746606	2853.58597285	44687	58957	624.909502262	6914	45046
65263	537	49116	0.053	Sajik-dong	10365	Hongeun 1-dong	49653	0.032	1583	0.176	2398	26416	555	65800	3523.976748	65153	59841	1179.25945946	5103.99459459	64598	59286	1406.61441441	6914	45046
101834	373	49280	0.04	Sajik-dong	10365	Hongeun 2-dong	49653	0.035	6332	0.172	5636	30217	719	102207	3657.522759	122770	59841	1292.60361613	6230.17107093	122051	59122	1545.12795549	6914	45046
26544	303	49350	0.043	Sajik-dong	10365	Namgajwa 1-dong	49653	0.035	688	0.145	1253	3916	414	26847	4796.4275450000005	28742	59841	1083.52898551	6025.12318841	28328	59427	1164.98550725	6914	45046
39895	375	49278	0.042	Sajik-dong	10365	Namgajwa 2-dong	49653	0.037	1450	0.178	4268	30867	454	40270	4306.882957	45345	59841	1437.07268722	7473.85242291	44891	59387	1575.95374449	6914	45046
8986	214	49439	0.041	Sajik-dong	10365	Bukgajwa 1-dong	49653	0.094	2084	0.188	2025	19323	210	9200	5470.941277999999	9381	59841	1350.54285714	7471.33333333	9171	59631	1440.91904762	6914	45046
32148	403	49250	0.145	Sajik-dong	10365	Bukgajwa 2-dong	49653	0.122	4219	0.23	6294	34237	537	32551	5048.890379	38847	59841	1626.57541899	8104.97765363	38310	59304	1755.01675978	6914	45046
196324	545	49108	0.062	Sajik-dong	10365	Chunghyeon-dong	49653	0.026	5150	0.103	21801	20822	665	196869	1551.72908	203732	59841	592.084210526	2807.13082707	203067	59176	731.745864662	6914	45046
19066	626	49027	0.168	Sajik-dong	10365	Bukahyeon-dong	49653	0.08	1170	0.135	1862	11030	363	19692	2184.282175	16022	59841	537.223140496	2897.7768595	15659	59478	588.85399449	6914	45046
622606	2149	47504	0.024	Sajik-dong	10365	Sinchon-dong	49653	0.023	22555	0.218	30866	21558	2831	624755	2761.345735	612326	59841	556.75803603	3592.60508654	609495	57010	608.128929707	6914	45046
90636	598	49055	0.029	Sajik-dong	10365	Yeonhui-dong	49653	0.024	10847	0.247	10258	43174	1198	91234	3351.189402	101767	59841	908.562604341	5206.19866444	100569	58643	1039.93989983	6914	45046
126754	393	49260	0.029	Sajik-dong	10365	Yonggang-dong	49653	0.015	3083	0.126	15534	19238	693	127147	4449.709167	128696	59841	779.070707071	4281.81962482	128003	59148	842.191919192	6914	45046
87112	63	49590	0.057	Sajik-dong	10365	Daeheung-dong	49653	0.029	4524	0.16	10395	15789	139	87175	3537.900483	89266	59841	890.410071942	4728.84172662	89127	59702	1257.89928058	6914	45046
10627	16	49637	0.045	Sajik-dong	10365	Yeomni-dong	49653	0.031	2226	0.143	4964	17891	40	10643	3321.304858	9806	59841	852.425	4145.1	9766	59801	1282.9	6914	45046
67369	61	49592	0.033	Sajik-dong	10365	Sinsu-dong	49653	0.032	2036	0.157	5800	22226	66	67430	4652.765104	71457	59841	1219.84848485	6483.46969697	71391	59775	1717.54545455	6914	45046
677611	1857	47796	0.035	Sajik-dong	10365	Seogyo-dong	49653	0.027	41859	0.27	52524	29961	1490	679468	4641.770055	653915	59841	1233.89865772	6051.37315436	652425	58351	1340.28187919	6914	45046
7702	29	49624	0.044	Sajik-dong	10365	Hapjeong-dong	49653	0.018	4701	0.138	9941	20442	16	7731	6102.172841	7331	59841	1838.25	6992.75	7315	59825	2267.25	6914	45046
10627	47	49606	0.036	Sajik-dong	10365	Mangwon 1-dong	49653	0.025	2373	0.174	4690	24360	35	10674	6547.410123	10569	59841	1627.4	7930.77142857	10534	59806	1961.45714286	6914	45046
13223	46	49607	0.065	Sajik-dong	10365	Mangwon 2-dong	49653	0.043	2663	0.171	3392	21191	45	13269	6811.658369	19959	59841	1834.93333333	8529.46666667	19914	59796	2278.6	6914	45046
10695	36	49617	0.035	Sajik-dong	10365	Yeonnam-dong	49653	0.019	2479	0.161	5242	20224	38	10731	4544.063429000001	11793	59841	1242.10526316	6543.36842105	11755	59803	1542.84210526	6914	45046
101292	66	49587	0.028	Sajik-dong	10365	Seongsan 1-dong	49653	0.021	3826	0.147	9378	21521	162	101358	5329.414919000001	97371	59841	1661.05555556	7683.5	97209	59679	1835.91358025	6914	45046
170011	472	49181	0.032	Sajik-dong	10365	Seongsan 2-dong	49653	0.019	5426	0.207	8434	40944	512	170483	6046.816234	181031	59841	1310.04882812	7154.5078125	180519	59329	1456.51757812	6914	45046
43015	266	49387	0.023	Sajik-dong	10365	Sangam-dong	49653	0.023	9748	0.179	28598	33585	386	43281	7882.6211490000005	59195	59841	2022.79792746	10256.6580311	58809	59455	2181.36528497	6914	45046
15129	24	49629	0.044	Sajik-dong	10365	Dohwa-dong	49653	0.033	5221	0.122	14318	23837	26	15153	4614.267664	9857	59841	1049.30769231	5405.46153846	9831	59815	1355.15384615	6914	45046
4792	17	49636	0.049	Sajik-dong	10365	Seogang-dong	49653	0.025	3162	0.152	10170	25478	24	4809	5176.515249	4429	59841	1320.41666667	6167.95833333	4405	59817	1674.5	6914	45046
48650	84	49569	0.055	Sajik-dong	10365	Gongdeok-dong	49653	0.025	8164	0.211	18749	37311	31	48734	2956.8982899999996	43240	59841	963.258064516	4737.93548387	43209	59810	1286.90322581	6914	45046
243854	865	48788	0.025	Sajik-dong	10365	Ahyeon-dong	49653	0.02	7559	0.119	12492	19177	1249	244719	2871.5228220000004	244310	59841	609.347477982	3444.57245797	243061	58592	670.385908727	6914	45046
328192	55	49598	0.063	Sajik-dong	10365	Mok 1-dong	49653	0.034	5730	0.185	22037	33172	75	328247	9893.483824	314675	59841	2077.02666667	12853.48	314600	59766	2527.93333333	6914	45046
16893	35	49618	0.119	Sajik-dong	10365	Mok 2-dong	49653	0.1	2752	0.197	3604	31899	26	16928	9083.510883	18402	59841	2207.26923077	13204.3461538	18376	59815	2618.61538462	6914	45046
10402	129	49524	0.094	Sajik-dong	10365	Mok 3-dong	49653	0.062	1166	0.18	3917	23205	111	10531	9679.482106	17127	59841	2194.67567568	13317.5765766	17016	59730	2319.46846847	6914	45046
28971	157	49496	0.041	Sajik-dong	10365	Mok 4-dong	49653	0.034	1392	0.216	3666	28784	117	29128	10048.9244	30128	59841	2380.41880342	14259.4017094	30011	59724	2471.71794872	6914	45046
15199	5	49648	0.05	Sajik-dong	10365	Sinwol 1-dong	49653	0.051	1421	0.195	5028	24956	7	15204	12875.38833	15712	59841	2911.71428571	17433.1428571	15705	59834	3203.57142857	6914	45046
29075	107	49546	0.057	Sajik-dong	10365	Sinwol 2-dong	49653	0.054	988	0.188	3715	21369	28	29182	12265.24292	22022	59841	3266.60714286	17176.3571429	21994	59813	3299.57142857	6914	45046
4253	3	49650	0.028	Sajik-dong	10365	Sinwol 3-dong	49653	0.03	1343	0.146	4187	17839	2	4256	13431.3792	8245	59841	3098.0	17645.0	8243	59839	3387.5	6914	45046
48831	116	49537	0.059	Sajik-dong	10365	Sinwol 4-dong	49653	0.043	1686	0.203	3786	19449	74	48947	12858.825850000001	52555	59841	3267.60810811	17509.5135135	52481	59767	3334.08108108	6914	45046
12010	0	49653	0.039	Sajik-dong	10365	Sinwol 5-dong	49653	0.038	2280	0.157	3393	16426	6	12010	12939.492660000002	17546	59841	3149.66666667	17397.6666667	17540	59835	3586.66666667	6914	45046
2631	0	49653	0.105	Sajik-dong	10365	Sinwol 6-dong	49653	0.073	417	0.23	3473	12814	1	2631	12840.29838	2184	59841	689.0	1669.0	2183	59840	1180.0	6914	45046
16610	7	49646	0.09	Sajik-dong	10365	Sinwol 7-dong	49653	0.066	422	0.175	5355	25095	6	16617	13755.320469999999	19287	59841	3890.16666667	19180.0	19281	59835	5550.5	6914	45046
12360	5	49648	0.039	Sajik-dong	10365	Sinjeong 1-dong	49653	0.035	1262	0.183	4451	20120	4	12365	11579.410899999999	11884	59841	2878.0	14952.25	11880	59837	3400.25	6914	45046
828	1	49652	0.209	Sajik-dong	10365	Sinjeong 2-dong	49653	0.138	1045	0.189	3708	22513	0	829	10205.323690000001	5391	59841	2453.8075569390003	13411.511498410002	5391	59841	2809.505746459	6914	45046
46168	66	49587	0.029	Sajik-dong	10365	Sinjeong 3-dong	49653	0.027	2163	0.309	7934	58109	76	46234	13348.5565	55205	59841	3040.59210526	17235.25	55129	59765	3188.88157895	6914	45046
76141	16	49637	0.068	Sajik-dong	10365	Sinjeong 6-dong	49653	0.035	1876	0.195	5130	26987	8	76157	10858.60283	74194	59841	3014.375	14233.25	74186	59833	3419.375	6914	45046
19527	5	49648	0.042	Sajik-dong	10365	Sinjeong 7-dong	49653	0.025	1846	0.178	4365	33062	15	19532	11672.19994	26007	59841	2660.33333333	14880.0	25992	59826	2933.46666667	6914	45046
35051	83	49570	0.046	Sajik-dong	10365	Mok 5-dong	49653	0.024	4986	0.237	9703	45539	49	35134	9018.172481000001	41155	59841	2031.42857143	12480.0408163	41106	59792	2257.18367347	6914	45046
168808	98	49555	0.05	Sajik-dong	10365	Sinjeong 4-dong	49653	0.034	2903	0.224	12547	37585	87	168906	11294.20904	174966	59841	2660.54022989	15396.5747126	174879	59754	2925.05747126	6914	45046
186563	255	49398	0.032	Sajik-dong	10365	Yeomchang-dong	49653	0.023	5703	0.234	15145	42639	120	186818	8670.969359	185482	59841	1880.25833333	11771.8166667	185362	59721	2075.175	6914	45046
10973	65	49588	0.036	Sajik-dong	10365	Deungchon 1-dong	49653	0.031	1374	0.173	10265	22971	56	11038	10032.07341	12059	59841	1802.28571429	12273.5	12003	59785	1921.57142857	6914	45046
4406	98	49555	0.073	Sajik-dong	10365	Deungchon 2-dong	49653	0.063	3953	0.158	3351	22198	1	4504	10195.60875	4990	59841	4925.0	22966.0	4989	59840	7373.0	6914	45046
18642	156	49497	0.037	Sajik-dong	10365	Deungchon 3-dong	49653	0.027	1895	0.409	19501	37375	191	18798	10871.813489999999	20577	59841	2005.18848168	13843.895288	20386	59650	2082.67015707	6914	45046
20696	8	49645	0.053	Sajik-dong	10365	Hwagokbon-dong	49653	0.045	8883	0.254	3954	37214	6	20704	11292.81662	13049	59841	3587.66666667	19198.5	13043	59835	4481.33333333	6914	45046
127	0	49653	0.054	Sajik-dong	10365	Hwagok 2-dong	49653	0.041	431	0.189	2340	20622	0	127	11245.2785	129	59841	2613.0246383500003	14544.022286500001	129	59841	2977.04246635	6914	45046
6883	12	49641	0.037	Sajik-dong	10365	Hwagok 3-dong	49653	0.041	552	0.189	3975	24189	19	6895	12371.80442	7392	59841	2509.84210526	15549.3157895	7373	59822	2691.47368421	6914	45046
23665	30	49623	0.049	Sajik-dong	10365	Hwagok 4-dong	49653	0.034	1105	0.171	3549	23620	38	23695	10724.777660000002	31217	59841	2489.26315789	15022.8684211	31179	59803	2761.73684211	6914	45046
25499	41	49612	0.027	Sajik-dong	10365	Hwagok 6-dong	49653	0.024	995	0.171	11125	25844	81	25540	10754.89987	27421	59841	2031.11111111	13060.7283951	27340	59760	2269.19753086	6914	45046
157537	22	49631	0.052	Sajik-dong	10365	Hwagok 8-dong	49653	0.034	2122	0.208	3156	27803	32	157559	11625.920479999999	169809	59841	2398.15625	15284.6875	169777	59809	2966.46875	6914	45046
160143	145	49508	0.044	Sajik-dong	10365	Gayang 1-dong	49653	0.029	3838	0.146	9936	20499	214	160288	12016.46226	162785	59841	2228.27570093	14424.8504673	162571	59627	2415.45327103	6914	45046
120217	26	49627	0.071	Sajik-dong	10365	Gayang 2-dong	49653	0.039	2694	0.298	3293	17735	29	120243	10237.18415	132404	59841	2303.44827586	14080.6551724	132375	59812	2737.68965517	6914	45046
58417	29	49624	0.045	Sajik-dong	10365	Gayang 3-dong	49653	0.024	5107	0.209	6785	18722	41	58446	9620.582575	59300	59841	2194.14634146	13245.8536585	59259	59800	2477.53658537	6914	45046
53502	22	49631	0.041	Sajik-dong	10365	Balsan 1-dong	49653	0.024	3521	0.205	10930	33264	18	53524	13037.79984	50593	59841	2578.66666667	16392.3333333	50575	59823	2982.38888889	6914	45046
164526	86	49567	0.084	Sajik-dong	10365	Gonghang-dong	49653	0.07	6945	0.153	33019	22474	142	164612	15549.08561	170506	59841	2668.43661972	18195.1619718	170364	59699	2835.43661972	6914	45046
62776	35	49618	0.053	Sajik-dong	10365	Banghwa 1-dong	49653	0.037	1349	0.199	7140	31170	28	62811	13801.281729999999	62664	59841	2641.10714286	17421.6428571	62636	59813	3034.28571429	6914	45046
11679	1	49652	0.072	Sajik-dong	10365	Banghwa 2-dong	49653	0.027	663	0.191	12658	26130	4	11680	14684.002700000001	14642	59841	3548.25	23923.5	14638	59837	4091.0	6914	45046
94309	25	49628	0.039	Sajik-dong	10365	Banghwa 3-dong	49653	0.035	2392	0.21	3824	27315	32	94334	13675.73972	102845	59841	2648.3125	16256.53125	102813	59809	2945.90625	6914	45046
29063	10	49643	0.045	Sajik-dong	10365	Hwagok 1-dong	49653	0.032	3088	0.307	8395	52830	36	29073	12252.81091	29595	59841	2633.75	15588.9166667	29559	59805	3091.55555556	6914	45046
258358	50	49603	0.109	Sajik-dong	10365	Ujangsan-dong	49653	0.055	2743	0.221	5940	39741	49	258408	11625.87491	259397	59841	2544.48979592	16410.9183673	259348	59792	2987.06122449	6914	45046
107719	61	49592	0.072	Sajik-dong	10365	Sindorim-dong	49653	0.034	5403	0.232	13854	38303	83	107780	10515.67403	102418	59841	1713.68674699	8381.27710843	102335	59758	2101.84337349	6914	45046
20757	12	49641	0.117	Sajik-dong	10365	Guro 1-dong	49653	0.058	2558	0.205	2971	23142	12	20769	12282.71254	19565	59841	2669.41666667	15351.8333333	19553	59829	2983.25	6914	45046
46106	10	49643	0.029	Sajik-dong	10365	Guro 3-dong	49653	0.018	3988	0.236	78879	29136	16	46116	11865.050150000001	44537	59841	2742.4375	14518.375	44521	59825	3099.0625	6914	45046
100791	15	49638	0.099	Sajik-dong	10365	Guro 4-dong	49653	0.053	1841	0.297	5476	30380	16	100806	11479.61334	91501	59841	2674.5625	14640.0625	91485	59825	3076.6875	6914	45046
45741	29	49624	0.051	Sajik-dong	10365	Guro 5-dong	49653	0.03	4783	0.281	24401	35424	28	45770	10645.7534	49054	59841	2456.46428571	13400.0357143	49026	59813	2793.0	6914	45046
61951	463	49190	0.066	Sajik-dong	10365	Gocheok 1-dong	49653	0.05	3735	0.189	7829	25564	309	62414	12370.187310000001	61437	59841	2369.11003236	13707.4951456	61128	59532	2454.86731392	6914	45046
35370	315	49338	0.041	Sajik-dong	10365	Gocheok 2-dong	49653	0.029	1030	0.186	3432	31561	167	35685	12682.02858	28002	59841	2771.13772455	15111.2694611	27835	59674	2795.77245509	6914	45046
15948	46	49607	0.075	Sajik-dong	10365	Gaebong 2-dong	49653	0.061	2917	0.217	2703	35209	42	15994	13496.24882	14285	59841	2393.21428571	14000.8809524	14243	59799	2878.66666667	6914	45046
15409	14	49639	0.038	Sajik-dong	10365	Gaebong 3-dong	49653	0.036	3824	0.162	3803	22614	17	15423	14003.56019	15999	59841	2775.94117647	15963.5294118	15982	59824	3225.88235294	6914	45046
64836	26	49627	0.047	Sajik-dong	10365	Oryu 1-dong	49653	0.026	507	0.163	4353	21471	55	64862	14216.481290000002	71941	59841	2675.49090909	15600.1818182	71886	59786	2824.6	6914	45046
35741	26	49627	0.049	Sajik-dong	10365	Oryu 2-dong	49653	0.042	2395	0.242	6306	41154	27	35767	15619.67021	39381	59841	3242.14814815	17661.3703704	39354	59814	3641.92592593	6914	45046
87745	135	49518	0.045	Sajik-dong	10365	Sugung-dong	49653	0.03	2535	0.18	5602	26071	173	87880	15145.59561	93293	59841	2961.28323699	16631.7803468	93120	59668	3200.46242775	6914	45046
20968	6	49647	0.027	Sajik-dong	10365	Garibong-dong	49653	0.024	1250	0.378	2877	20057	0	20974	12419.391259999999	15418	59841	2792.781301906	15822.631082139998	15418	59841	3166.192031986	6914	45046
125221	145	49508	0.045	Sajik-dong	10365	Guro 2-dong	49653	0.026	3253	0.457	25793	39473	117	125366	11677.6154	130764	59841	2186.88034188	12963.2820513	130647	59724	2382.56410256	6914	45046
166324	394	49259	0.034	Sajik-dong	10365	Gaebong 1-dong	49653	0.032	3750	0.213	5381	34536	413	166718	13395.788100000002	172872	59841	2769.34624697	15521.5859564	172459	59428	2868.04842615	6914	45046
275884	45	49608	0.059	Sajik-dong	10365	Gasan-dong	49653	0.021	7662	0.423	140007	23715	46	275929	13103.41778	258033	59841	2807.17391304	16212.3913043	257987	59795	3208.82608696	6914	45046
151330	22	49631	0.039	Sajik-dong	10365	Doksan 1-dong	49653	0.025	6322	0.272	18814	35217	43	151352	13851.922050000001	159070	59841	2960.55813953	18087.4418605	159027	59798	3293.06976744	6914	45046
37710	15	49638	0.04	Sajik-dong	10365	Doksan 2-dong	49653	0.035	2136	0.198	3323	24130	5	37725	13565.89976	30035	59841	2855.8	15949.2	30030	59836	3297.4	6914	45046
61821	12	49641	0.056	Sajik-dong	10365	Doksan 3-dong	49653	0.043	8498	0.268	8511	31753	11	61833	12317.88913	59270	59841	2662.90909091	14943.3636364	59259	59830	3242.81818182	6914	45046
38371	1	49652	0.033	Sajik-dong	10365	Doksan 4-dong	49653	0.026	1770	0.19	3096	20174	1	38372	13014.47069	26778	59841	2574.0	17976.0	26777	59840	2843.0	6914	45046
43990	7	49646	0.057	Sajik-dong	10365	Siheung 1-dong	49653	0.031	2140	0.24	13368	38551	3	43997	14734.267880000001	45861	59841	3286.66666667	19546.0	45858	59838	3574.0	6914	45046
33952	4	49649	0.04	Sajik-dong	10365	Siheung 2-dong	49653	0.049	580	0.176	1787	25034	3	33956	14361.14136	30336	59841	3597.66666667	22786.6666667	30333	59838	5502.33333333	6914	45046
42198	9	49644	0.069	Sajik-dong	10365	Siheung 3-dong	49653	0.047	1393	0.173	9142	12933	8	42207	15835.34875	48280	59841	3332.375	21820.75	48272	59833	3499.25	6914	45046
16184	0	49653	0.067	Sajik-dong	10365	Siheung 4-dong	49653	0.05	543	0.177	1956	24349	0	16184	13731.78667	12441	59841	2993.7090391770002	17251.82968363	12441	59841	3377.618932537	6914	45046
33830	3	49650	0.093	Sajik-dong	10365	Siheung 5-dong	49653	0.061	2878	0.163	3451	23913	7	33833	14796.87057	41038	59841	3381.42857143	17273.4285714	41031	59834	4069.57142857	6914	45046
1046661	366	49287	0.136	Sajik-dong	10365	Yeouido-dong	49653	0.045	31464	0.338	150020	34275	754	1047027	6351.557892	1025824	59841	1380.17108753	8139.21618037	1025070	59087	1564.51724138	6914	45046
264442	300	49353	0.072	Sajik-dong	10365	Dangsan 1-dong	49653	0.036	3098	0.143	16953	21214	153	264742	8482.411900000001	260922	59841	1481.44444444	9572.20261438	260769	59688	1745.94117647	6914	45046
238784	142	49511	0.048	Sajik-dong	10365	Dangsan 2-dong	49653	0.021	7186	0.175	16477	35112	75	238926	7389.185319	234956	59841	1994.10666667	12314.88	234881	59766	2443.25333333	6914	45046
77612	38	49615	0.027	Sajik-dong	10365	Yangpyeong 1-dong	49653	0.016	2074	0.187	19922	17568	44	77650	9045.015626	79113	59841	1964.27272727	10967.1363636	79069	59797	2483.22727273	6914	45046
57534	54	49599	0.03	Sajik-dong	10365	Yangpyeong 2-dong	49653	0.023	4687	0.14	18234	22580	61	57588	7712.35434	56996	59841	1671.3442623	9637.7704918	56935	59780	1919.62295082	6914	45046
52875	34	49619	0.058	Sajik-dong	10365	Singil 1-dong	49653	0.039	1544	0.228	4035	23587	18	52909	8098.961108999999	62961	59841	1840.27777778	11363.1111111	62943	59823	2548.77777778	6914	45046
18969	13	49640	0.064	Sajik-dong	10365	Singil 3-dong	49653	0.058	1088	0.17	3056	17613	9	18982	9446.51279	20123	59841	1823.33333333	11475.7777778	20114	59832	2721.33333333	6914	45046
24134	12	49641	0.035	Sajik-dong	10365	Singil 4-dong	49653	0.04	598	0.167	1567	13758	8	24146	8965.718136	28028	59841	1913.25	10344.125	28020	59833	2123.375	6914	45046
25341	10	49643	0.059	Sajik-dong	10365	Singil 5-dong	49653	0.038	702	0.222	2079	19075	19	25351	9909.907668	24957	59841	2234.57894737	12798.0	24938	59822	2711.57894737	6914	45046
97791	15	49638	0.028	Sajik-dong	10365	Singil 6-dong	49653	0.025	2675	0.188	3974	24705	10	97806	9643.606491	104998	59841	2492.9	12154.3	104988	59831	2824.2	6914	45046
63814	10	49643	0.078	Sajik-dong	10365	Singil 7-dong	49653	0.06	904	0.145	3030	15746	1	63824	8651.785381	57219	59841	3202.0	15600.0	57218	59840	3597.0	6914	45046
18218	2	49651	0.046	Sajik-dong	10365	Daerim 1-dong	49653	0.038	1503	0.235	4079	19666	10	18220	10562.3617	23850	59841	3016.4	17082.2	23840	59831	3628.7	6914	45046
276658	44	49609	0.039	Sajik-dong	10365	Daerim 2-dong	49653	0.019	2942	0.455	4437	25447	39	276702	11113.76489	268889	59841	2736.84615385	15831.1025641	268850	59802	3496.58974359	6914	45046
266277	101	49552	0.141	Sajik-dong	10365	Daerim 3-dong	49653	0.064	5683	0.284	10781	31926	59	266378	10445.62946	264397	59841	2136.91525424	12181.559322	264338	59782	2500.27118644	6914	45046
45187	24	49629	0.106	Sajik-dong	10365	Yeongdeungpo bon-dong	49653	0.075	1549	0.22	4537	27689	8	45211	8628.68872	45989	59841	2113.0	11708.25	45981	59833	2639.875	6914	45046
405123	357	49296	0.03	Sajik-dong	10365	Yeongdeungpo-dong	49653	0.035	7414	0.197	34547	20629	213	405480	8047.534124	384888	59841	1655.3286385	9607.56338028	384675	59628	1820.5399061	6914	45046
41034	33	49620	0.051	Sajik-dong	10365	Dorim-dong	49653	0.032	1370	0.231	3138	21693	26	41067	9455.335765	40092	59841	2307.61538462	15911.0	40066	59815	2965.15384615	6914	45046
378760	625	49028	0.058	Sajik-dong	10365	Mullae-dong	49653	0.025	8697	0.229	36161	32805	590	379385	9443.69094	366493	59841	2052.18305085	11624.7644068	365903	59251	2163.75932203	6914	45046
90407	19	49634	0.1	Sajik-dong	10365	Noryangjin 2-dong	49653	0.065	2558	0.155	5138	16440	12	90426	7525.13868	97280	59841	1663.41666667	9846.66666667	97268	59829	2056.58333333	6914	45046
197423	76	49577	0.083	Sajik-dong	10365	Sangdo 1-dong	49653	0.035	6063	0.246	6250	45022	61	197499	8465.604729	188043	59841	2128.67213115	10704.3934426	187982	59780	2650.06557377	6914	45046
106223	34	49619	0.054	Sajik-dong	10365	Sangdo 2-dong	49653	0.035	3870	0.176	4090	26220	10	106257	8116.558785	117633	59841	1908.2	10199.0	117623	59831	2478.2	6914	45046
52670	24	49629	0.052	Sajik-dong	10365	Sangdo 3-dong	49653	0.032	1045	0.185	2720	25056	15	52694	9066.610581	56530	59841	2395.46666667	12187.8666667	56515	59826	2904.6	6914	45046
23126	11	49642	0.064	Sajik-dong	10365	Sangdo 4-dong	49653	0.037	722	0.191	2879	29980	8	23137	8817.225988	22400	59841	1912.0	10613.375	22392	59833	2902.625	6914	45046
24820	15	49638	0.043	Sajik-dong	10365	Sadang 1-dong	49653	0.03	2957	0.188	8660	24405	0	24835	10475.57201	25724	59841	2495.1825747310004	13705.81191889	25724	59841	2853.0427508109997	6914	45046
109557	43	49610	0.054	Sajik-dong	10365	Sadang 3-dong	49653	0.035	2259	0.161	4303	26291	43	109600	9425.845639000001	119705	59841	2183.8372093	11039.4186047	119662	59798	2523.3255814	6914	45046
18174	5	49648	0.082	Sajik-dong	10365	Sadang 4-dong	49653	0.031	1608	0.16	1638	15311	0	18179	10319.24945	18184	59841	2471.2495907949997	13535.57665105	18184	59841	2827.8591863949996	6914	45046
13238	5	49648	0.054	Sajik-dong	10365	Sadang 5-dong	49653	0.043	670	0.147	1692	15566	0	13243	9710.693058	9619	59841	2378.0796071798004	12872.858740162	9619	59841	2729.8207516438	6914	45046
200358	34	49619	0.042	Sajik-dong	10365	Daebang-dong	49653	0.036	5233	0.19	12717	40797	31	200392	8285.922192999999	207739	59841	1935.03225806	10773.3870968	207708	59810	2687.77419355	6914	45046
145129	32	49621	0.048	Sajik-dong	10365	Sindaebang 1-dong	49653	0.027	1795	0.238	4496	28717	14	145161	10681.705	145257	59841	2991.28571429	17071.6428571	145243	59827	3455.57142857	6914	45046
100410	48	49605	0.079	Sajik-dong	10365	Sindaebang 2-dong	49653	0.04	3306	0.113	27372	21459	21	100458	9811.274089999999	103522	59841	2821.23809524	14045.4285714	103501	59820	3321.76190476	6914	45046
142561	54	49599	0.063	Sajik-dong	10365	Heukseok-dong	49653	0.034	3950	0.239	9671	38741	25	142615	7449.398319	142720	59841	1957.08	10642.32	142695	59816	2484.88	6914	45046
380046	95	49558	0.028	Sajik-dong	10365	Noryangjin 1-dong	49653	0.025	7630	0.202	11058	34878	88	380141	6990.395784	374423	59841	1739.68181818	10001.625	374335	59753	2270.47727273	6914	45046
90134	38	49615	0.034	Sajik-dong	10365	Sadang-dong	49653	0.022	5407	0.176	5323	31549	15	90172	8413.549115	90691	59841	1769.86666667	10459.8	90676	59826	2572.46666667	6914	45046
56708	12	49641	0.051	Sajik-dong	10365	Boramae-dong	49653	0.027	2270	0.193	4966	27789	5	56720	9870.348203000001	53556	59841	3077.0	15239.2	53551	59836	3760.4	6914	45046
27529	15	49638	0.05	Sajik-dong	10365	Cheongnim-dong	49653	0.02	934	0.181	1059	17078	13	27544	9475.945508	31476	59841	2189.69230769	11133.3846154	31463	59828	2772.38461538	6914	45046
206348	46	49607	0.052	Sajik-dong	10365	Haengun-dong	49653	0.029	4977	0.205	5161	30343	10	206394	10327.10432	211363	59841	3041.7	16296.9	211353	59831	3676.0	6914	45046
73125	23	49630	0.035	Sajik-dong	10365	Nagseongdae-dong	49653	0.026	3443	0.155	7971	18301	15	73148	11834.53124	53632	59841	2685.8	12706.8666667	53617	59826	3023.53333333	6914	45046
304622	40	49613	0.027	Sajik-dong	10365	Jungang-dong	49653	0.021	3197	0.176	4681	15241	20	304662	10113.506360000001	312213	59841	2535.9	14127.7	312193	59821	2972.1	6914	45046
8112	4	49649	0.076	Sajik-dong	10365	Inheon-dong	49653	0.059	1105	0.18	4406	28636	1	8116	11153.34492	6364	59841	3450.0	19876.0	6363	59840	3767.0	6914	45046
1798	0	49653	0.038	Sajik-dong	10365	Namhyeon-dong	49653	0.034	776	0.123	5952	18420	1	1798	12339.54469	2987	59841	2238.0	14257.0	2986	59840	5562.0	6914	45046
44952	19	49634	0.045	Sajik-dong	10365	Sewon-dong	49653	0.039	1243	0.201	6702	24306	3	44971	10861.6148	53260	59841	3014.0	19133.3333333	53257	59838	3384.0	6914	45046
6912	2	49651	0.052	Sajik-dong	10365	Sinwon-dong	49653	0.031	345	0.176	2256	20411	2	6914	11201.45707	7249	59841	2032.5	11540.5	7247	59839	2239.0	6914	45046
100637	7	49646	0.069	Sajik-dong	10365	Serim-dong	49653	0.049	2044	0.179	2755	24918	10	100644	11397.46687	106192	59841	3702.6	18993.4	106182	59831	4578.9	6914	45046
60819	9	49644	0.043	Sajik-dong	10365	Gwanak-gu Sinsa-dong	49653	0.039	1643	0.201	4365	26996	3	60828	10820.57045	55366	59841	2231.0	15794.6666667	55363	59838	2737.66666667	6914	45046
388196	40	49613	0.038	Sajik-dong	10365	Sillim-dong	49653	0.025	3482	0.326	5632	22713	27	388236	10381.486799999999	365838	59841	2678.40740741	16961.2592593	365811	59814	3169.18518519	6914	45046
8331	5	49648	0.072	Sajik-dong	10365	Nanhyang-dong	49653	0.057	504	0.161	1685	17876	1	8336	13323.4339	9706	59841	3803.0	17767.0	9705	59840	4408.0	6914	45046
29283	2	49651	0.081	Sajik-dong	10365	Jowon-dong	49653	0.046	947	0.201	7225	20052	2	29285	11455.23114	33274	59841	2949.5	14862.5	33272	59839	3457.0	6914	45046
91055	21	49632	0.032	Sajik-dong	10365	Daehak-dong	49653	0.033	3144	0.159	11988	24393	16	91076	13532.77417	101929	59841	2997.125	15533.5	101913	59825	3476.125	6914	45046
182383	27	49626	0.053	Sajik-dong	10365	Euncheon-dong	49653	0.046	4865	0.224	7535	37117	22	182410	9982.156013999998	195572	59841	2853.5	18647.0909091	195550	59819	3318.18181818	6914	45046
44708	14	49639	0.03	Sajik-dong	10365	Seonghyeon-dong	49653	0.027	3070	0.203	2449	34847	15	44722	9496.314243	50225	59841	2617.73333333	12473.1333333	50210	59826	3006.33333333	6914	45046
9203	2	49651	0.051	Sajik-dong	10365	Chengnyong-dong	49653	0.034	1082	0.225	12463	34628	0	9205	10854.37531	7017	59841	2553.177359961	14118.32871259	7017	59841	2914.067962441	6914	45046
15319	1	49652	0.081	Sajik-dong	10365	Nangok-dong	49653	0.062	485	0.202	1988	31103	0	15320	12342.6404	20527	59841	2781.03074524	15739.049395600001	20527	59841	3153.8274684400003	6914	45046
73007	22	49631	0.056	Sajik-dong	10365	Samseong-dong	49653	0.04	1483	0.194	2615	29449	7	73029	12932.61496	60764	59841	3705.0	22483.2857143	60757	59834	4526.85714286	6914	45046
88107	20	49633	0.093	Sajik-dong	10365	Miseong-dong	49653	0.047	1278	0.193	5201	34515	6	88127	11964.76515	105306	59841	3592.33333333	18859.6666667	105300	59835	4390.33333333	6914	45046
239293	73	49580	0.054	Sajik-dong	10365	Seocho 1-dong	49653	0.047	3701	0.129	26660	21734	63	239366	10641.44522	229022	59841	2235.33333333	14608.1904762	228959	59778	2587.55555556	6914	45046
20673	14	49639	0.031	Sajik-dong	10365	Seocho 2-dong	49653	0.019	3730	0.126	49210	23685	10	20687	10648.40892	21916	59841	2595.3	16325.3	21906	59831	3635.0	6914	45046
173261	18	49635	0.041	Sajik-dong	10365	Seocho 3-dong	49653	0.025	11004	0.152	65115	30856	29	173279	10468.945189999999	165496	59841	2735.17241379	15628.2758621	165467	59812	3308.27586207	6914	45046
343800	42	49611	0.031	Sajik-dong	10365	Seocho 4-dong	49653	0.014	6717	0.166	27523	30775	94	343842	9400.461608000001	338405	59841	2125.88297872	13253.1489362	338311	59747	2583.17021277	6914	45046
111069	37	49616	0.033	Sajik-dong	10365	Jamwon-dong	49653	0.026	5965	0.203	13886	34898	86	111106	7316.385802	110762	59841	1729.75581395	10530.5813953	110676	59755	2077.54651163	6914	45046
46987	7	49646	0.035	Sajik-dong	10365	Banpobon-dong	49653	0.018	3302	0.173	2280	13447	10	46994	7608.477656	48150	59841	1866.1	11226.2	48140	59831	2264.0	6914	45046
52697	21	49632	0.039	Sajik-dong	10365	Banpo 1-dong	49653	0.026	4984	0.218	9227	34179	16	52718	8620.457197	47163	59841	2194.3125	11932.5625	47147	59825	2694.375	6914	45046
52078	6	49647	0.042	Sajik-dong	10365	Banpo 2-dong	49653	0.036	1857	0.188	2223	20360	25	52084	7692.209503	52570	59841	2238.52	13298.48	52545	59816	2805.44	6914	45046
561835	86	49567	0.131	Sajik-dong	10365	Banpo 3-dong	49653	0.036	7974	0.175	5949	24363	119	561921	7441.956744	579148	59841	1911.73109244	12036.0252101	579029	59722	2306.44537815	6914	45046
22972	9	49644	0.037	Sajik-dong	10365	Banpo 4-dong	49653	0.019	4616	0.129	29186	20859	7	22981	8725.812498	21411	59841	1954.14285714	11528.8571429	21404	59834	2904.14285714	6914	45046
31635	7	49646	0.048	Sajik-dong	10365	Bangbaebon-dong	49653	0.035	2669	0.158	10745	22294	11	31642	8938.601037	30811	59841	2031.45454545	9900.63636364	30800	59830	2364.36363636	6914	45046
149387	21	49632	0.08	Sajik-dong	10365	Bangbae 1-dong	49653	0.032	3191	0.143	13769	17449	13	149408	10148.86246	145385	59841	2768.69230769	16040.0	145372	59828	3348.23076923	6914	45046
395175	81	49572	0.067	Sajik-dong	10365	Bangbae 2-dong	49653	0.028	6709	0.134	14947	27418	30	395256	11180.19947	393949	59841	2693.86666667	14329.6	393919	59811	3429.7	6914	45046
22131	37	49616	0.087	Sajik-dong	10365	Bangbae 3-dong	49653	0.061	1180	0.127	10484	25706	26	22168	11400.20925	21887	59841	1984.92307692	10321.5384615	21861	59815	2263.76923077	6914	45046
333644	100	49553	0.052	Sajik-dong	10365	Bangbae 4-dong	49653	0.024	3462	0.159	13140	25837	26	333744	9507.488604	326504	59841	2608.23076923	14812.5	326478	59815	3206.65384615	6914	45046
38391	44	49609	0.046	Sajik-dong	10365	Yangjae 1-dong	49653	0.024	3219	0.219	30202	40113	96	38435	12436.44883	46295	59841	2529.61458333	13279.4166667	46199	59745	2609.625	6914	45046
63545	77	49576	0.07	Sajik-dong	10365	Yangjae 2-dong	49653	0.024	4805	0.157	44373	23289	119	63622	15200.75372	75733	59841	2791.65546218	14513.8067227	75614	59722	2880.90756303	6914	45046
32450	19	49634	0.066	Sajik-dong	10365	Naegok-dong	49653	0.017	1489	0.132	5035	5746	30	32469	15708.665509999999	32038	59841	3218.0	16479.6	32008	59811	3406.1	6914	45046
278111	575	49078	0.027	Sajik-dong	10365	Gannam-gu Sinsa-dong	49653	0.023	17689	0.201	27047	20049	386	278686	6990.266152	251628	59841	1445.53626943	8803.16321244	251242	59455	1605.42746114	6914	45046
295199	297	49356	0.034	Sajik-dong	10365	Nonhyeon 1-dong	49653	0.019	13225	0.233	38902	26391	289	295496	8487.131236	286345	59841	1649.1799308	9834.93079585	286056	59552	1762.77854671	6914	45046
175232	44	49609	0.043	Sajik-dong	10365	Nonhyeon 2-dong	49653	0.024	7974	0.138	56495	22775	38	175276	8738.009542	165291	59841	2046.15789474	11030.1842105	165253	59803	2673.21052632	6914	45046
411140	58	49595	0.043	Sajik-dong	10365	Samseong 1-dong	49653	0.03	21008	0.086	49715	16094	52	411198	10235.9449	391658	59841	3070.11538462	17710.3461538	391606	59789	4005.61538462	6914	45046
400175	97	49556	0.032	Sajik-dong	10365	Samseong 2-dong	49653	0.02	9390	0.168	30057	32424	90	400272	9771.969023	394720	59841	2702.76666667	14223.7222222	394630	59751	3192.85555556	6914	45046
96723	23	49630	0.034	Sajik-dong	10365	Daechi 1-dong	49653	0.019	1521	0.216	6550	20382	45	96746	11904.72339	95592	59841	2703.4	17960.8222222	95547	59796	3023.22222222	6914	45046
83919	15	49638	0.034	Sajik-dong	10365	Daechi 4-dong	49653	0.025	5147	0.194	26790	22301	32	83934	10961.712150000001	82732	59841	2613.3125	13644.96875	82700	59809	2875.96875	6914	45046
1027838	1008	48645	0.04	Sajik-dong	10365	Yeoksam 1-dong	49653	0.021	32953	0.392	144308	36320	1269	1028846	9941.4432	1002817	59841	1937.87391647	10795.9361702	1001548	58572	2024.48542159	6914	45046
48010	47	49606	0.067	Sajik-dong	10365	Yeoksam 2-dong	49653	0.034	3588	0.182	34579	34815	89	48057	10650.61356	54437	59841	2600.30337079	13258.2696629	54348	59752	3000.12359551	6914	45046
258846	98	49555	0.028	Sajik-dong	10365	Dogok 1-dong	49653	0.015	4874	0.139	14298	22873	145	258944	11206.55356	262566	59841	2289.66896552	13278.337931	262421	59696	2410.19310345	6914	45046
84494	32	49621	0.039	Sajik-dong	10365	Dogok 2-dong	49653	0.028	3241	0.176	18453	35391	40	84526	11755.26145	85094	59841	2475.45	16629.9	85054	59801	2818.45	6914	45046
15448	6	49647	0.042	Sajik-dong	10365	Gaepo 1-dong	49653	0.034	869	0.18	1318	23151	4	15454	13121.85032	16903	59841	2482.25	15630.0	16899	59837	3157.75	6914	45046
51300	22	49631	0.091	Sajik-dong	10365	Gaepo 4-dong	49653	0.062	1904	0.202	11318	23690	28	51322	13001.556499999999	47489	59841	2652.96428571	14376.3928571	47461	59813	3191.5	6914	45046
75237	10	49643	0.032	Sajik-dong	10365	Irwonbon-dong	49653	0.032	839	0.166	8073	23135	24	75247	14333.2394	71261	59841	3153.33333333	21194.1666667	71237	59817	3661.0	6914	45046
12703	3	49650	0.031	Sajik-dong	10365	Irwon 1-dong	49653	0.027	1124	0.147	5454	18648	1	12706	13945.598370000002	15020	59841	3443.0	21253.0	15019	59840	3822.0	6914	45046
116831	14	49639	0.049	Sajik-dong	10365	Irwon 2-dong	49653	0.029	2992	0.162	5064	18985	34	116845	13086.3768	116823	59841	2909.64705882	19411.1764706	116789	59807	3245.67647059	6914	45046
91297	10	49643	0.048	Sajik-dong	10365	Suseo-dong	49653	0.029	1528	0.257	17294	16700	19	91307	14972.291480000002	86997	59841	3271.15789474	20360.6842105	86978	59822	3703.78947368	6914	45046
14172	10	49643	0.056	Sajik-dong	10365	Segok-dong	49653	0.038	683	0.143	2422	15216	25	14182	16442.47047	16912	59841	3594.64	21561.68	16887	59816	3855.0	6914	45046
361092	110	49543	0.025	Sajik-dong	10365	Apgujeong-dong	49653	0.022	24353	0.178	28387	29327	166	361202	7403.232701	346066	59841	1718.62048193	9679.87951807	345900	59675	2085.75301205	6914	45046
317624	48	49605	0.034	Sajik-dong	10365	Cheongdam-dong	49653	0.021	13484	0.183	36500	31568	53	317672	8886.684111999999	281433	59841	2382.24528302	12342.5849057	281380	59788	2961.67924528	6914	45046
173098	32	49621	0.036	Sajik-dong	10365	Daechi 2-dong	49653	0.023	6981	0.187	50271	42682	113	173130	11742.9367	179848	59841	2730.72566372	16838.2389381	179735	59728	2987.77876106	6914	45046
38833	14	49639	0.063	Sajik-dong	10365	Gaepo 2-dong	49653	0.048	2633	0.199	4045	34718	14	38847	13320.763449999999	39480	59841	3140.5	16780.6428571	39466	59827	3533.28571429	6914	45046
320	0	49653	0.09	Sajik-dong	10365	Pungnap 1-dong	49653	0.034	595	0.17	2501	19751	0	320	13303.85347	418	59841	2928.192466257	16785.81042883	418	59841	3308.678894017	6914	45046
16072	2	49651	0.032	Sajik-dong	10365	Pungnap 2-dong	49653	0.027	2308	0.147	14873	28495	4	16074	13291.77254	17625	59841	3702.0	19410.25	17621	59837	4412.0	6914	45046
57201	2	49651	0.043	Sajik-dong	10365	Geoyeo 1-dong	49653	0.039	667	0.182	2534	15937	12	57203	17537.13209	65593	59841	3483.25	22892.9166667	65581	59829	3786.75	6914	45046
3507	0	49653	0.1	Sajik-dong	10365	Geoyeo 2-dong	49653	0.093	524	0.176	4400	28110	0	3507	18412.70858	3	59841	3710.358183598	22349.353643619997	3	59841	4131.715452238	6914	45046
8626	6	49647	0.104	Sajik-dong	10365	Macheon 1-dong	49653	0.071	118	0.194	2057	24171	3	8632	18585.96225	10595	59841	2879.0	17511.6666667	10592	59838	3310.33333333	6914	45046
66289	1	49652	0.058	Sajik-dong	10365	Macheon 2-dong	49653	0.048	2314	0.176	3993	22295	5	66290	17938.2342	67532	59841	3319.2	22022.2	67527	59836	4824.2	6914	45046
48307	4	49649	0.085	Sajik-dong	10365	Bangi 1-dong	49653	0.065	1623	0.19	8976	17135	3	48311	15195.01341	47795	59841	2704.66666667	19642.6666667	47792	59838	2976.33333333	6914	45046
36963	8	49645	0.037	Sajik-dong	10365	Bangi 2-dong	49653	0.031	3640	0.165	21572	26090	12	36971	14355.644699999999	36091	59841	3636.16666667	19541.6666667	36079	59829	4061.5	6914	45046
60228	7	49646	0.054	Sajik-dong	10365	Oryun-dong	49653	0.043	7042	0.164	4286	20225	10	60235	15298.57463	60722	59841	2803.5	19173.3	60712	59831	3192.8	6914	45046
147450	8	49645	0.047	Sajik-dong	10365	Ogeum-dong	49653	0.037	2831	0.217	16645	38555	19	147458	16431.45456	148496	59841	2849.15789474	19522.6315789	148477	59822	3415.78947368	6914	45046
94021	17	49636	0.039	Sajik-dong	10365	Songpa 1-dong	49653	0.025	2042	0.216	11419	27757	13	94038	14381.17916	84754	59841	3070.07692308	17570.6153846	84741	59828	3457.07692308	6914	45046
54159	2	49651	0.05	Sajik-dong	10365	Songpa 2-dong	49653	0.04	1256	0.181	5434	22926	5	54161	15072.02479	52500	59841	3514.8	18651.6	52495	59836	3730.2	6914	45046
27356	5	49648	0.04	Sajik-dong	10365	Seokchon-dong	49653	0.031	1116	0.236	14313	36018	2	27361	14128.33011	30218	59841	3757.5	17831.0	30216	59839	4354.5	6914	45046
3049	0	49653	0.04	Sajik-dong	10365	Samjeon-dong	49653	0.026	1344	0.239	10176	35310	0	3049	13416.981039999999	5064	59841	2945.512297224	16909.006352559998	5064	59841	3326.903745544	6914	45046
153929	11	49642	0.142	Sajik-dong	10365	Garakbon-dong	49653	0.086	3694	0.181	28071	29809	28	153940	15874.5224	147489	59841	3454.25	19457.8571429	147461	59813	3849.14285714	6914	45046
12339	1	49652	0.173	Sajik-dong	10365	Garak 1-dong	49653	0.055	1271	0.181	11184	2782	3	12340	15032.46716	9832	59841	3941.0	21374.0	9829	59838	4137.0	6914	45046
25903	0	49653	0.042	Sajik-dong	10365	Garak 2-dong	49653	0.036	1979	0.22	8739	35946	1	25903	16707.88471	26140	59841	7444.0	27557.0	26139	59840	7637.0	6914	45046
34015	9	49644	0.071	Sajik-dong	10365	Munjeong 1-dong	49653	0.046	886	0.212	6648	22764	5	34024	16770.66279	34540	59841	4036.0	22751.6	34535	59836	4635.2	6914	45046
1086	2	49651	0.034	Sajik-dong	10365	Munjeong 2-dong	49653	0.029	1467	0.126	10862	16493	0	1088	16718.024	791	59841	3450.9019744	20503.842136000003	791	59841	3858.7017664	6914	45046
86623	10	49643	0.041	Sajik-dong	10365	Jangji-dong	49653	0.042	2478	0.226	9945	37695	13	86633	17848.19312	89789	59841	3950.92307692	23037.1538462	89776	59828	4309.0	6914	45046
42880	4	49649	0.029	Sajik-dong	10365	Jamsilbon-dong	49653	0.033	1797	0.235	17039	31505	2	42884	12411.17431	41290	59841	3199.0	18782.0	41288	59839	4282.5	6914	45046
168153	9	49644	0.027	Sajik-dong	10365	Jamsil 4-dong	49653	0.015	3401	0.211	1727	31435	24	168162	13416.32656	171850	59841	3008.29166667	16711.9583333	171826	59817	3693.0	6914	45046
401730	30	49623	0.111	Sajik-dong	10365	Jamsil 6-dong	49653	0.045	5619	0.133	23128	17487	40	401760	12964.77413	394795	59841	2946.4	17490.7	394755	59801	3715.075	6914	45046
0	0	49653	0.221	Sajik-dong	10365	Jamsil 7-dong	49653	0.091	412	0.154	976	10688	0	0	11681.50346	0	59841	2679.8106797259998	15019.07126794	0	59841	3047.318307406	6914	45046
275593	32	49621	0.053	Sajik-dong	10365	Jamsil 2-dong	49653	0.041	14926	0.239	3661	37200	20	275625	11445.75868	262344	59841	2789.8	16856.0	262324	59821	3376.95	6914	45046
35236	4	49649	0.037	Sajik-dong	10365	Jamsil 3-dong	49653	0.037	8391	0.194	8056	37436	5	35240	12851.26084	32036	59841	2972.6	15751.2	32031	59836	3435.0	6914	45046
38372	81	49572	0.102	Sajik-dong	10365	Gangil-dong	49653	0.073	3230	0.217	14694	34468	73	38453	18088.37797	44847	59841	3755.31506849	21116.4109589	44774	59768	3813.38356164	6914	45046
8094	14	49639	0.038	Sajik-dong	10365	Sangil-dong	49653	0.033	1250	0.191	5441	27630	19	8108	17490.370479999998	10957	59841	3416.36842105	18314.5789474	10938	59822	3450.26315789	6914	45046
142559	7	49646	0.088	Sajik-dong	10365	Myeongil 1-dong	49653	0.052	1840	0.229	5027	28450	26	142566	15713.25324	149139	59841	2858.5	18332.3846154	149113	59815	3265.88461538	6914	45046
12539	4	49649	0.053	Sajik-dong	10365	Myeongil 2-dong	49653	0.044	1313	0.169	5137	18929	6	12543	16584.575780000003	10901	59841	3948.33333333	19516.1666667	10895	59835	4280.16666667	6914	45046
75148	9	49644	0.067	Sajik-dong	10365	Godeok 1-dong	49653	0.036	1305	0.193	1749	17392	10	75157	15888.98258	72458	59841	3464.5	21703.0	72448	59831	3924.6	6914	45046
76324	5	49648	0.078	Sajik-dong	10365	Godeok 2-dong	49653	0.043	1205	0.246	3801	17970	23	76329	16916.32301	86814	59841	3260.52173913	21478.4347826	86791	59818	3635.13043478	6914	45046
94009	8	49645	0.045	Sajik-dong	10365	Amsa 2-dong	49653	0.03	903	0.168	3671	16473	5	94017	13557.99611	101596	59841	3845.6	22697.4	101591	59836	4542.2	6914	45046
13070	2	49651	0.071	Sajik-dong	10365	Amsa 3-dong	49653	0.056	4569	0.187	1911	19293	0	13072	14903.419890000001	14451	59841	3173.0860851590005	18527.73826021	14451	59841	3566.3690442790003	6914	45046
4908	6	49647	0.026	Sajik-dong	10365	Cheonho 1-dong	49653	0.036	1311	0.241	5102	31743	1	4914	15136.0177	4047	59841	2389.0	15782.0	4046	59840	3044.0	6914	45046
94603	28	49625	0.047	Sajik-dong	10365	Cheonho 3-dong	49653	0.029	2494	0.186	6171	26724	53	94631	14927.401460000001	99595	59841	2914.66037736	16470.0188679	99542	59788	3251.05660377	6914	45046
1493	1	49652	0.032	Sajik-dong	10365	Seongnae 1-dong	49653	0.029	1091	0.153	15379	19946	0	1494	14589.276740000001	1345	59841	3124.990768894	18185.63636986	1345	59841	3515.7605828140004	6914	45046
75016	6	49647	0.048	Sajik-dong	10365	Seongnae 2-dong	49653	0.043	3578	0.185	7545	27007	8	75022	14570.03009	74153	59841	2960.25	17732.125	74145	59833	3120.625	6914	45046
85999	9	49644	0.048	Sajik-dong	10365	Seongnae 3-dong	49653	0.033	1120	0.191	10273	25626	5	86008	15293.71089	89069	59841	2724.6	17397.8	89064	59836	3184.2	6914	45046
13696	0	49653	0.078	Sajik-dong	10365	Dunchon 1-dong	49653	0.051	1136	0.191	1318	20087	2	13696	16023.07817	13779	59841	2283.0	15306.5	13777	59839	3626.5	6914	45046
26567	6	49647	0.055	Sajik-dong	10365	Dunchon 2-dong	49653	0.039	1470	0.173	9104	29689	5	26573	16283.814629999999	25395	59841	2747.8	16830.0	25390	59836	3493.0	6914	45046
11335	5	49648	0.04	Sajik-dong	10365	Amsa 1-dong	49653	0.033	2854	0.241	5139	39206	2	11340	14759.76414	11877	59841	3190.5	17009.5	11875	59839	4306.0	6914	45046
279678	15	49638	0.06	Sajik-dong	10365	Cheonho 2-dong	49653	0.03	6242	0.249	14008	38307	25	279693	13789.277269999999	264601	59841	2803.76	16752.64	264576	59816	3085.28	6914	45046
84548	125	49528	0.042	Sajik-dong	10365	Gil-dong	49653	0.032	3739	0.287	18259	51400	129	84673	15986.19682	83129	59841	2999.10852713	16807.9534884	83000	59712	3046.02325581	6914	45046
59771	70	30144	0.026	Samcheong-dong	3421	Sajik-dong	30214	0.022	6914	0.12	45046	10365	208	59841	1866.006952	49653	32924	767.285714286	2811.71428571	49445	32716	1158.87142857	4860	3980
32193	731	29483	0	Samcheong-dong	3421	Samcheong-dong	30214	0	4860	0	3980	3421	731	32924	0	30214	32924	0	0	29483	32193	0	4860	3980
35206	351	29863	0.041	Samcheong-dong	3421	Buam-dong	30214	0.024	1803	0.081	3590	11527	949	35557	1878.468244	37563	32924	905.841938883	4066.69230769	36614	31975	967.507903056	4860	3980
68036	1352	28862	0.036	Samcheong-dong	3421	Pyeongchang-dong	30214	0.023	2545	0.134	2635	19752	1544	69388	3045.135336	66895	32924	1342.82124352	6524.94106218	65351	31380	1448.90867876	4860	3980
76243	74	30140	0.092	Samcheong-dong	3421	Muak-dong	30214	0.064	1288	0.112	1388	8664	290	76317	2282.153992	75554	32924	484.5	2409.54137931	75264	32634	625.282758621	4860	3980
153535	46	30168	0.088	Samcheong-dong	3421	Gyonam-dong	30214	0.04	1018	0.052	3493	5859	61	153581	2407.055884	156646	32924	1187.0	5536.55737705	156585	32863	1565.45901639	4860	3980
27142	417	29797	0.048	Samcheong-dong	3421	Gahoe-dong	30214	0.016	2226	0.056	8218	5413	291	27559	599.787427	30713	32924	318.969072165	1066.32302405	30422	32633	421.498281787	4860	3980
1742575	1843	28371	0.457	Samcheong-dong	3421	Jongno 1.2.3.4-ga-dong	30214	0.167	35956	0.433	97700	8856	2536	1744418	1584.596694	1702273	32924	520.165615142	1924.24290221	1699737	30388	613.259069401	4860	3980
201161	49	30165	0.046	Samcheong-dong	3421	Jongno 5.6-ga-dong	30214	0.023	5389	0.249	24602	6311	51	201210	2672.847718	215589	32924	1265.50980392	4954.92156863	215538	32873	1802.84313725	4860	3980
23137	141	30073	0.057	Samcheong-dong	3421	Ihwa-dong	30214	0.035	4618	0.087	13777	9503	3	23278	2167.68939	17564	32924	1063.33333333	3193.0	17561	32921	1951.33333333	4860	3980
29610	47	30167	0.063	Samcheong-dong	3421	Changsin 1-dong	30214	0.032	1048	0.111	6408	7483	5	29657	3344.685976	37155	32924	986.4	3768.6	37150	32919	1542.2	4860	3980
249460	58	30156	0.116	Samcheong-dong	3421	Changsin 2-dong	30214	0.063	926	0.12	2331	11860	40	249518	2860.191167	233898	32924	1407.0	5484.45	233858	32884	1915.675	4860	3980
0	0	30214	0.109	Samcheong-dong	3421	Changsin 3-dong	30214	0.115	241	0.112	794	8406	0	0	2993.572033	0	32924	1349.6883782523	5557.913943937	0	32924	1647.6925545163	4860	3980
125509	123	30091	0.141	Samcheong-dong	3421	Sungin 1-dong	30214	0.111	1503	0.082	1659	7652	168	125632	3306.062312	124849	32924	1469.4047619	5326.93452381	124681	32756	1835.94047619	4860	3980
28949	13	30201	0.069	Samcheong-dong	3421	Sungin 2-dong	30214	0.032	805	0.094	5682	9728	134	28962	3740.219974	32359	32924	1432.24626866	5303.7238806	32225	32790	1733.6641791	4860	3980
179423	760	29454	0.047	Samcheong-dong	3421	Cheongunhyoja-dong	30214	0.022	8854	0.092	5625	14906	1113	180183	1050.232344	173255	32924	475.368373765	1774.00449236	172142	31811	555.045822102	4860	3980
288189	433	29781	0.067	Samcheong-dong	3421	Hyehwa-dong	30214	0.033	11213	0.139	8753	19588	527	288622	1696.398743	267298	32924	622.055028463	2404.20113852	266771	32397	695.554079696	4860	3980
57823	1141	29073	0.042	Samcheong-dong	3421	Sogong-dong	30214	0.02	8340	0.184	61868	1820	851	58964	2691.7118750000004	79252	32924	732.957696827	2988.24441833	78401	32073	767.211515864	4860	3980
625396	265	29949	0.052	Samcheong-dong	3421	Hoehyeon-dong	30214	0.071	10795	0.316	47252	6587	254	625661	3493.011678	613426	32924	908.968503937	3298.0511811	613172	32670	1189.19291339	4860	3980
626905	645	29569	0.028	Samcheong-dong	3421	Myeong-dong	30214	0.021	22733	0.235	103320	4175	958	627550	2693.2171710000002	579621	32924	543.01565762	1820.97912317	578663	31966	602.784968685	4860	3980
15104	9	30205	0.068	Samcheong-dong	3421	Pil-dong	30214	0.069	3355	0.099	21901	4872	20	15113	3536.1241099999997	13536	32924	1709.5	6395.4	13516	32904	2512.7	4860	3980
99023	23	30191	0.055	Samcheong-dong	3421	Jangchung-dong	30214	0.028	2733	0.11	9297	6310	20	99046	4014.782224	90094	32924	1135.55	4655.95	90074	32904	1816.9	4860	3980
286865	55	30159	0.036	Samcheong-dong	3421	Gwanghui-dong	30214	0.024	5231	0.33	36642	6221	46	286920	3190.020686	263232	32924	1506.60869565	5214.2173913	263186	32878	2092.65217391	4860	3980
216416	51	30163	0.061	Samcheong-dong	3421	Euljiro-dong	30214	0.046	4150	0.34	27740	2060	24	216467	2695.450061	212348	32924	1416.375	3460.58333333	212324	32900	2192.58333333	4860	3980
56088	25	30189	0.037	Samcheong-dong	3421	Sindang 1-dong	30214	0.027	3271	0.39	26112	9191	27	56113	3734.96011	57258	32924	1140.07407407	5097.40740741	57231	32897	1514.62962963	4860	3980
135000	25	30189	0.037	Samcheong-dong	3421	Sindang 2-dong	30214	0.025	1904	0.111	7855	16712	28	135025	4319.127189999999	140785	32924	1426.75	5598.67857143	140757	32896	1944.14285714	4860	3980
18787	2	30212	0.052	Samcheong-dong	3421	Sindang 3-dong	30214	0.038	513	0.099	3478	19410	1	18789	4919.395082	16974	32924	1655.0	6605.0	16973	32923	1910.0	4860	3980
2295	0	30214	0.051	Samcheong-dong	3421	Sindang 4-dong	30214	0.047	1050	0.105	3274	16003	0	2295	4587.70525	2452	32924	1593.750173775	7293.92501725	2452	32924	1904.507415775	4860	3980
6969	4	30210	0.047	Samcheong-dong	3421	Sindang 5-dong	30214	0.035	582	0.092	4043	10704	7	6973	4457.411472999999	4392	32924	1805.85714286	7249.0	4385	32917	2246.71428571	4860	3980
15239	7	30207	0.06	Samcheong-dong	3421	Sindang 6-dong	30214	0.049	597	0.119	3294	12126	2	15246	4492.0883380000005	10755	32924	2024.5	7176.5	10753	32922	2415.5	4860	3980
168572	36	30178	0.063	Samcheong-dong	3421	Hwanghak-dong	30214	0.047	1064	0.145	5702	13070	28	168608	4102.981738	164243	32924	1343.82142857	5854.96428571	164215	32896	2047.25	4860	3980
50970	86	30128	0.075	Samcheong-dong	3421	Jungnim-dong	30214	0.051	2130	0.067	8292	10438	70	51056	3663.16009	52233	32924	1065.7	4403.37142857	52163	32854	1437.84285714	4860	3980
21831	61	30153	0.079	Samcheong-dong	3421	Huam-dong	30214	0.071	1674	0.114	5239	20212	80	21892	4177.847365	20908	32924	970.6875	4040.875	20828	32844	1267.8	4860	3980
86765	53	30161	0.052	Samcheong-dong	3421	Yongsan 2-ga-dong	30214	0.031	7080	0.088	2934	13713	161	86818	5224.839083	84341	32924	873.708074534	4570.70186335	84180	32763	1086.49689441	4860	3980
215943	312	29902	0.038	Samcheong-dong	3421	Namyeong-dong	30214	0.032	4542	0.115	20356	8471	335	216255	4797.637055	227489	32924	966.107462687	4048.82985075	227154	32589	1170.53134328	4860	3980
13611	24	30190	0.056	Samcheong-dong	3421	Wonhyoro 2-dong	30214	0.052	1619	0.108	6812	15866	36	13635	6626.348704	16709	32924	1548.47222222	6410.33333333	16673	32888	1854.41666667	4860	3980
72834	89	30125	0.054	Samcheong-dong	3421	Hyochang-dong	30214	0.044	2268	0.1	2603	11333	52	72923	5291.733478	74906	32924	1768.84615385	6167.82692308	74854	32872	2143.42307692	4860	3980
14553	44	30170	0.055	Samcheong-dong	3421	Yongmun-dong	30214	0.046	911	0.119	1600	13154	65	14597	5889.73876	13982	32924	1550.36923077	5758.01538462	13917	32859	1691.23076923	4860	3980
6629	53	30161	0.045	Samcheong-dong	3421	Ichon 1-dong	30214	0.029	809	0.208	3486	28267	14	6682	7943.077181	4586	32924	1572.42857143	8218.21428571	4572	32910	1723.35714286	4860	3980
4580	15	30199	0.108	Samcheong-dong	3421	Ichon 2-dong	30214	0.057	917	0.111	876	10276	0	4595	7524.665068	512	32924	2043.3987219108	10492.274259052001	512	32924	2377.6516424548	4860	3980
100746	82	30132	0.036	Samcheong-dong	3421	Itaewon 1-dong	30214	0.021	3928	0.07	7121	9814	146	100828	6145.5621599999995	94948	32924	957.48630137	5427.30136986	94802	32778	1066.86986301	4860	3980
5013	8	30206	0.03	Samcheong-dong	3421	Itaewon 2-dong	30214	0.021	3612	0.068	2215	11898	23	5021	5252.483598000001	5622	32924	1204.0	5762.30434783	5599	32901	1709.56521739	4860	3980
37872	43	30171	0.065	Samcheong-dong	3421	Seobinggo-dong	30214	0.036	1735	0.112	4616	14404	106	37915	7469.170263	41736	32924	1064.37735849	6112.39622642	41630	32818	1122.80188679	4860	3980
36949	43	30171	0.05	Samcheong-dong	3421	Bogwang-dong	30214	0.046	3731	0.114	2091	18173	39	36992	7184.459759	39489	32924	1618.02564103	7684.69230769	39450	32885	1900.41025641	4860	3980
34668	83	30131	0.043	Samcheong-dong	3421	Cheongpa-dong	30214	0.033	2985	0.145	10019	23720	69	34751	4641.646196	20131	32924	1228.50724638	4699.43478261	20062	32855	1465.86956522	4860	3980
19290	50	30164	0.118	Samcheong-dong	3421	Wonhyoro 1-dong	30214	0.063	1239	0.116	8110	12946	62	19340	5702.6135890000005	19117	32924	1372.51612903	5196.40322581	19055	32862	1506.91935484	4860	3980
484660	427	29787	0.038	Samcheong-dong	3421	Hangangro-dong	30214	0.024	10047	0.157	33136	16468	437	485087	6630.698797	491455	32924	1324.83066362	6302.47139588	491018	32487	1562.15560641	4860	3980
125784	57	30157	0.031	Samcheong-dong	3421	Hannam-dong	30214	0.019	15940	0.172	15937	25188	58	125841	6023.729392	122496	32924	1460.22413793	7988.36206897	122438	32866	2070.9137931	4860	3980
69848	32	30182	0.138	Samcheong-dong	3421	Wangsimni 2-dong	30214	0.112	3856	0.123	1926	17338	38	69880	5033.916668	76845	32924	1488.97368421	6977.60526316	76807	32886	1987.47368421	4860	3980
266765	73	30141	0.09	Samcheong-dong	3421	Majang-dong	30214	0.037	3565	0.201	10974	25618	68	266838	5649.402791	274309	32924	1574.79411765	7337.95588235	274241	32856	2041.51470588	4860	3980
109317	13	30201	0.045	Samcheong-dong	3421	Sageun-dong	30214	0.036	3162	0.121	9219	11839	18	109330	6431.91	97038	32924	1804.27777778	8357.5	97020	32906	2449.72222222	4860	3980
49822	3	30211	0.07	Samcheong-dong	3421	Haengdang 1-dong	30214	0.054	3181	0.106	8526	18000	5	49825	5758.907349	46946	32924	2816.0	13150.0	46941	32919	3977.8	4860	3980
15265	3	30211	0.061	Samcheong-dong	3421	Haengdang 2-dong	30214	0.044	949	0.169	2107	26832	2	15268	5485.3450920000005	11475	32924	1473.5	7505.0	11473	32922	2144.5	4860	3980
20603	0	30214	0.059	Samcheong-dong	3421	Eungbong-dong	30214	0.03	753	0.137	1024	17463	1	20603	6126.338164	24328	32924	1316.0	6900.0	24327	32923	1964.0	4860	3980
70121	36	30178	0.06	Samcheong-dong	3421	Geumho 1-ga-dong	30214	0.037	1214	0.105	1658	15477	56	70157	5439.942454	67940	32924	1628.16071429	7810.85714286	67884	32868	1955.30357143	4860	3980
2001	0	30214	0.047	Samcheong-dong	3421	Geumho 4-ga-dong	30214	0.04	1338	0.119	1963	15082	0	2001	6135.757121000001	3064	32924	1830.7569152251	8979.753504769	3064	32924	2153.8985721931003	4860	3980
7421	2	30212	0.049	Samcheong-dong	3421	Seongsu 1-ga1-dong	30214	0.038	3932	0.148	6683	18387	0	7423	7461.688148	8445	32924	2033.7569554588001	10423.692393172	8445	32924	2367.5060606428	4860	3980
127182	19	30195	0.045	Samcheong-dong	3421	Seongsu 1-ga2-dong	30214	0.032	1936	0.163	12598	18721	14	127201	6993.701805	122026	32924	1521.07142857	8361.5	122012	32910	1997.64285714	4860	3980
7586	0	30214	0.07	Samcheong-dong	3421	Seongsu 2-ga1-dong	30214	0.05	3028	0.166	14571	21294	0	7586	8671.437648	12503	32924	2218.9696039088	11741.109598672	12503	32924	2562.3967050928	4860	3980
170476	32	30182	0.034	Samcheong-dong	3421	Seongsu 2-ga 3-dong	30214	0.034	2587	0.204	43517	12457	25	170508	8247.966986	157479	32924	1480.4	8100.84	157454	32899	1812.88	4860	3980
14577	8	30206	0.045	Samcheong-dong	3421	Songjeong-dong	30214	0.044	1203	0.128	2156	12640	22	14585	8415.199949	15034	32924	2965.54545455	16950.8636364	15012	32902	3381.22727273	4860	3980
37856	5	30209	0.065	Samcheong-dong	3421	Yongdap-dong	30214	0.039	1370	0.144	13485	17445	4	37861	7488.961453	42490	32924	1473.25	9168.25	42486	32920	1888.75	4860	3980
84685	36	30178	0.046	Samcheong-dong	3421	Wangsimridoseon-dong	30214	0.043	1923	0.086	8254	13132	40	84721	4801.927263	81555	32924	1276.1	6145.1	81515	32884	1970.075	4860	3980
70286	16	30198	0.065	Samcheong-dong	3421	Geumho 2.3ga-dong	30214	0.047	2625	0.151	2422	23568	12	70302	5271.524855	73912	32924	1354.83333333	6142.16666667	73900	32912	1930.33333333	4860	3980
77967	19	30195	0.071	Samcheong-dong	3421	Oksu-dong	30214	0.037	1500	0.145	2720	23572	12	77986	5987.924551	78094	32924	1539.91666667	7094.0	78082	32912	2412.33333333	4860	3980
412279	111	30103	0.046	Samcheong-dong	3421	Hwayang-dong	30214	0.025	8886	0.238	14197	24241	83	412390	9470.100263	381187	32924	2206.73493976	11213.6144578	381104	32841	2692.3253012	4860	3980
163171	17	30197	0.058	Samcheong-dong	3421	Gunja-dong	30214	0.039	2224	0.153	7832	22163	23	163188	9022.489523	158875	32924	2543.34782609	12310.826087	158852	32901	3069.73913043	4860	3980
157328	36	30178	0.051	Samcheong-dong	3421	Junggok 1-dong	30214	0.042	4581	0.142	6943	17187	48	157364	8980.804137	176208	32924	2057.5	11232.9791667	176160	32876	2603.52083333	4860	3980
15791	1	30213	0.055	Samcheong-dong	3421	Junggok 2-dong	30214	0.037	1243	0.173	5699	23268	2	15792	9666.657573	15178	32924	2516.5	11776.0	15176	32922	2751.0	4860	3980
84329	12	30202	0.05	Samcheong-dong	3421	Junggok 3-dong	30214	0.045	4046	0.14	4778	19057	12	84341	9156.656334	91432	32924	2329.08333333	12167.0833333	91420	32912	2663.08333333	4860	3980
154212	25	30189	0.085	Samcheong-dong	3421	Junggok 4-dong	30214	0.058	2310	0.19	4959	32147	26	154237	10276.123800000001	158173	32924	2267.69230769	13073.0	158147	32898	3013.26923077	4860	3980
18861	0	30214	0.043	Samcheong-dong	3421	Neung-dong	30214	0.032	1286	0.116	4466	11420	1	18861	9798.572817	15038	32924	4677.0	20748.0	15037	32923	8336.0	4860	3980
185882	47	30167	0.044	Samcheong-dong	3421	Guui 1-dong	30214	0.038	1381	0.174	6361	23298	46	185929	10570.28493	188310	32924	2014.08695652	12336.0652174	188264	32878	2446.84782609	4860	3980
19168	2	30212	0.054	Samcheong-dong	3421	Guui 2-dong	30214	0.048	2394	0.183	5211	27787	3	19170	10765.823320000001	16118	32924	3165.33333333	16446.6666667	16115	32921	4441.66666667	4860	3980
267637	46	30168	0.054	Samcheong-dong	3421	Guui 3-dong	30214	0.028	3722	0.185	19699	29961	25	267683	11642.49654	276733	32924	2192.88	13346.36	276708	32899	2655.28	4860	3980
96308	13	30201	0.068	Samcheong-dong	3421	Gwangjang-dong	30214	0.048	5783	0.217	10953	36959	15	96321	11709.76211	99970	32924	2639.33333333	15543.5333333	99955	32909	3089.33333333	4860	3980
9096	1	30213	0.12	Samcheong-dong	3421	Jayang 1-dong	30214	0.107	2934	0.182	8364	25826	5	9097	10294.599030000001	11310	32924	2735.4	13450.2	11305	32919	3474.4	4860	3980
15501	5	30209	0.089	Samcheong-dong	3421	Jayang 2-dong	30214	0.059	1430	0.185	7311	28779	7	15506	11029.06692	18906	32924	2933.71428571	14270.2857143	18899	32917	3666.42857143	4860	3980
13280	2	30212	0.091	Samcheong-dong	3421	Jayang 3-dong	30214	0.058	1043	0.192	6244	32051	6	13282	10111.14293	18031	32924	2045.83333333	11204.8333333	18025	32918	2561.5	4860	3980
60945	18	30196	0.04	Samcheong-dong	3421	Jayang 4-dong	30214	0.033	1765	0.234	6948	28741	9	60963	9451.624384	63198	32924	2423.66666667	11829.5555556	63189	32915	2851.44444444	4860	3980
53828	13	30201	0.066	Samcheong-dong	3421	Hoegi-dong	30214	0.044	2789	0.126	10029	12693	9	53841	6288.529294	42408	32924	2466.33333333	10124.2222222	42399	32915	3028.44444444	4860	3980
37494	13	30201	0.043	Samcheong-dong	3421	Hwigyeong 1-dong	30214	0.039	1773	0.122	3869	17545	8	37507	7149.8006780000005	35939	32924	2257.875	9851.5	35931	32916	2783.25	4860	3980
22653	4	30210	0.045	Samcheong-dong	3421	Hwigyeong 2-dong	30214	0.043	1348	0.168	4462	26357	7	22657	7511.609563	21380	32924	2070.14285714	9488.28571429	21373	32917	2917.71428571	4860	3980
246349	71	30143	0.038	Samcheong-dong	3421	Cheongryangri-dong	30214	0.023	3569	0.177	8301	25154	57	246420	5675.136867	218554	32924	2139.1754386	8591.36842105	218497	32867	2560.29824561	4860	3980
201783	114	30100	0.073	Samcheong-dong	3421	Yongsin-dong	30214	0.039	3188	0.226	27882	33292	68	201897	4741.461684	200759	32924	1531.36764706	6742.04411765	200691	32856	2024.26470588	4860	3980
189704	39	30175	0.058	Samcheong-dong	3421	Jegi-dong	30214	0.045	2341	0.255	11249	29165	30	189743	4967.253182	186034	32924	1558.26666667	6969.6	186004	32894	2116.9	4860	3980
54602	31	30183	0.067	Samcheong-dong	3421	Jeollo 1-dong	30214	0.044	1190	0.208	7761	31257	17	54633	6233.548299	54187	32924	1924.76470588	8653.64705882	54170	32907	2631.11764706	4860	3980
36811	14	30200	0.058	Samcheong-dong	3421	Jeollo 2-dong	30214	0.054	1978	0.134	4362	21610	8	36825	7075.7839349999995	37404	32924	2638.75	10551.5	37396	32916	3486.75	4860	3980
124468	29	30185	0.048	Samcheong-dong	3421	Dapsimri 1-dong	30214	0.038	2852	0.14	10111	20299	26	124497	6480.716814	129333	32924	1759.65384615	8816.15384615	129307	32898	2356.15384615	4860	3980
25755	13	30201	0.064	Samcheong-dong	3421	Dapsimri 2-dong	30214	0.058	1952	0.197	5735	31934	3	25768	7310.720714	18576	32924	2426.33333333	9765.0	18573	32921	3053.0	4860	3980
119218	17	30197	0.066	Samcheong-dong	3421	Jangan 1-dong	30214	0.032	1853	0.24	20752	37949	27	119235	8072.889332000001	119368	32924	1939.11111111	9951.2962963	119341	32897	2385.14814815	4860	3980
67443	14	30200	0.041	Samcheong-dong	3421	Jangan 2-dong	30214	0.044	2129	0.209	10088	32759	12	67457	8158.540731	74857	32924	2290.16666667	11054.0833333	74845	32912	3182.58333333	4860	3980
278909	82	30132	0.049	Samcheong-dong	3421	Imun 1-dong	30214	0.04	8843	0.206	5316	33348	55	278991	7118.319756	299847	32924	2071.27272727	10099.0	299792	32869	2723.43636364	4860	3980
82326	10	30204	0.044	Samcheong-dong	3421	Imun 2-dong	30214	0.047	1542	0.16	2183	23523	24	82336	7824.040749	90698	32924	2577.125	14226.75	90674	32900	2908.29166667	4860	3980
18611	3	30211	0.093	Samcheong-dong	3421	Myeonmok 2-dong	30214	0.031	1148	0.186	6140	28409	5	18614	8577.631029999999	20155	32924	2696.6	12941.4	20150	32919	3326.4	4860	3980
6053	0	30214	0.07	Samcheong-dong	3421	Myeonmok 4-dong	30214	0.067	2066	0.159	3407	22567	0	6053	9249.820075000001	9943	32924	2307.5199534825006	12370.968061675001	9943	32924	2655.5741140825003	4860	3980
1992	0	30214	0.16	Samcheong-dong	3421	Myeonmok 5-dong	30214	0.102	445	0.116	3740	14190	0	1992	8693.241935	3238	32924	2222.3078402485	11764.854467215	3238	32924	2565.9093757285	4860	3980
52545	7	30207	0.035	Samcheong-dong	3421	Myeonmok 7-dong	30214	0.038	1691	0.157	4122	25593	2	52552	9849.281402	55411	32924	2373.0	12368.0	55409	32922	3102.5	4860	3980
166785	20	30194	0.055	Samcheong-dong	3421	Sangbong 1-dong	30214	0.04	2223	0.173	6159	25808	10	166805	9580.935414000001	161957	32924	2788.1	11998.3	161947	32914	3499.6	4860	3980
28736	15	30199	0.042	Samcheong-dong	3421	Sangbong 2-dong	30214	0.04	1348	0.143	9971	18602	3	28751	9029.751161	25171	32924	2558.0	12135.6666667	25168	32921	3320.66666667	4860	3980
97771	11	30203	0.083	Samcheong-dong	3421	Junghwa 1-dong	30214	0.049	2072	0.155	3655	21713	10	97782	9123.313092	100157	32924	2620.3	11538.9	100147	32914	3562.8	4860	3980
45560	8	30206	0.054	Samcheong-dong	3421	Junghwa 2-dong	30214	0.043	1772	0.211	6673	30885	9	45568	8354.864345	47881	32924	2318.44444444	11554.8888889	47872	32915	3173.33333333	4860	3980
77183	12	30202	0.09	Samcheong-dong	3421	Muk 1-dong	30214	0.054	2063	0.209	5870	36553	11	77195	9395.971919000001	78973	32924	2790.0	14240.0	78962	32913	3295.27272727	4860	3980
1750	0	30214	0.06	Samcheong-dong	3421	Muk 2-dong	30214	0.049	1764	0.151	5333	20164	0	1750	8596.441378	1579	32924	2207.4876749718	11659.438660642	1579	32924	2550.3148059958003	4860	3980
35872	12	30202	0.055	Samcheong-dong	3421	Mangu 3-dong	30214	0.05	834	0.134	3543	19370	14	35884	10692.91391	45978	32924	4023.64285714	10800.9285714	45964	32910	4634.42857143	4860	3980
85982	9	30205	0.084	Samcheong-dong	3421	Sinnae 1-dong	30214	0.054	3421	0.203	7895	32242	10	85991	11201.164289999999	93455	32924	3110.5	14532.1	93445	32914	3958.4	4860	3980
19841	1	30213	0.055	Samcheong-dong	3421	Sinnae 2-dong	30214	0.051	860	0.176	5172	25124	0	19842	10079.994900000002	15664	32924	2434.61971919	13275.028446100003	15664	32924	2789.3152783900005	4860	3980
116197	21	30193	0.054	Samcheong-dong	3421	Myeonmokbon-dong	30214	0.048	4090	0.234	6842	37087	6	116218	9475.988999	117955	32924	2702.5	12508.6666667	117949	32918	3475.16666667	4860	3980
145202	38	30176	0.055	Samcheong-dong	3421	Myeonmok 3.8-dong	30214	0.049	2453	0.21	7685	29281	28	145240	10159.391510000001	142275	32924	2716.14285714	13719.5714286	142247	32896	3356.10714286	4860	3980
54821	3	30211	0.078	Samcheong-dong	3421	Mangubon-dong	30214	0.049	3069	0.226	9831	35040	12	54824	11058.31191	59099	32924	2986.16666667	13118.5	59087	32912	3629.75	4860	3980
9743	9	30205	0.094	Samcheong-dong	3421	Donam 1-dong	30214	0.061	809	0.1	1383	16578	1	9752	4007.7321140000004	3021	32924	2745.0	9843.0	3020	32923	2890.0	4860	3980
29997	254	29960	0.043	Samcheong-dong	3421	Donam 2-dong	30214	0.042	1905	0.16	1716	23756	182	30251	2986.2624370000003	22315	32924	1136.75274725	4661.67032967	22133	32742	1209.03296703	4860	3980
233783	121	30093	0.03	Samcheong-dong	3421	Anam-dong	30214	0.03	4854	0.14	13134	18360	94	233904	4016.2716170000003	226618	32924	1589.24468085	6308.40425532	226524	32830	2054.42553191	4860	3980
35887	25	30189	0.04	Samcheong-dong	3421	Bomun-dong	30214	0.043	1173	0.101	4121	14356	68	35912	3424.828169	33965	32924	1763.57352941	6059.64705882	33897	32856	2172.75	4860	3980
44958	377	29837	0.098	Samcheong-dong	3421	Jeongneung 1-dong	30214	0.078	1401	0.156	1937	20396	434	45335	3617.2010139999998	38350	32924	1335.62672811	5489.16359447	37916	32490	1391.18202765	4860	3980
33252	191	30023	0.056	Samcheong-dong	3421	Jeongneung 2-dong	30214	0.037	1320	0.135	2832	24396	79	33443	2928.26087	24306	32924	1515.29113924	6511.55696203	24227	32845	1846.96202532	4860	3980
51184	498	29716	0.069	Samcheong-dong	3421	Jeongneung 3-dong	30214	0.043	1224	0.135	4343	18542	1058	51682	2781.1424749999996	53707	32924	1695.20037807	8988.46597353	52649	31866	1719.90359168	4860	3980
56732	423	29791	0.089	Samcheong-dong	3421	Jeongneung 4-dong	30214	0.063	1492	0.164	3870	28243	578	57155	4134.200584	61773	32924	1926.79930796	8052.10726644	61195	32346	1985.60899654	4860	3980
67405	341	29873	0.042	Samcheong-dong	3421	Gireum 1-dong	30214	0.035	1885	0.229	3619	37561	347	67746	4102.412679999999	69472	32924	1413.99135447	6565.72334294	69125	32577	1596.86167147	4860	3980
169872	293	29921	0.071	Samcheong-dong	3421	Gireum 2-dong	30214	0.05	2380	0.112	4612	21068	188	170165	4636.568861	167900	32924	1500.46808511	7015.70744681	167712	32736	1713.69148936	4860	3980
74029	50	30164	0.052	Samcheong-dong	3421	Wolgok 1-dong	30214	0.039	1575	0.165	4899	29323	37	74079	5360.826463	76165	32924	2325.13513514	11067.9189189	76128	32887	2923.56756757	4860	3980
138584	24	30190	0.048	Samcheong-dong	3421	Wolgok 2-dong	30214	0.038	1585	0.128	8745	21871	22	138608	5902.162475	149832	32924	2251.59090909	10322.4090909	149810	32902	2782.95454545	4860	3980
28306	86	30128	0.049	Samcheong-dong	3421	Jangwi 1-dong	30214	0.046	1080	0.153	2838	25959	86	28392	6292.319004	21890	32924	1955.18604651	8641.15116279	21804	32838	2078.43023256	4860	3980
83154	79	30135	0.093	Samcheong-dong	3421	Jangwi 2-dong	30214	0.057	985	0.135	5078	22582	108	83233	6842.5307379999995	89031	32924	2037.35185185	9672.32407407	88923	32816	2217.40740741	4860	3980
36287	121	30093	0.085	Samcheong-dong	3421	Jangwi 3-dong	30214	0.061	1420	0.126	4452	19116	42	36408	7221.701022	35949	32924	2026.88095238	9576.61904762	35907	32882	2217.04761905	4860	3980
174028	757	29457	0.038	Samcheong-dong	3421	Seongbuk-dong	30214	0.032	5958	0.136	5115	19549	538	174785	1634.4045270000001	183044	32924	934.951672862	4046.78066914	182506	32386	1097.51858736	4860	3980
29377	40	30174	0.051	Samcheong-dong	3421	Samseon-dong	30214	0.044	3108	0.159	9510	28853	16	29417	2676.986378	19573	32924	1218.8125	4247.0	19557	32908	1669.5625	4860	3980
196330	513	29701	0.046	Samcheong-dong	3421	Dongseon-dong	30214	0.032	6279	0.142	10170	17145	64	196843	3326.989725	207691	32924	1300.546875	5418.75	207627	32860	1662.484375	4860	3980
117250	58	30156	0.053	Samcheong-dong	3421	Jongam-dong	30214	0.039	2620	0.233	7550	43890	27	117308	4726.227212000001	127622	32924	1972.62962963	8684.11111111	127595	32897	2542.25925926	4860	3980
27120	10	30204	0.054	Samcheong-dong	3421	Seokgwan-dong	30214	0.043	1667	0.226	8217	37825	12	27130	7452.078018	28769	32924	2566.5	12414.0	28757	32912	3049.83333333	4860	3980
23993	35	30179	0.074	Samcheong-dong	3421	Beon 1-dong	30214	0.056	1043	0.134	8783	21154	11	24028	7026.389379	21791	32924	2131.18181818	10565.0909091	21780	32913	2494.45454545	4860	3980
48335	89	30125	0.049	Samcheong-dong	3421	Beon 2-dong	30214	0.045	3572	0.143	3128	19681	71	48424	6616.864947	56670	32924	2033.12676056	9080.67605634	56599	32853	2461.95774648	4860	3980
33747	142	30072	0.054	Samcheong-dong	3421	Beon 3-dong	30214	0.047	1363	0.222	2556	21177	93	33889	6703.359574	35823	32924	1806.94623656	8013.01075269	35730	32831	2043.23655914	4860	3980
32364	106	30108	0.042	Samcheong-dong	3421	Suyu 1-dong	30214	0.045	1136	0.152	5125	23250	105	32470	5317.522917	32847	32924	2113.0952381	9513.07619048	32742	32819	2211.22857143	4860	3980
33666	166	30048	0.042	Samcheong-dong	3421	Suyu 2-dong	30214	0.043	1640	0.127	4357	23251	159	33832	7225.757178	36503	32924	2603.48427673	10771.9245283	36344	32765	2722.89308176	4860	3980
314025	232	29982	0.069	Samcheong-dong	3421	Suyu 3-dong	30214	0.045	1114	0.163	8413	24394	118	314257	7056.332764999999	301146	32924	2074.3559322	10881.4152542	301028	32806	2388.26271186	4860	3980
35078	106	30108	0.066	Samcheong-dong	3421	Samyang-dong	30214	0.059	9038	0.192	3331	31551	144	35184	4949.673367	48750	32924	2050.0	8779.86111111	48606	32780	2326.15972222	4860	3980
190491	263	29951	0.057	Samcheong-dong	3421	Mia-dong	30214	0.037	1526	0.165	6580	24174	231	190754	6080.958677	216427	32924	1918.25108225	9622.08225108	216196	32693	2030.14285714	4860	3980
280062	782	29432	0.094	Samcheong-dong	3421	Songjung-dong	30214	0.063	3989	0.193	8463	33516	190	280844	5629.568857	280483	32924	1617.04736842	8087.63157895	280293	32734	1766.47894737	4860	3980
45581	349	29865	0.044	Samcheong-dong	3421	Songcheon-dong	30214	0.039	2440	0.213	7272	32079	388	45930	5097.26007	47082	32924	1801.62628866	7628.20876289	46694	32536	1902.17268041	4860	3980
38914	107	30107	0.09	Samcheong-dong	3421	Samgaksan-dong	30214	0.092	4504	0.209	2190	35058	61	39021	4493.232595	42195	32924	1881.40983607	7744.70491803	42134	32863	2200.60655738	4860	3980
69368	298	29916	0.053	Samcheong-dong	3421	Ui-dong	30214	0.038	2609	0.169	3478	21487	273	69666	8254.664311999999	71860	32924	2923.88644689	12504.2380952	71587	32651	2967.97802198	4860	3980
50811	246	29968	0.128	Samcheong-dong	3421	Insu-dong	30214	0.082	1437	0.208	5792	33774	221	51057	5917.9832289999995	52306	32924	2341.00452489	10509.1674208	52085	32703	2397.18552036	4860	3980
38667	12	30202	0.063	Samcheong-dong	3421	Ssangmun 1-dong	30214	0.06	8862	0.127	3803	22300	15	38679	8026.728096999999	45797	32924	2223.13333333	11814.6666667	45782	32909	2929.06666667	4860	3980
169363	77	30137	0.063	Samcheong-dong	3421	Ssangmun 2-dong	30214	0.05	1460	0.121	4299	21552	79	169440	9097.508645	179957	32924	2445.05063291	13326.1265823	179878	32845	2879.13924051	4860	3980
53847	111	30103	0.079	Samcheong-dong	3421	Ssangmun 3-dong	30214	0.053	1273	0.102	3182	18577	34	53958	7955.600594	49113	32924	2318.05882353	11436.2058824	49079	32890	2718.47058824	4860	3980
10804	7	30207	0.074	Samcheong-dong	3421	Ssangmun 4-dong	30214	0.066	2243	0.144	1933	21625	6	10811	8592.271309	10796	32924	2278.83333333	12570.5	10790	32918	2747.66666667	4860	3980
83297	79	30135	0.046	Samcheong-dong	3421	Banghak 1-dong	30214	0.037	2742	0.182	9931	32394	38	83376	10177.572610000001	79253	32924	2942.57894737	14195.9210526	79215	32886	3416.10526316	4860	3980
22376	14	30200	0.063	Samcheong-dong	3421	Banghak 2-dong	30214	0.063	2102	0.142	2837	23998	6	22390	9962.636193	30170	32924	3061.0	16216.5	30164	32918	4004.33333333	4860	3980
53201	56	30158	0.055	Samcheong-dong	3421	Banghak 3-dong	30214	0.048	2684	0.185	3161	31897	33	53257	9167.386220999999	69865	32924	3264.75757576	15240.9393939	69832	32891	3677.63636364	4860	3980
15985	7	30207	0.086	Samcheong-dong	3421	Chang 1-dong	30214	0.072	2368	0.156	3390	28695	3	15992	8569.743719	12833	32924	2940.0	12632.3333333	12830	32921	3077.66666667	4860	3980
31987	42	30172	0.072	Samcheong-dong	3421	Chang 2-dong	30214	0.054	551	0.184	4447	31651	16	32029	7781.6343449999995	28006	32924	2557.9375	12032.25	27990	32908	2919.75	4860	3980
17842	11	30203	0.088	Samcheong-dong	3421	Chang 3-dong	30214	0.093	550	0.107	1939	16083	9	17853	7673.7986630000005	20421	32924	2574.88888889	11397.8888889	20412	32915	3613.0	4860	3980
214214	61	30153	0.056	Samcheong-dong	3421	Chang 4-dong	30214	0.049	1734	0.167	6738	30786	27	214275	9493.843107	211483	32924	2680.88888889	15856.8148148	211456	32897	3245.25925926	4860	3980
10386	2	30212	0.063	Samcheong-dong	3421	Chang 5-dong	30214	0.047	1532	0.178	6654	27772	0	10388	9285.312802	13278	32924	2312.9538899862	12409.619641378002	13278	32924	2661.2919924022	4860	3980
24721	8	30206	0.084	Samcheong-dong	3421	Dobong 1-dong	30214	0.065	1575	0.174	5496	24429	20	24729	11457.15111	27743	32924	3309.1	17097.5	27723	32904	4269.7	4860	3980
127566	42	30172	0.061	Samcheong-dong	3421	Dobong 2-dong	30214	0.052	4017	0.164	6126	31103	20	127608	11765.26593	132826	32924	3042.4	17373.15	132806	32904	3544.45	4860	3980
47167	36	30178	0.048	Samcheong-dong	3421	Wolgye 1-dong	30214	0.036	1625	0.135	5506	23203	36	47203	7810.970722999999	44033	32924	2036.0	9632.19444444	43997	32888	2181.63888889	4860	3980
66553	95	30119	0.065	Samcheong-dong	3421	Wolgye 2-dong	30214	0.05	1583	0.232	3592	30313	84	66648	7947.839643	71392	32924	2084.94047619	10146.5357143	71308	32840	2332.97619048	4860	3980
245465	75	30139	0.144	Samcheong-dong	3421	Wolgye 3-dong	30214	0.065	2993	0.245	3746	35897	53	245540	8412.043319	250450	32924	2677.16981132	13585.1320755	250397	32871	3168.81132075	4860	3980
161167	29	30185	0.059	Samcheong-dong	3421	Gongneung 2-dong	30214	0.051	7529	0.269	10912	46816	32	161196	11047.418959999999	172569	32924	2762.28125	15468.65625	172537	32892	3172.21875	4860	3980
149900	202	30012	0.055	Samcheong-dong	3421	Hagye 1-dong	30214	0.041	2727	0.227	6791	30706	109	150102	9994.720836	149007	32924	2929.81651376	12581.0733945	148898	32815	3006.83486239	4860	3980
14895	58	30156	0.055	Samcheong-dong	3421	Hagye 2-dong	30214	0.041	1457	0.194	1064	25791	72	14953	9058.850159	12886	32924	2465.65277778	11490.625	12814	32852	2531.06944444	4860	3980
26056	12	30202	0.068	Samcheong-dong	3421	Junggyebon-dong	30214	0.055	1057	0.178	5241	29796	13	26068	11295.544530000001	23832	32924	3482.61538462	16585.8461538	23819	32911	3797.61538462	4860	3980
34105	15	30199	0.096	Samcheong-dong	3421	Junggye 1-dong	30214	0.089	6262	0.205	4012	30500	26	34120	10679.37521	38936	32924	2866.5	14260.1153846	38910	32898	3275.15384615	4860	3980
33374	15	30199	0.051	Samcheong-dong	3421	Junggye 4-dong	30214	0.051	1762	0.146	3711	22515	8	33389	11796.13228	31155	32924	2851.5	16518.75	31147	32916	3629.0	4860	3980
121001	33	30181	0.052	Samcheong-dong	3421	Sanggye 1-dong	30214	0.048	4256	0.286	7954	44307	21	121034	12846.54267	131532	32924	3399.28571429	16735.8095238	131511	32903	4391.14285714	4860	3980
58384	7	30207	0.052	Samcheong-dong	3421	Sanggye 2-dong	30214	0.048	2268	0.157	8370	22616	12	58391	10731.95376	64110	32924	2751.75	12432.8333333	64098	32912	3442.58333333	4860	3980
9412	1	30213	0.052	Samcheong-dong	3421	Sanggye 5-dong	30214	0.046	626	0.15	3319	24244	2	9413	11433.29883	10063	32924	625.0	4063.5	10061	32922	846.5	4860	3980
4358	5	30209	0.075	Samcheong-dong	3421	Sanggye 8-dong	30214	0.055	1055	0.232	1885	27162	1	4363	10850.660530000001	4517	32924	3376.0	18664.0	4516	32923	3584.0	4860	3980
110176	28	30186	0.181	Samcheong-dong	3421	Sanggye 9-dong	30214	0.109	1857	0.185	2360	24694	11	110204	11463.40513	114828	32924	3406.45454545	17903.6363636	114817	32913	4276.90909091	4860	3980
305995	106	30108	0.038	Samcheong-dong	3421	Sanggye 10-dong	30214	0.023	1916	0.155	2139	20557	45	306101	10462.38271	280647	32924	2878.44444444	16773.0	280602	32879	3416.06666667	4860	3980
208262	12	30202	0.057	Samcheong-dong	3421	Gongneung 1.3-dong	30214	0.05	4963	0.291	4773	38835	17	208274	8999.975634	211003	32924	2888.94117647	14880.5882353	210986	32907	3568.35294118	4860	3980
205814	68	30146	0.087	Samcheong-dong	3421	Sanggye 3.4-dong	30214	0.083	9772	0.2	14042	36934	41	205882	13210.73762	222006	32924	2753.70731707	17272.8536585	221965	32883	3276.90243902	4860	3980
126923	19	30195	0.063	Samcheong-dong	3421	Sanggye 6.7-dong	30214	0.069	3962	0.337	4835	42085	22	126942	9632.684944999999	133674	32924	2937.68181818	14503.1818182	133652	32902	3313.5	4860	3980
26848	10	30204	0.055	Samcheong-dong	3421	Junggye 2.3-dong	30214	0.056	7550	0.241	10273	40434	64	26858	9718.931792	28687	32924	2682.8125	12469.359375	28623	32860	2751.859375	4860	3980
200125	195	30019	0.044	Samcheong-dong	3421	Nokbeon-dong	30214	0.042	3905	0.209	8097	33455	304	200320	4443.380842	201021	32924	1390.58552632	7197.75657895	200717	32620	1584.19078947	4860	3980
207017	341	29873	0.086	Samcheong-dong	3421	Bulgwang 1-dong	30214	0.058	3743	0.261	6914	42318	126	207358	4882.9285230000005	189496	32924	1484.0	8560.53968254	189370	32798	1951.15873016	4860	3980
19604	16	30198	0.077	Samcheong-dong	3421	Galhyeon 1-dong	30214	0.067	2928	0.159	5136	26469	11	19620	7141.267991000001	20945	32924	1998.45454545	10412.5454545	20934	32913	2451.54545455	4860	3980
85045	49	30165	0.052	Samcheong-dong	3421	Galhyeon 2-dong	30214	0.05	4772	0.17	5495	29220	44	85094	6942.714094	107211	32924	2037.88636364	9827.27272727	107167	32880	2432.59090909	4860	3980
13262	42	30172	0.08	Samcheong-dong	3421	Gusan-dong	30214	0.071	1217	0.235	5389	34123	17	13304	7005.278477	16165	32924	2292.76470588	11632.6470588	16148	32907	2683.70588235	4860	3980
43067	150	30064	0.042	Samcheong-dong	3421	Daejo-dong	30214	0.03	1249	0.209	7174	32497	31	43217	5773.295523	36692	32924	1567.61290323	8540.38709677	36661	32893	2000.41935484	4860	3980
38727	51	30163	0.061	Samcheong-dong	3421	Eungam 1-dong	30214	0.057	1445	0.191	7074	32144	136	38778	4972.62949	40099	32924	1601.98529412	7846.38235294	39963	32788	1751.66911765	4860	3980
9957	6	30208	0.044	Samcheong-dong	3421	Eungam 2-dong	30214	0.049	1290	0.191	2214	26978	20	9963	5120.310705	12165	32924	1603.75	8603.35	12145	32904	1932.5	4860	3980
68692	12	30202	0.078	Samcheong-dong	3421	Sinsa 1-dong	30214	0.062	1200	0.215	3927	28450	26	68704	6498.1070580000005	73661	32924	1877.69230769	10769.0769231	73635	32898	2364.46153846	4860	3980
21427	9	30205	0.057	Samcheong-dong	3421	Sinsa 2-dong	30214	0.046	1619	0.2	2933	22966	23	21436	6628.645238	17246	32924	2023.86956522	10741.5217391	17223	32901	2396.39130435	4860	3980
149601	24	30190	0.068	Samcheong-dong	3421	Jeungsan-dong	30214	0.051	1527	0.142	3825	21046	60	149625	6707.568374	151653	32924	1719.81666667	9580.68333333	151593	32864	2067.68333333	4860	3980
36589	8	30206	0.059	Samcheong-dong	3421	Susaek-dong	30214	0.039	1987	0.149	3003	19625	90	36597	7623.942322999999	48516	32924	1798.26666667	9948.42222222	48426	32834	2109.11111111	4860	3980
127045	210	30004	0.084	Samcheong-dong	3421	Jingwan-dong	30214	0.055	3971	0.289	5234	51478	125	127255	6745.553026	160569	32924	1825.632	11587.0	160444	32799	2231.992	4860	3980
269723	205	30009	0.038	Samcheong-dong	3421	Bulgwang-dong	30214	0.037	2979	0.203	4088	30403	131	269928	6098.276361	269037	32924	1590.83969466	9633.45801527	268906	32793	2146.35114504	4860	3980
49855	36	30178	0.048	Samcheong-dong	3421	Eungam 3-dong	30214	0.042	3271	0.183	5272	27923	183	49891	5594.06542	55717	32924	1834.45355191	8838.30601093	55534	32741	1991.32786885	4860	3980
146015	126	30088	0.053	Samcheong-dong	3421	Yeokchon-dong	30214	0.036	3233	0.286	7428	49670	69	146141	6287.209151	170829	32924	2111.79710145	10899.3623188	170760	32855	2651.68115942	4860	3980
16205	16	30198	0.042	Samcheong-dong	3421	Cheonyeon-dong	30214	0.043	888	0.129	2475	20489	22	16221	2790.4497840000004	10027	32924	1203.18181818	4969.54545455	10005	32902	1783.72727273	4860	3980
11715	9	30205	0.051	Samcheong-dong	3421	Hongje 1-dong	30214	0.062	628	0.163	4016	27392	15	11724	3183.006185	7493	32924	1506.8	6592.93333333	7478	32909	1999.13333333	4860	3980
152926	93	30121	0.054	Samcheong-dong	3421	Hongje 3-dong	30214	0.043	1673	0.133	3848	20222	215	153019	2744.258476	167131	32924	936.106976744	5019.57674419	166916	32709	1208.06976744	4860	3980
45529	46	30168	0.073	Samcheong-dong	3421	Hongje 2-dong	30214	0.07	1095	0.1	1666	15842	94	45575	2514.512672	45571	32924	725.085106383	3924.57446809	45477	32830	928.127659574	4860	3980
65690	110	30104	0.057	Samcheong-dong	3421	Hongeun 1-dong	30214	0.041	1583	0.168	2398	26416	140	65800	3268.817173	65153	32924	1206.76428571	5866.18571429	65013	32784	1567.69285714	4860	3980
102131	76	30138	0.05	Samcheong-dong	3421	Hongeun 2-dong	30214	0.046	6332	0.179	5636	30217	269	102207	4328.314128	122770	32924	1625.23791822	8388.21189591	122501	32655	1869.99628253	4860	3980
26822	25	30189	0.043	Samcheong-dong	3421	Namgajwa 1-dong	30214	0.046	688	0.086	1253	3916	132	26847	6054.1422059999995	28742	32924	1102.25	6587.0530303	28610	32792	1211.34090909	4860	3980
40165	105	30109	0.05	Samcheong-dong	3421	Namgajwa 2-dong	30214	0.048	1450	0.166	4268	30867	328	40270	5390.703169	45345	32924	1629.62804878	8470.81707317	45017	32596	1734.59146341	4860	3980
9192	8	30206	0.049	Samcheong-dong	3421	Bukgajwa 1-dong	30214	0.103	2084	0.151	2025	19323	46	9200	6595.510984	9381	32924	1465.86956522	8164.82608696	9335	32878	1711.60869565	4860	3980
32509	42	30172	0.151	Samcheong-dong	3421	Bukgajwa 2-dong	30214	0.13	4219	0.235	6294	34237	166	32551	6006.584207999999	38847	32924	1625.40361446	8484.76506024	38681	32758	1912.22289157	4860	3980
196779	90	30124	0.067	Samcheong-dong	3421	Chunghyeon-dong	30214	0.039	5150	0.143	21801	20822	272	196869	3398.475369	203732	32924	863.610294118	3790.08823529	203460	32652	1034.82352941	4860	3980
19628	64	30150	0.174	Samcheong-dong	3421	Bukahyeon-dong	30214	0.091	1170	0.093	1862	11030	59	19692	4043.8200049999996	16022	32924	1048.23728814	4578.37288136	15963	32865	1278.98305085	4860	3980
624340	415	29799	0.033	Samcheong-dong	3421	Sinchon-dong	30214	0.026	22555	0.227	30866	21558	1055	624755	4428.867063000001	612326	32924	784.76492891	4678.25781991	611271	31869	899.020853081	4860	3980
91124	110	30104	0.037	Samcheong-dong	3421	Yeonhui-dong	30214	0.034	10847	0.264	10258	43174	570	91234	4683.41211	101767	32924	1048.95614035	6006.50175439	101197	32354	1218.34736842	4860	3980
127084	63	30151	0.032	Samcheong-dong	3421	Yonggang-dong	30214	0.026	3083	0.124	15534	19238	88	127147	6313.91353	128696	32924	1301.76136364	6301.30681818	128608	32836	1857.98863636	4860	3980
87144	31	30183	0.053	Samcheong-dong	3421	Daeheung-dong	30214	0.035	4524	0.132	10395	15789	60	87175	5364.578154	89266	32924	1484.35	6476.43333333	89206	32864	1949.16666667	4860	3980
10633	10	30204	0.053	Samcheong-dong	3421	Yeomni-dong	30214	0.041	2226	0.097	4964	17891	3	10643	5181.786362999999	9806	32924	1726.66666667	5850.33333333	9803	32921	2147.66666667	4860	3980
67406	24	30190	0.044	Samcheong-dong	3421	Sinsu-dong	30214	0.044	2036	0.152	5800	22226	32	67430	6486.896282	71457	32924	1583.125	7426.28125	71425	32892	2136.1875	4860	3980
679129	339	29875	0.032	Samcheong-dong	3421	Seogyo-dong	30214	0.023	41859	0.301	52524	29961	292	679468	6301.542133	653915	32924	1591.86986301	7690.17808219	653623	32632	2227.57534247	4860	3980
7726	5	30209	0.049	Samcheong-dong	3421	Hapjeong-dong	30214	0.027	4701	0.138	9941	20442	14	7731	7786.892122	7331	32924	2126.35714286	8219.07142857	7317	32910	2449.71428571	4860	3980
10666	8	30206	0.039	Samcheong-dong	3421	Mangwon 1-dong	30214	0.037	2373	0.152	4690	24360	12	10674	8120.458150999999	10569	32924	2151.5	10294.1666667	10557	32912	3067.08333333	4860	3980
13264	5	30209	0.073	Samcheong-dong	3421	Mangwon 2-dong	30214	0.052	2663	0.145	3392	21191	7	13269	8290.764289	19959	32924	1879.85714286	9154.85714286	19952	32917	2706.71428571	4860	3980
10730	1	30213	0.047	Samcheong-dong	3421	Yeonnam-dong	30214	0.03	2479	0.128	5242	20224	7	10731	6045.5938209999995	11793	32924	1838.0	9284.28571429	11786	32917	2169.28571429	4860	3980
101339	19	30195	0.037	Samcheong-dong	3421	Seongsan 1-dong	30214	0.032	3826	0.128	9378	21521	27	101358	6795.435726	97371	32924	1932.03703704	8951.85185185	97344	32897	2262.77777778	4860	3980
170275	208	30006	0.037	Samcheong-dong	3421	Seongsan 2-dong	30214	0.029	5426	0.229	8434	40944	291	170483	7333.975487	181031	32924	1534.7766323	8327.9209622	180740	32633	1693.00687285	4860	3980
43217	64	30150	0.037	Samcheong-dong	3421	Sangam-dong	30214	0.034	9748	0.228	28598	33585	145	43281	9044.826482	59195	32924	2157.62068966	10849.4896552	59050	32779	2462.13793103	4860	3980
15144	9	30205	0.046	Samcheong-dong	3421	Dohwa-dong	30214	0.042	5221	0.119	14318	23837	8	15153	6475.298393	9857	32924	1794.375	6650.5	9849	32916	2032.875	4860	3980
4802	7	30207	0.052	Samcheong-dong	3421	Seogang-dong	30214	0.032	3162	0.152	10170	25478	11	4809	6959.465145	4429	32924	1574.27272727	6844.0	4418	32913	1806.81818182	4860	3980
48675	59	30155	0.063	Samcheong-dong	3421	Gongdeok-dong	30214	0.036	8164	0.225	18749	37311	66	48734	4806.454626	43240	32924	1321.04545455	5395.18181818	43174	32858	1645.56060606	4860	3980
244608	111	30103	0.032	Samcheong-dong	3421	Ahyeon-dong	30214	0.032	7559	0.115	12492	19177	121	244719	4737.289435	244310	32924	1135.90082645	5351.88429752	244189	32803	1646.21487603	4860	3980
328140	107	30107	0.066	Samcheong-dong	3421	Mok 1-dong	30214	0.04	5730	0.211	22037	33172	98	328247	11593.635170000001	314675	32924	2141.84693878	13921.5	314577	32826	2658.12244898	4860	3980
16894	34	30180	0.125	Samcheong-dong	3421	Mok 2-dong	30214	0.108	2752	0.195	3604	31899	48	16928	10650.38724	18402	32924	2321.83333333	14154.8958333	18354	32876	2779.39583333	4860	3980
10522	9	30205	0.099	Samcheong-dong	3421	Mok 3-dong	30214	0.071	1166	0.151	3917	23205	24	10531	11192.21552	17127	32924	2337.125	14069.875	17103	32900	2720.33333333	4860	3980
29121	7	30207	0.044	Samcheong-dong	3421	Mok 4-dong	30214	0.044	1392	0.19	3666	28784	25	29128	11656.05235	30128	32924	2324.2	14875.16	30103	32899	2749.64	4860	3980
15199	5	30209	0.059	Samcheong-dong	3421	Sinwol 1-dong	30214	0.06	1421	0.183	5028	24956	11	15204	14414.71944	15712	32924	3013.54545455	19693.9090909	15701	32913	3592.0	4860	3980
29171	11	30203	0.066	Samcheong-dong	3421	Sinwol 2-dong	30214	0.064	988	0.172	3715	21369	8	29182	13898.4336	22022	32924	2686.75	16530.75	22014	32916	3327.5	4860	3980
4255	1	30213	0.039	Samcheong-dong	3421	Sinwol 3-dong	30214	0.043	1343	0.138	4187	17839	2	4256	14950.21091	8245	32924	3403.5	17488.5	8243	32922	3733.5	4860	3980
48937	10	30204	0.065	Samcheong-dong	3421	Sinwol 4-dong	30214	0.055	1686	0.182	3786	19449	25	48947	14478.107100000001	52555	32924	2900.04	17466.2	52530	32899	3345.92	4860	3980
12007	3	30211	0.052	Samcheong-dong	3421	Sinwol 5-dong	30214	0.05	2280	0.143	3393	16426	3	12010	14388.89307	17546	32924	2709.0	18677.3333333	17543	32921	3255.0	4860	3980
2631	0	30214	0.108	Samcheong-dong	3421	Sinwol 6-dong	30214	0.082	417	0.212	3473	12814	1	2631	14498.57042	2184	32924	3336.0	19137.0	2183	32923	3873.0	4860	3980
16613	4	30210	0.09	Samcheong-dong	3421	Sinwol 7-dong	30214	0.069	422	0.182	5355	25095	3	16617	15374.94071	19287	32924	3305.33333333	18574.0	19284	32921	3991.33333333	4860	3980
12363	2	30212	0.049	Samcheong-dong	3421	Sinjeong 1-dong	30214	0.044	1262	0.156	4451	20120	8	12365	13276.18873	11884	32924	2264.75	14954.25	11876	32916	2787.625	4860	3980
828	1	30213	0.214	Samcheong-dong	3421	Sinjeong 2-dong	30214	0.147	1045	0.157	3708	22513	1	829	11953.62668	5391	32924	2304.0	13583.0	5390	32923	3243.0	4860	3980
46221	13	30201	0.042	Samcheong-dong	3421	Sinjeong 3-dong	30214	0.04	2163	0.34	7934	58109	14	46234	15042.06214	55205	32924	2988.0	16374.6428571	55191	32910	3667.35714286	4860	3980
76144	13	30201	0.075	Samcheong-dong	3421	Sinjeong 6-dong	30214	0.049	1876	0.186	5130	26987	20	76157	12604.53784	74194	32924	2431.8	14163.9	74174	32904	3130.4	4860	3980
19528	4	30210	0.046	Samcheong-dong	3421	Sinjeong 7-dong	30214	0.035	1846	0.177	4365	33062	2	19532	13428.10119	26007	32924	3635.5	19485.0	26005	32922	4238.0	4860	3980
35098	36	30178	0.057	Samcheong-dong	3421	Mok 5-dong	30214	0.033	4986	0.247	9703	45539	50	35134	10673.80509	41155	32924	2218.68	13731.98	41105	32874	2656.42	4860	3980
168868	38	30176	0.061	Samcheong-dong	3421	Sinjeong 4-dong	30214	0.046	2903	0.237	12547	37585	48	168906	12945.69855	174966	32924	2609.64583333	16230.6666667	174918	32876	3059.22916667	4860	3980
186487	331	29883	0.043	Samcheong-dong	3421	Yeomchang-dong	30214	0.036	5703	0.268	15145	42639	121	186818	10121.09166	185482	32924	2069.90909091	12609.8181818	185361	32803	2372.12396694	4860	3980
11030	8	30206	0.035	Samcheong-dong	3421	Deungchon 1-dong	30214	0.04	1374	0.156	10265	22971	94	11038	11385.46339	12059	32924	1932.64893617	13391.8510638	11965	32830	1988.15957447	4860	3980
4500	4	30210	0.079	Samcheong-dong	3421	Deungchon 2-dong	30214	0.071	3953	0.148	3351	22198	1	4504	11676.9371	4990	32924	2437.0	15569.0	4989	32923	3011.0	4860	3980
18765	33	30181	0.044	Samcheong-dong	3421	Deungchon 3-dong	30214	0.04	1895	0.403	19501	37375	143	18798	12150.7046	20577	32924	2269.16083916	14703.9300699	20434	32781	2364.46153846	4860	3980
20697	7	30207	0.061	Samcheong-dong	3421	Hwagokbon-dong	30214	0.056	8883	0.247	3954	37214	15	20704	12776.865450000001	13049	32924	2587.8	15333.7333333	13034	32909	3489.33333333	4860	3980
127	0	30214	0.049	Samcheong-dong	3421	Hwagok 2-dong	30214	0.039	431	0.162	2340	20622	0	127	12837.467180000001	129	32924	2856.7887252580003	16277.915759020001	129	32924	3233.5440626980003	4860	3980
6835	60	30154	0.04	Samcheong-dong	3421	Hwagok 3-dong	30214	0.049	552	0.152	3975	24189	42	6895	13800.906069999999	7392	32924	2750.5	17220.7857143	7350	32882	2779.47619048	4860	3980
23688	7	30207	0.056	Samcheong-dong	3421	Hwagok 4-dong	30214	0.043	1105	0.149	3549	23620	22	23695	12305.73601	31217	32924	2589.27272727	15938.8181818	31195	32902	3101.22727273	4860	3980
25434	106	30108	0.031	Samcheong-dong	3421	Hwagok 6-dong	30214	0.029	995	0.165	11125	25844	106	25540	12139.79785	27421	32924	2381.38679245	15462.8962264	27315	32818	2485.06603774	4860	3980
157530	29	30185	0.044	Samcheong-dong	3421	Hwagok 8-dong	30214	0.029	2122	0.184	3156	27803	31	157559	13192.44642	169809	32924	2630.03225806	16977.7096774	169778	32893	3110.38709677	4860	3980
160135	153	30061	0.058	Samcheong-dong	3421	Gayang 1-dong	30214	0.04	3838	0.163	9936	20499	191	160288	13120.19312	162785	32924	2382.39790576	15572.6858639	162594	32733	2535.17801047	4860	3980
120218	25	30189	0.074	Samcheong-dong	3421	Gayang 2-dong	30214	0.05	2694	0.276	3293	17735	22	120243	11406.24483	132404	32924	2527.68181818	15459.5909091	132382	32902	3040.86363636	4860	3980
58429	17	30197	0.047	Samcheong-dong	3421	Gayang 3-dong	30214	0.033	5107	0.211	6785	18722	15	58446	10892.87294	59300	32924	2914.4	14248.0	59285	32909	3296.93333333	4860	3980
53487	37	30177	0.045	Samcheong-dong	3421	Balsan 1-dong	30214	0.034	3521	0.22	10930	33264	24	53524	14376.0277	50593	32924	2690.91666667	17321.9583333	50569	32900	3217.625	4860	3980
164572	40	30174	0.074	Samcheong-dong	3421	Gonghang-dong	30214	0.058	6945	0.216	33019	22474	83	164612	16768.70901	170506	32924	2839.45783133	19131.1686747	170423	32841	3094.44578313	4860	3980
62798	13	30201	0.058	Samcheong-dong	3421	Banghwa 1-dong	30214	0.046	1349	0.193	7140	31170	16	62811	14916.14069	62664	32924	2780.9375	19614.625	62648	32908	3391.25	4860	3980
11676	4	30210	0.075	Samcheong-dong	3421	Banghwa 2-dong	30214	0.036	663	0.215	12658	26130	5	11680	15586.64683	14642	32924	3425.8	21608.8	14637	32919	3712.4	4860	3980
94317	17	30197	0.044	Samcheong-dong	3421	Banghwa 3-dong	30214	0.043	2392	0.219	3824	27315	52	94334	14644.14193	102845	32924	3347.65384615	22282.3653846	102793	32872	3881.46153846	4860	3980
29057	16	30198	0.055	Samcheong-dong	3421	Hwagok 1-dong	30214	0.046	3088	0.319	8395	52830	28	29073	13788.01799	29595	32924	2924.53571429	17562.5	29567	32896	3626.96428571	4860	3980
258231	177	30037	0.114	Samcheong-dong	3421	Ujangsan-dong	30214	0.06	2743	0.224	5940	39741	66	258408	12996.99191	259397	32924	2666.95454545	17835.6818182	259331	32858	3181.62121212	4860	3980
107730	50	30164	0.078	Samcheong-dong	3421	Sindorim-dong	30214	0.047	5403	0.264	13854	38303	59	107780	12321.87994	102418	32924	2151.66101695	12682.3559322	102359	32865	2678.33898305	4860	3980
20765	4	30210	0.123	Samcheong-dong	3421	Guro 1-dong	30214	0.067	2558	0.204	2971	23142	8	20769	14119.011349999999	19565	32924	2923.25	17403.125	19557	32916	3759.875	4860	3980
46110	6	30208	0.038	Samcheong-dong	3421	Guro 3-dong	30214	0.024	3988	0.319	78879	29136	4	46116	13730.070160000001	44537	32924	3166.75	16464.25	44533	32920	3499.75	4860	3980
100792	14	30200	0.096	Samcheong-dong	3421	Guro 4-dong	30214	0.06	1841	0.271	5476	30380	8	100806	13337.29366	91501	32924	3127.25	15218.5	91493	32916	3744.375	4860	3980
45764	6	30208	0.058	Samcheong-dong	3421	Guro 5-dong	30214	0.041	4783	0.297	24401	35424	7	45770	12486.19559	49054	32924	3125.28571429	17546.2857143	49047	32917	4034.28571429	4860	3980
62398	16	30198	0.075	Samcheong-dong	3421	Gocheok 1-dong	30214	0.061	3735	0.198	7829	25564	16	62414	14161.27398	61437	32924	2930.6875	16796.375	61421	32908	3585.5625	4860	3980
35677	8	30206	0.05	Samcheong-dong	3421	Gocheok 2-dong	30214	0.042	1030	0.181	3432	31561	5	35685	14430.68287	28002	32924	2612.8	14269.4	27997	32919	3603.2	4860	3980
15991	3	30211	0.081	Samcheong-dong	3421	Gaebong 2-dong	30214	0.073	2917	0.214	2703	35209	2	15994	15294.61851	14285	32924	3210.5	17885.5	14283	32922	4266.0	4860	3980
15418	5	30209	0.044	Samcheong-dong	3421	Gaebong 3-dong	30214	0.044	3824	0.149	3803	22614	5	15423	15812.37973	15999	32924	3532.6	17130.4	15994	32919	4483.4	4860	3980
64849	13	30201	0.056	Samcheong-dong	3421	Oryu 1-dong	30214	0.038	507	0.146	4353	21471	21	64862	15971.71895	71941	32924	2809.23809524	17636.2380952	71920	32903	3277.0952381	4860	3980
35763	4	30210	0.058	Samcheong-dong	3421	Oryu 2-dong	30214	0.054	2395	0.271	6306	41154	9	35767	17400.469409999998	39381	32924	3224.44444444	20365.2222222	39372	32915	3764.11111111	4860	3980
87872	8	30206	0.037	Samcheong-dong	3421	Sugung-dong	30214	0.028	2535	0.2	5602	26071	10	87880	16857.6878	93293	32924	3367.2	19365.6	93283	32914	4222.7	4860	3980
20973	1	30213	0.042	Samcheong-dong	3421	Garibong-dong	30214	0.041	1250	0.349	2877	20057	9	20974	14281.2657	15418	32924	3574.33333333	17321.7777778	15409	32915	4592.44444444	4860	3980
125341	25	30189	0.056	Samcheong-dong	3421	Guro 2-dong	30214	0.042	3253	0.468	25793	39473	36	125366	13510.5203	130764	32924	2796.5	15814.9166667	130728	32888	3517.33333333	4860	3980
166683	35	30179	0.042	Samcheong-dong	3421	Gaebong 1-dong	30214	0.042	3750	0.217	5381	34536	41	166718	15158.363850000002	172872	32924	2738.56097561	16208.6585366	172831	32883	3488.31707317	4860	3980
275892	37	30177	0.063	Samcheong-dong	3421	Gasan-dong	30214	0.031	7662	0.504	140007	23715	39	275929	14965.94115	258033	32924	2716.94871795	16253.974359	257994	32885	3314.82051282	4860	3980
151316	36	30178	0.046	Samcheong-dong	3421	Doksan 1-dong	30214	0.037	6322	0.292	18814	35217	30	151352	15716.724170000001	159070	32924	3120.56666667	19035.7	159040	32894	3773.23333333	4860	3980
37720	5	30209	0.044	Samcheong-dong	3421	Doksan 2-dong	30214	0.043	2136	0.168	3323	24130	8	37725	15423.291360000001	30035	32924	3039.625	17237.875	30027	32916	3539.5	4860	3980
61813	20	30194	0.058	Samcheong-dong	3421	Doksan 3-dong	30214	0.055	8498	0.259	8511	31753	41	61833	14181.1543	59270	32924	2870.0	16086.1463415	59229	32883	3454.48780488	4860	3980
38359	13	30201	0.036	Samcheong-dong	3421	Doksan 4-dong	30214	0.035	1770	0.159	3096	20174	5	38372	14873.511190000001	26778	32924	2900.2	17468.2	26773	32919	3787.2	4860	3980
43990	7	30207	0.067	Samcheong-dong	3421	Siheung 1-dong	30214	0.044	2140	0.245	13368	38551	9	43997	16587.478659999997	45861	32924	3146.33333333	16768.0	45852	32915	3850.11111111	4860	3980
33954	2	30212	0.049	Samcheong-dong	3421	Siheung 2-dong	30214	0.057	580	0.172	1787	25034	9	33956	16177.638609999998	30336	32924	4039.88888889	20289.2222222	30327	32915	4506.55555556	4860	3980
42202	5	30209	0.077	Samcheong-dong	3421	Siheung 3-dong	30214	0.059	1393	0.181	9142	12933	15	42207	17672.70635	48280	32924	3328.66666667	20930.3333333	48265	32909	3796.53333333	4860	3980
16184	0	30214	0.071	Samcheong-dong	3421	Siheung 4-dong	30214	0.057	543	0.154	1956	24349	7	16184	15578.45502	12441	32924	2913.14285714	15676.5714286	12434	32917	3806.57142857	4860	3980
33829	4	30210	0.091	Samcheong-dong	3421	Siheung 5-dong	30214	0.068	2878	0.15	3451	23913	7	33833	16630.25235	41038	32924	3315.14285714	21343.7142857	41031	32917	3810.71428571	4860	3980
1046424	603	29611	0.126	Samcheong-dong	3421	Yeouido-dong	30214	0.04	31464	0.443	150020	34275	392	1047027	8213.619638	1025824	32924	1981.99744898	9410.67091837	1025432	32532	2396.54336735	4860	3980
264691	51	30163	0.08	Samcheong-dong	3421	Dangsan 1-dong	30214	0.048	3098	0.15	16953	21214	42	264742	10278.186099999999	260922	32924	2205.97619048	12039.047619	260880	32882	2736.0952381	4860	3980
238867	59	30155	0.054	Samcheong-dong	3421	Dangsan 2-dong	30214	0.036	7186	0.208	16477	35112	52	238926	9165.330976	234956	32924	1891.59615385	11133.75	234904	32872	2381.46153846	4860	3980
77632	18	30196	0.038	Samcheong-dong	3421	Yangpyeong 1-dong	30214	0.031	2074	0.212	19922	17568	28	77650	10802.84834	79113	32924	2045.25	12435.6071429	79085	32896	2509.0	4860	3980
57562	26	30188	0.042	Samcheong-dong	3421	Yangpyeong 2-dong	30214	0.037	4687	0.181	18234	22580	12	57588	9385.775968	56996	32924	2185.41666667	11092.1666667	56984	32912	3044.08333333	4860	3980
52892	17	30197	0.065	Samcheong-dong	3421	Singil 1-dong	30214	0.052	1544	0.191	4035	23587	23	52909	9963.936736000001	62961	32924	1962.39130435	10967.6956522	62938	32901	2524.34782609	4860	3980
18977	5	30209	0.073	Samcheong-dong	3421	Singil 3-dong	30214	0.069	1088	0.131	3056	17613	9	18982	11305.552020000001	20123	32924	2670.55555556	12410.4444444	20114	32915	3311.88888889	4860	3980
24139	7	30207	0.046	Samcheong-dong	3421	Singil 4-dong	30214	0.045	598	0.111	1567	13758	6	24146	10830.05558	28028	32924	2112.33333333	11960.8333333	28022	32918	2748.0	4860	3980
25340	11	30203	0.06	Samcheong-dong	3421	Singil 5-dong	30214	0.048	702	0.179	2079	19075	3	25351	11773.30675	24957	32924	2370.66666667	13110.0	24954	32921	3292.33333333	4860	3980
97791	15	30199	0.029	Samcheong-dong	3421	Singil 6-dong	30214	0.032	2675	0.172	3974	24705	16	97806	11509.51175	104998	32924	2486.75	13316.5625	104982	32908	2967.3125	4860	3980
63812	12	30202	0.081	Samcheong-dong	3421	Singil 7-dong	30214	0.069	904	0.131	3030	15746	3	63824	10517.46267	57219	32924	2870.33333333	15395.3333333	57216	32921	3672.66666667	4860	3980
18220	0	30214	0.05	Samcheong-dong	3421	Daerim 1-dong	30214	0.041	1503	0.198	4079	19666	15	18220	12428.11938	23850	32924	2605.93333333	13935.8	23835	32909	2964.26666667	4860	3980
276648	54	30160	0.04	Samcheong-dong	3421	Daerim 2-dong	30214	0.031	2942	0.428	4437	25447	28	276702	12979.242470000001	268889	32924	2464.35714286	15465.6428571	268861	32896	3131.32142857	4860	3980
266323	55	30159	0.146	Samcheong-dong	3421	Daerim 3-dong	30214	0.074	5683	0.287	10781	31926	68	266378	12302.94108	264397	32924	2372.88235294	14374.2794118	264329	32856	2998.13235294	4860	3980
45199	12	30202	0.105	Samcheong-dong	3421	Yeongdeungpo bon-dong	30214	0.078	1549	0.215	4537	27689	8	45211	10482.277549999999	45989	32924	1846.375	10691.625	45981	32916	2261.625	4860	3980
405355	125	30089	0.038	Samcheong-dong	3421	Yeongdeungpo-dong	30214	0.03	7414	0.222	34547	20629	79	405480	9886.716596999999	384888	32924	2017.5443038	11981.0886076	384809	32845	2608.40506329	4860	3980
41058	9	30205	0.058	Samcheong-dong	3421	Dorim-dong	30214	0.041	1370	0.211	3138	21693	25	41067	11303.2309	40092	32924	2091.64	11470.2	40067	32899	2722.76	4860	3980
379280	105	30109	0.057	Samcheong-dong	3421	Mullae-dong	30214	0.033	8697	0.283	36161	32805	183	379385	11252.022869999999	366493	32924	2582.42622951	20018.863388	366310	32741	2968.39344262	4860	3980
90401	25	30189	0.107	Samcheong-dong	3421	Noryangjin 2-dong	30214	0.075	2558	0.12	5138	16440	24	90426	9370.795301	97280	32924	1977.5	10922.7083333	97256	32900	2588.0	4860	3980
197418	81	30133	0.09	Samcheong-dong	3421	Sangdo 1-dong	30214	0.048	6063	0.257	6250	45022	117	197499	10217.379920000001	188043	32924	2313.98290598	11494.7863248	187926	32807	2880.57264957	4860	3980
106203	54	30160	0.059	Samcheong-dong	3421	Sangdo 2-dong	30214	0.046	3870	0.164	4090	26220	53	106257	9933.732313	117633	32924	2018.86792453	10874.1509434	117580	32871	2649.33962264	4860	3980
52654	40	30174	0.058	Samcheong-dong	3421	Sangdo 3-dong	30214	0.047	1045	0.153	2720	25056	41	52694	10900.85901	56530	32924	2188.02439024	11261.3902439	56489	32883	2719.82926829	4860	3980
23125	12	30202	0.077	Samcheong-dong	3421	Sangdo 4-dong	30214	0.05	722	0.181	2879	29980	19	23137	10624.26299	22400	32924	2320.57894737	12114.2631579	22381	32905	2724.47368421	4860	3980
24829	6	30208	0.048	Samcheong-dong	3421	Sadang 1-dong	30214	0.038	2957	0.173	8660	24405	4	24835	12048.99348	25724	32924	2539.25	13701.75	25720	32920	3008.25	4860	3980
109569	31	30183	0.058	Samcheong-dong	3421	Sadang 3-dong	30214	0.044	2259	0.153	4303	26291	41	109600	11049.46176	119705	32924	2447.04878049	12667.7804878	119664	32883	3051.19512195	4860	3980
18177	2	30212	0.085	Samcheong-dong	3421	Sadang 4-dong	30214	0.043	1608	0.119	1638	15311	3	18179	11943.42007	18184	32924	3172.66666667	14486.3333333	18181	32921	4016.33333333	4860	3980
13234	9	30205	0.061	Samcheong-dong	3421	Sadang 5-dong	30214	0.051	670	0.115	1692	15566	3	13243	11375.74403	9619	32924	3069.66666667	16046.6666667	9616	32921	3556.0	4860	3980
200345	47	30167	0.054	Samcheong-dong	3421	Daebang-dong	30214	0.045	5233	0.217	12717	40797	76	200392	10146.09914	207739	32924	2219.02631579	11812.8157895	207663	32848	2848.48684211	4860	3980
145134	27	30187	0.055	Samcheong-dong	3421	Sindaebang 1-dong	30214	0.041	1795	0.219	4496	28717	23	145161	12546.26874	145257	32924	2591.95652174	16504.2608696	145234	32901	3113.08695652	4860	3980
100407	51	30163	0.089	Samcheong-dong	3421	Sindaebang 2-dong	30214	0.049	3306	0.172	27372	21459	47	100458	11668.705129999998	103522	32924	2503.21276596	12880.4255319	103475	32877	2828.53191489	4860	3980
142418	197	30017	0.052	Samcheong-dong	3421	Heukseok-dong	30214	0.031	3950	0.25	9671	38741	117	142615	9139.594528	142720	32924	2082.79487179	9534.21367521	142603	32807	2463.66666667	4860	3980
379960	181	30033	0.042	Samcheong-dong	3421	Noryangjin 1-dong	30214	0.038	7630	0.225	11058	34878	110	380141	8796.303629	374423	32924	1653.27272727	9237.89090909	374313	32814	2094.20909091	4860	3980
90130	42	30172	0.043	Samcheong-dong	3421	Sadang-dong	30214	0.035	5407	0.184	5323	31549	49	90172	9995.826106999999	90691	32924	2009.89795918	11360.122449	90642	32875	2458.83673469	4860	3980
56713	7	30207	0.056	Samcheong-dong	3421	Boramae-dong	30214	0.037	2270	0.167	4966	27789	11	56720	11702.65075	53556	32924	2391.36363636	12737.7272727	53545	32913	2884.63636364	4860	3980
27521	23	30191	0.048	Samcheong-dong	3421	Cheongnim-dong	30214	0.03	934	0.139	1059	17078	19	27544	11183.67625	31476	32924	2439.31578947	11731.3684211	31457	32905	2893.47368421	4860	3980
206363	31	30183	0.059	Samcheong-dong	3421	Haengun-dong	30214	0.041	4977	0.198	5161	30343	32	206394	12017.80258	211363	32924	2727.75	15574.25	211331	32892	3206.53125	4860	3980
73128	20	30194	0.038	Samcheong-dong	3421	Nagseongdae-dong	30214	0.032	3443	0.161	7971	18301	42	73148	13516.36598	53632	32924	2689.5952381	13615.9047619	53590	32882	3146.61904762	4860	3980
304613	49	30165	0.037	Samcheong-dong	3421	Jungang-dong	30214	0.03	3197	0.144	4681	15241	45	304662	11864.59047	312213	32924	2857.73333333	14764.1111111	312168	32879	3454.77777778	4860	3980
8113	3	30211	0.082	Samcheong-dong	3421	Inheon-dong	30214	0.067	1105	0.186	4406	28636	4	8116	12806.166089999999	6364	32924	1211.25	6649.75	6360	32920	4192.5	4860	3980
1798	0	30214	0.045	Samcheong-dong	3421	Namhyeon-dong	30214	0.046	776	0.135	5952	18420	0	1798	13922.97297	2987	32924	3022.979661707	17460.031564330002	2987	32924	3408.419045467	4860	3980
44963	8	30206	0.057	Samcheong-dong	3421	Sewon-dong	30214	0.047	1243	0.191	6702	24306	18	44971	12678.20129	53260	32924	3229.94444444	15910.1111111	53242	32906	4034.77777778	4860	3980
6914	0	30214	0.049	Samcheong-dong	3421	Sinwon-dong	30214	0.039	345	0.146	2256	20411	0	6914	13035.855529999999	7249	32924	2887.161981643	16493.960672169997	7249	32924	3265.504425883	4860	3980
100614	30	30184	0.073	Samcheong-dong	3421	Serim-dong	30214	0.058	2044	0.178	2755	24918	24	100644	13191.04479	106192	32924	3340.83333333	17077.0833333	106168	32900	4204.0	4860	3980
60816	12	30202	0.051	Samcheong-dong	3421	Gwanak-gu Sinsa-dong	30214	0.044	1643	0.191	4365	26996	16	60828	12675.12913	55366	32924	2823.3125	14666.4375	55350	32908	3273.25	4860	3980
388165	71	30143	0.046	Samcheong-dong	3421	Sillim-dong	30214	0.032	3482	0.295	5632	22713	56	388236	12222.01046	365838	32924	2746.05357143	17208.2142857	365782	32868	3313.39285714	4860	3980
8334	2	30212	0.071	Samcheong-dong	3421	Nanhyang-dong	30214	0.061	504	0.146	1685	17876	4	8336	15155.83929	9706	32924	3665.5	18349.5	9702	32920	4088.75	4860	3980
29275	10	30204	0.086	Samcheong-dong	3421	Jowon-dong	30214	0.055	947	0.19	7225	20052	20	29285	13318.87807	33274	32924	3148.1	16141.95	33254	32904	3806.0	4860	3980
91051	25	30189	0.04	Samcheong-dong	3421	Daehak-dong	30214	0.032	3144	0.191	11988	24393	24	91076	15260.64371	101929	32924	3155.29166667	16368.875	101905	32900	3913.83333333	4860	3980
182382	28	30186	0.065	Samcheong-dong	3421	Euncheon-dong	30214	0.059	4865	0.232	7535	37117	31	182410	11778.300959999999	195572	32924	2674.61290323	15361.2580645	195541	32893	3279.12903226	4860	3980
44706	16	30198	0.037	Samcheong-dong	3421	Seonghyeon-dong	30214	0.036	3070	0.199	2449	34847	27	44722	11254.926749999999	50225	32924	2549.11111111	13750.3703704	50198	32897	3008.7037037	4860	3980
9203	2	30212	0.056	Samcheong-dong	3421	Chengnyong-dong	30214	0.044	1082	0.239	12463	34628	3	9205	12617.85185	7017	32924	2749.0	15519.3333333	7014	32921	3382.66666667	4860	3980
15316	4	30210	0.091	Samcheong-dong	3421	Nangok-dong	30214	0.071	485	0.199	1988	31103	5	15320	14176.07927	20527	32924	3526.0	17929.0	20522	32919	4162.4	4860	3980
73001	28	30186	0.068	Samcheong-dong	3421	Samseong-dong	30214	0.055	1483	0.205	2615	29449	25	73029	14736.00355	60764	32924	3319.88	17005.72	60739	32899	3865.04	4860	3980
88109	18	30196	0.097	Samcheong-dong	3421	Miseong-dong	30214	0.057	1278	0.202	5201	34515	13	88127	13815.01419	105306	32924	3284.46153846	19108.1538462	105293	32911	4090.0	4860	3980
239331	35	30179	0.048	Samcheong-dong	3421	Seocho 1-dong	30214	0.057	3701	0.159	26660	21734	31	239366	11775.91574	229022	32924	2389.29032258	14733.7419355	228991	32893	2917.22580645	4860	3980
20681	6	30208	0.039	Samcheong-dong	3421	Seocho 2-dong	30214	0.032	3730	0.192	49210	23685	0	20687	11688.0617	21916	32924	2680.81474627	15026.213191300001	21916	32924	3048.37483987	4860	3980
173241	38	30176	0.044	Samcheong-dong	3421	Seocho 3-dong	30214	0.026	11004	0.244	65115	30856	58	173279	11725.94662	165496	32924	2289.0	13208.3103448	165438	32866	2617.56896552	4860	3980
343806	36	30178	0.039	Samcheong-dong	3421	Seocho 4-dong	30214	0.027	6717	0.186	27523	30775	47	343842	10469.22055	338405	32924	2181.38297872	13219.9361702	338358	32877	2635.31914894	4860	3980
111033	73	30141	0.043	Samcheong-dong	3421	Jamwon-dong	30214	0.036	5965	0.221	13886	34898	138	111106	8339.278942	110762	32924	1503.79710145	9418.82608696	110624	32786	1657.72463768	4860	3980
46951	43	30171	0.037	Samcheong-dong	3421	Banpobon-dong	30214	0.027	3302	0.129	2280	13447	93	46994	9073.418275	48150	32924	1449.49462366	9361.68817204	48057	32831	1558.2688172	4860	3980
52707	11	30203	0.047	Samcheong-dong	3421	Banpo 1-dong	30214	0.036	4984	0.213	9227	34179	26	52718	9683.565991	47163	32924	1922.30769231	10515.7692308	47137	32898	2473.30769231	4860	3980
51942	142	30072	0.057	Samcheong-dong	3421	Banpo 2-dong	30214	0.049	1857	0.169	2223	20360	115	52084	9045.888711	52570	32924	1523.9826087	9335.97391304	52455	32809	1564.06086957	4860	3980
561756	165	30049	0.128	Samcheong-dong	3421	Banpo 3-dong	30214	0.033	7974	0.171	5949	24363	162	561921	8646.650431	579148	32924	1560.20987654	9665.38271605	578986	32762	1823.99382716	4860	3980
22973	8	30206	0.037	Samcheong-dong	3421	Banpo 4-dong	30214	0.027	4616	0.166	29186	20859	16	22981	10007.56661	21411	32924	1593.5	9702.875	21395	32908	2146.1875	4860	3980
31531	111	30103	0.059	Samcheong-dong	3421	Bangbaebon-dong	30214	0.045	2669	0.137	10745	22294	128	31642	10387.84854	30811	32924	1754.3046875	10639.6796875	30683	32796	1778.1015625	4860	3980
149328	80	30134	0.087	Samcheong-dong	3421	Bangbae 1-dong	30214	0.045	3191	0.13	13769	17449	40	149408	11542.47561	145385	32924	2287.3	12929.7	145345	32884	2432.7	4860	3980
395169	87	30127	0.057	Samcheong-dong	3421	Bangbae 2-dong	30214	0.026	6709	0.165	14947	27418	87	395256	12670.537129999999	393949	32924	2214.49425287	13669.3678161	393862	32837	2826.51724138	4860	3980
22119	49	30165	0.071	Samcheong-dong	3421	Bangbae 3-dong	30214	0.05	1180	0.153	10484	25706	6	22168	12797.65387	21887	32924	1514.33333333	7121.66666667	21881	32918	1803.0	4860	3980
333669	75	30139	0.061	Samcheong-dong	3421	Bangbae 4-dong	30214	0.035	3462	0.16	13140	25837	50	333744	10949.91362	326504	32924	2127.04	12583.3	326454	32874	2596.58	4860	3980
38432	3	30211	0.05	Samcheong-dong	3421	Yangjae 1-dong	30214	0.032	3219	0.266	30202	40113	5	38435	13622.91563	46295	32924	2873.6	14936.6	46290	32919	3626.0	4860	3980
63616	6	30208	0.075	Samcheong-dong	3421	Yangjae 2-dong	30214	0.031	4805	0.242	44373	23289	15	63622	16270.96195	75733	32924	2946.4	18990.3333333	75718	32909	3655.2	4860	3980
32469	0	30214	0.075	Samcheong-dong	3421	Naegok-dong	30214	0.031	1489	0.128	5035	5746	6	32469	16551.538399999998	32038	32924	3227.5	17469.3333333	32032	32918	4020.0	4860	3980
278565	121	30093	0.028	Samcheong-dong	3421	Gannam-gu Sinsa-dong	30214	0.02	17689	0.191	27047	20049	51	278686	7779.260195	251628	32924	2013.49019608	11010.5490196	251577	32873	2692.90196078	4860	3980
295454	42	30172	0.039	Samcheong-dong	3421	Nonhyeon 1-dong	30214	0.023	13225	0.257	38902	26391	16	295496	9356.437927	286345	32924	2491.625	12141.5	286329	32908	3207.5625	4860	3980
175224	52	30162	0.054	Samcheong-dong	3421	Nonhyeon 2-dong	30214	0.032	7974	0.223	56495	22775	78	175276	9434.518395	165291	32924	2063.57692308	11508.5128205	165213	32846	2132.97435897	4860	3980
411126	72	30142	0.047	Samcheong-dong	3421	Samseong 1-dong	30214	0.029	21008	0.165	49715	16094	29	411198	10624.41072	391658	32924	2842.27586207	16303.8965517	391629	32895	3371.13793103	4860	3980
400226	46	30168	0.04	Samcheong-dong	3421	Samseong 2-dong	30214	0.026	9390	0.207	30057	32424	35	400272	10349.61662	394720	32924	2861.37142857	14876.8	394685	32889	3416.68571429	4860	3980
96722	24	30190	0.033	Samcheong-dong	3421	Daechi 1-dong	30214	0.023	1521	0.182	6550	20382	10	96746	12576.36188	95592	32924	2528.6	18145.9	95582	32914	2975.3	4860	3980
83923	11	30203	0.042	Samcheong-dong	3421	Daechi 4-dong	30214	0.039	5147	0.201	26790	22301	10	83934	11590.8886	82732	32924	2600.4	14846.1	82722	32914	3265.1	4860	3980
1028734	112	30102	0.04	Samcheong-dong	3421	Yeoksam 1-dong	30214	0.02	32953	0.465	144308	36320	85	1028846	10800.242629999999	1002817	32924	2482.49411765	13707.7882353	1002732	32839	3162.75294118	4860	3980
48051	6	30208	0.077	Samcheong-dong	3421	Yeoksam 2-dong	30214	0.046	3588	0.233	34579	34815	3	48057	11421.51156	54437	32924	3449.0	16924.6666667	54434	32921	4301.33333333	4860	3980
258914	30	30184	0.031	Samcheong-dong	3421	Dogok 1-dong	30214	0.025	4874	0.146	14298	22873	24	258944	12126.588749999999	262566	32924	2460.70833333	16537.5416667	262542	32900	2946.16666667	4860	3980
84506	20	30194	0.037	Samcheong-dong	3421	Dogok 2-dong	30214	0.034	3241	0.21	18453	35391	19	84526	12574.79235	85094	32924	2709.73684211	17089.3684211	85075	32905	3110.78947368	4860	3980
15437	17	30197	0.048	Samcheong-dong	3421	Gaepo 1-dong	30214	0.045	869	0.156	1318	23151	12	15454	13898.15698	16903	32924	3015.25	18772.75	16891	32912	3061.58333333	4860	3980
51318	4	30210	0.101	Samcheong-dong	3421	Gaepo 4-dong	30214	0.073	1904	0.228	11318	23690	6	51322	13871.67423	47489	32924	2820.5	17697.6666667	47483	32918	3797.33333333	4860	3980
75235	12	30202	0.035	Samcheong-dong	3421	Irwonbon-dong	30214	0.04	839	0.19	8073	23135	10	75247	14872.55645	71261	32924	3351.6	21829.0	71251	32914	3784.1	4860	3980
12705	1	30213	0.037	Samcheong-dong	3421	Irwon 1-dong	30214	0.031	1124	0.133	5454	18648	1	12706	14322.55527	15020	32924	3808.0	19828.0	15019	32923	5424.0	4860	3980
116782	63	30151	0.056	Samcheong-dong	3421	Irwon 2-dong	30214	0.042	2992	0.175	5064	18985	40	116845	13548.34649	116823	32924	2948.775	18780.5	116783	32884	3266.275	4860	3980
91296	11	30203	0.051	Samcheong-dong	3421	Suseo-dong	30214	0.041	1528	0.265	17294	16700	4	91307	15356.222000000002	86997	32924	4104.75	21979.25	86993	32920	4733.75	4860	3980
14182	0	30214	0.057	Samcheong-dong	3421	Segok-dong	30214	0.044	683	0.137	2422	15216	0	14182	16926.318519999997	16912	32924	3482.791865412	20730.674868279995	16912	32924	3892.2580135719995	4860	3980
361138	64	30150	0.03	Samcheong-dong	3421	Apgujeong-dong	30214	0.018	24353	0.203	28387	29327	57	361202	7920.084066	346066	32924	1964.64912281	10689.0701754	346009	32867	2637.28070175	4860	3980
317588	84	30130	0.037	Samcheong-dong	3421	Cheongdam-dong	30214	0.021	13484	0.211	36500	31568	51	317672	9264.432901	281433	32924	2375.52941176	12381.7843137	281382	32873	2600.31372549	4860	3980
173094	36	30178	0.048	Samcheong-dong	3421	Daechi 2-dong	30214	0.037	6981	0.263	50271	42682	37	173130	12260.85455	179848	32924	2924.18918919	17781.3243243	179811	32887	3418.21621622	4860	3980
38845	2	30212	0.071	Samcheong-dong	3421	Gaepo 2-dong	30214	0.062	2633	0.22	4045	34718	4	38847	13982.40674	39480	32924	2867.5	20068.5	39476	32920	3440.0	4860	3980
320	0	30214	0.088	Samcheong-dong	3421	Pungnap 1-dong	30214	0.043	595	0.141	2501	19751	0	320	12965.64493	418	32924	2876.4127387830003	16417.50132877	418	32924	3254.193498223	4860	3980
16071	3	30211	0.042	Samcheong-dong	3421	Pungnap 2-dong	30214	0.036	2308	0.187	14873	28495	2	16074	13080.955189999999	17625	32924	4289.0	23178.0	17623	32922	5148.5	4860	3980
57190	13	30201	0.057	Samcheong-dong	3421	Geoyeo 1-dong	30214	0.047	667	0.146	2534	15937	15	57203	17570.38137	65593	32924	3307.93333333	22558.7333333	65578	32909	3625.86666667	4860	3980
3507	0	30214	0.106	Samcheong-dong	3421	Geoyeo 2-dong	30214	0.101	524	0.186	4400	28110	0	3507	18465.52508	3	32924	3718.444389748	22406.87081212	3	32924	4140.224190388	4860	3980
8631	1	30213	0.108	Samcheong-dong	3421	Macheon 1-dong	30214	0.076	118	0.16	2057	24171	2	8632	18562.94864	10595	32924	3249.0	18525.5	10593	32922	3663.5	4860	3980
66284	6	30208	0.06	Samcheong-dong	3421	Macheon 2-dong	30214	0.056	2314	0.171	3993	22295	9	66290	17882.688479999997	67532	32924	3536.0	23375.2222222	67523	32915	3895.22222222	4860	3980
48298	13	30201	0.094	Samcheong-dong	3421	Bangi 1-dong	30214	0.077	1623	0.154	8976	17135	13	48311	15180.79499	47795	32924	3059.38461538	19979.1538462	47782	32911	3496.92307692	4860	3980
36959	12	30202	0.051	Samcheong-dong	3421	Bangi 2-dong	30214	0.044	3640	0.194	21572	26090	13	36971	14350.12504	36091	32924	2678.0	17901.4615385	36078	32911	3307.15384615	4860	3980
60218	17	30197	0.053	Samcheong-dong	3421	Oryun-dong	30214	0.042	7042	0.169	4286	20225	12	60235	15156.26296	60722	32924	2911.0	19175.5833333	60710	32912	3707.16666667	4860	3980
147451	7	30207	0.06	Samcheong-dong	3421	Ogeum-dong	30214	0.049	2831	0.237	16645	38555	15	147458	16411.81667	148496	32924	3132.46666667	21236.6	148481	32909	3504.13333333	4860	3980
94025	13	30201	0.046	Samcheong-dong	3421	Songpa 1-dong	30214	0.04	2042	0.21	11419	27757	12	94038	14469.77046	84754	32924	3320.91666667	17806.75	84742	32912	4186.91666667	4860	3980
54158	3	30211	0.049	Samcheong-dong	3421	Songpa 2-dong	30214	0.049	1256	0.161	5434	22926	1	54161	15170.6578	52500	32924	3281.0	19005.0	52499	32923	3430.0	4860	3980
27354	7	30207	0.047	Samcheong-dong	3421	Seokchon-dong	30214	0.042	1116	0.239	14313	36018	8	27361	14320.47044	30218	32924	2962.75	18456.25	30210	32916	3537.25	4860	3980
3048	1	30213	0.045	Samcheong-dong	3421	Samjeon-dong	30214	0.038	1344	0.242	10176	35310	2	3049	13700.50235	5064	32924	2946.0	20613.5	5062	32922	3746.0	4860	3980
153928	12	30202	0.141	Samcheong-dong	3421	Garakbon-dong	30214	0.09	3694	0.202	28071	29809	15	153940	15997.21525	147489	32924	3775.93333333	19494.2666667	147474	32909	4263.6	4860	3980
12337	3	30211	0.181	Samcheong-dong	3421	Garak 1-dong	30214	0.067	1271	0.181	11184	2782	3	12340	15268.52643	9832	32924	4322.66666667	21532.0	9829	32921	4322.66666667	4860	3980
25898	5	30209	0.058	Samcheong-dong	3421	Garak 2-dong	30214	0.052	1979	0.229	8739	35946	5	25903	16797.105519999997	26140	32924	3715.8	21369.6	26135	32919	4214.6	4860	3980
34024	0	30214	0.071	Samcheong-dong	3421	Munjeong 1-dong	30214	0.055	886	0.18	6648	22764	0	34024	16964.94813	34540	32924	3488.7060587030005	20772.74251357	34540	32924	3898.481243743	4860	3980
1088	0	30214	0.047	Samcheong-dong	3421	Munjeong 2-dong	30214	0.039	1467	0.097	10862	16493	1	1088	17026.95285	791	32924	6134.0	44326.0	790	32923	6546.0	4860	3980
86621	12	30202	0.04	Samcheong-dong	3421	Jangji-dong	30214	0.036	2478	0.256	9945	37695	12	86633	18044.69183	89789	32924	4008.16666667	21412.5833333	89777	32912	4459.83333333	4860	3980
42877	7	30207	0.037	Samcheong-dong	3421	Jamsilbon-dong	30214	0.039	1797	0.233	17039	31505	6	42884	12729.978720000001	41290	32924	2186.5	14904.3333333	41284	32918	3132.16666667	4860	3980
168106	56	30158	0.029	Samcheong-dong	3421	Jamsil 4-dong	30214	0.026	3401	0.205	1727	31435	37	168162	13333.69076	171850	32924	2279.97297297	14557.9189189	171813	32887	2729.83783784	4860	3980
401689	71	30143	0.113	Samcheong-dong	3421	Jamsil 6-dong	30214	0.041	5619	0.173	23128	17487	54	401760	12972.343139999999	394795	32924	2402.37037037	16246.2407407	394741	32870	3001.12962963	4860	3980
0	0	30214	0.225	Samcheong-dong	3421	Jamsil 7-dong	30214	0.098	412	0.118	976	10688	0	0	12048.21806	0	32924	2735.954684986	15418.423467339999	0	32924	3106.396029466	4860	3980
275558	67	30147	0.059	Samcheong-dong	3421	Jamsil 2-dong	30214	0.04	14926	0.24	3661	37200	66	275625	11629.03678	262344	32924	2399.33333333	16711.9545455	262278	32858	2744.40909091	4860	3980
35237	3	30211	0.049	Samcheong-dong	3421	Jamsil 3-dong	30214	0.038	8391	0.201	8056	37436	5	35240	12966.095449999999	32036	32924	2573.0	16191.2	32031	32919	3117.8	4860	3980
38446	7	30207	0.094	Samcheong-dong	3421	Gangil-dong	30214	0.074	3230	0.257	14694	34468	6	38453	17290.677079999998	44847	32924	3722.0	22537.3333333	44841	32918	4444.33333333	4860	3980
8108	0	30214	0.046	Samcheong-dong	3421	Sangil-dong	30214	0.045	1250	0.199	5441	27630	0	8108	16829.58338	10957	32924	3467.9817154780003	20625.330300820002	10957	32924	3876.673982518	4860	3980
142529	37	30177	0.097	Samcheong-dong	3421	Myeongil 1-dong	30214	0.06	1840	0.198	5027	28450	42	142566	15105.03048	149139	32924	2949.64285714	18773.9761905	149097	32882	3484.5	4860	3980
12543	0	30214	0.061	Samcheong-dong	3421	Myeongil 2-dong	30214	0.056	1313	0.149	5137	18929	1	12543	15974.920880000001	10901	32924	2948.0	18587.0	10900	32923	3745.0	4860	3980
75124	33	30181	0.073	Samcheong-dong	3421	Godeok 1-dong	30214	0.045	1305	0.185	1749	17392	24	75157	15107.07554	72458	32924	3075.08333333	20113.0416667	72434	32900	3497.29166667	4860	3980
76318	11	30203	0.086	Samcheong-dong	3421	Godeok 2-dong	30214	0.051	1205	0.24	3801	17970	22	76329	16098.261040000001	86814	32924	3112.0	21511.6363636	86792	32902	3582.04545455	4860	3980
94006	11	30203	0.041	Samcheong-dong	3421	Amsa 2-dong	30214	0.037	903	0.151	3671	16473	15	94017	12903.83446	101596	32924	3089.73333333	17429.4666667	101581	32909	3682.06666667	4860	3980
13072	0	30214	0.073	Samcheong-dong	3421	Amsa 3-dong	30214	0.065	4569	0.172	1911	19293	0	13072	14166.085920000001	14451	32924	3060.2002543520002	17724.78156688	14451	32924	3447.5845417120004	4860	3980
4914	0	30214	0.043	Samcheong-dong	3421	Cheonho 1-dong	30214	0.047	1311	0.217	5102	31743	0	4914	14605.99237	4047	32924	3127.549931847	18203.83969093	4047	32924	3518.453470807	4860	3980
94609	22	30192	0.054	Samcheong-dong	3421	Cheonho 3-dong	30214	0.039	2494	0.173	6171	26724	27	94631	14490.353560000001	99595	32924	2508.03703704	16516.3333333	99568	32897	2961.33333333	4860	3980
1494	0	30214	0.039	Samcheong-dong	3421	Seongnae 1-dong	30214	0.031	1091	0.145	15379	19946	0	1494	14324.24263	1345	32924	3084.4140466530002	17897.01422407	1345	32924	3473.063587693	4860	3980
75014	8	30206	0.055	Samcheong-dong	3421	Seongnae 2-dong	30214	0.053	3578	0.173	7545	27007	7	75022	14222.209019999998	74153	32924	2770.85714286	16889.7142857	74146	32917	3106.57142857	4860	3980
85991	17	30197	0.057	Samcheong-dong	3421	Seongnae 3-dong	30214	0.045	1120	0.187	10273	25626	22	86008	14996.465629999999	89069	32924	2792.22727273	17722.0	89047	32902	3268.77272727	4860	3980
13696	0	30214	0.066	Samcheong-dong	3421	Dunchon 1-dong	30214	0.049	1136	0.173	1318	20087	0	13696	15772.13825	13779	32924	3306.086866075	19473.77255425	13779	32924	3706.319572075	4860	3980
26572	1	30213	0.062	Samcheong-dong	3421	Dunchon 2-dong	30214	0.045	1470	0.179	9104	29689	0	26573	15894.91806	25395	32924	3324.884454986	19607.47976734	25395	32924	3726.099399466	4860	3980
11340	0	30214	0.047	Samcheong-dong	3421	Amsa 1-dong	30214	0.045	2854	0.234	5139	39206	0	11340	14155.29877	11877	32924	3058.548741687	17713.03436053	11877	32924	3445.846731847	4860	3980
279641	52	30162	0.054	Samcheong-dong	3421	Cheonho 2-dong	30214	0.032	6242	0.264	14008	38307	53	279693	13318.20089	264601	32924	2572.8490566	15882.2641509	264548	32871	3013.33962264	4860	3980
84654	19	30195	0.05	Samcheong-dong	3421	Gil-dong	30214	0.043	3739	0.313	18259	51400	23	84673	15498.092760000001	83129	32924	3234.65217391	17978.2608696	83106	32901	3707.52173913	4860	3980
59733	108	37455	0.038	Buam-dong	11527	Sajik-dong	37563	0.018	6914	0.111	45046	10365	43	59841	2548.006048	49653	35557	966.212962963	4193.66666667	49610	35514	1497.72222222	1803	3590
31975	949	36614	0.041	Buam-dong	11527	Samcheong-dong	37563	0.024	4860	0.081	3980	3421	351	32924	1878.468244	30214	35557	905.841938883	4066.69230769	29863	35206	967.507903056	1803	3590
33944	1613	35950	0	Buam-dong	11527	Buam-dong	37563	0	1803	0	3590	11527	1613	35557	0	37563	35557	0	0	35950	33944	0	1803	3590
67149	2239	35324	0.025	Buam-dong	11527	Pyeongchang-dong	37563	0.018	2545	0.073	2635	19752	2030	69388	2114.164499	66895	35557	521.332019704	2117.67192118	64865	33527	627.073399015	1803	3590
76131	186	37377	0.063	Buam-dong	11527	Muak-dong	37563	0.045	1288	0.088	1388	8664	186	76317	2051.039774	75554	35557	927.962365591	4663.28494624	75368	35371	1474.20430108	1803	3590
153444	137	37426	0.095	Buam-dong	11527	Gyonam-dong	37563	0.033	1018	0.05	3493	5859	93	153581	2748.358713	156646	35557	1604.27956989	7408.55913978	156553	35464	2009.77419355	1803	3590
27526	33	37530	0.032	Buam-dong	11527	Gahoe-dong	37563	0.025	2226	0.081	8218	5413	36	27559	2450.061924	30713	35557	1078.02777778	5397.75	30677	35521	1667.77777778	1803	3590
1740367	4051	33512	0.47	Buam-dong	11527	Jongno 1.2.3.4-ga-dong	37563	0.178	35956	0.43	97700	8856	2008	1744418	3316.7558000000004	1702273	35557	1143.59810757	5121.9501992	1700265	33549	1375.09910359	1803	3590
200962	248	37315	0.046	Buam-dong	11527	Jongno 5.6-ga-dong	37563	0.023	5389	0.251	24602	6311	249	201210	4532.748746	215589	35557	1648.45783133	6848.08835341	215340	35308	1868.92369478	1803	3590
23230	48	37515	0.048	Buam-dong	11527	Ihwa-dong	37563	0.024	4618	0.087	13777	9503	9	23278	4045.3749759999996	17564	35557	1714.33333333	7383.66666667	17555	35548	2096.33333333	1803	3590
29583	74	37489	0.08	Buam-dong	11527	Changsin 1-dong	37563	0.024	1048	0.122	6408	7483	1	29657	5221.08644	37155	35557	1830.0	7760.0	37154	35556	2992.0	1803	3590
249385	133	37430	0.098	Buam-dong	11527	Changsin 2-dong	37563	0.053	926	0.108	2331	11860	94	249518	4738.426519	233898	35557	1771.46808511	7752.9787234	233804	35463	2306.60638298	1803	3590
0	0	37563	0.089	Buam-dong	11527	Changsin 3-dong	37563	0.101	241	0.096	794	8406	0	0	4860.607437	0	35557	1635.5314986047001	7591.115498892999	0	35557	1948.4719581007	1803	3590
125538	94	37469	0.151	Buam-dong	11527	Sungin 1-dong	37563	0.109	1503	0.1	1659	7652	68	125632	5174.810866	124849	35557	1764.73529412	7503.88235294	124781	35489	2252.25	1803	3590
28925	37	37526	0.068	Buam-dong	11527	Sungin 2-dong	37563	0.023	805	0.098	5682	9728	52	28962	5615.80868	32359	35557	1757.55769231	7994.57692308	32307	35505	2209.73076923	1803	3590
178261	1922	35641	0.054	Buam-dong	11527	Cheongunhyoja-dong	37563	0.018	8854	0.027	5625	14906	4243	180183	1428.711117	173255	35557	473.494225784	2616.87013905	169012	31314	506.353052086	1803	3590
288412	210	37353	0.065	Buam-dong	11527	Hyehwa-dong	37563	0.025	11213	0.111	8753	19588	161	288622	3517.276428	267298	35557	1749.77018634	8137.9689441	267137	35396	2213.96273292	1803	3590
58090	874	36689	0.046	Buam-dong	11527	Sogong-dong	37563	0.021	8340	0.173	61868	1820	476	58964	3608.9951130000004	79252	35557	1147.54831933	5297.88235294	78776	35081	1278.45378151	1803	3590
624792	869	36694	0.065	Buam-dong	11527	Hoehyeon-dong	37563	0.084	10795	0.317	47252	6587	613	625661	4527.803398	613426	35557	1409.67373573	6392.8091354	612813	34944	1491.63132137	1803	3590
626990	560	37003	0.047	Buam-dong	11527	Myeong-dong	37563	0.031	22733	0.244	103320	4175	590	627550	4047.749416	579621	35557	1467.10338983	6095.97966102	579031	34967	1666.46949153	1803	3590
15090	23	37540	0.079	Buam-dong	11527	Pil-dong	37563	0.079	3355	0.106	21901	4872	6	15113	5021.661489	13536	35557	2153.33333333	9429.0	13530	35551	3862.5	1803	3590
98922	124	37439	0.046	Buam-dong	11527	Jangchung-dong	37563	0.023	2733	0.086	9297	6310	83	99046	5635.258774999999	90094	35557	1542.43373494	7626.31325301	90011	35474	1931.28915663	1803	3590
286800	120	37443	0.029	Buam-dong	11527	Gwanghui-dong	37563	0.016	5231	0.329	36642	6221	126	286920	4968.871338	263232	35557	1963.22222222	7638.16666667	263106	35431	2471.75396825	1803	3590
216302	165	37398	0.04	Buam-dong	11527	Euljiro-dong	37563	0.034	4150	0.343	27740	2060	140	216467	4389.926052	212348	35557	1427.67142857	6605.25714286	212208	35417	1900.72142857	1803	3590
56070	43	37520	0.042	Buam-dong	11527	Sindang 1-dong	37563	0.019	3271	0.394	26112	9191	34	56113	5580.099379	57258	35557	1831.76470588	8258.61764706	57224	35523	2122.02941176	1803	3590
134901	124	37439	0.048	Buam-dong	11527	Sindang 2-dong	37563	0.02	1904	0.081	7855	16712	100	135025	6037.690172	140785	35557	1698.64	8417.89	140685	35457	2127.73	1803	3590
18784	5	37558	0.057	Buam-dong	11527	Sindang 3-dong	37563	0.025	513	0.064	3478	19410	2	18789	6600.649646	16974	35557	2383.5	8959.0	16972	35555	2719.0	1803	3590
2295	0	37563	0.041	Buam-dong	11527	Sindang 4-dong	37563	0.032	1050	0.065	3274	16003	0	2295	6370.200898	2452	35557	1866.6502574838	9235.062777922	2452	35557	2191.6674646678002	1803	3590
6958	15	37548	0.04	Buam-dong	11527	Sindang 5-dong	37563	0.026	582	0.091	4043	10704	12	6973	6317.343711	4392	35557	2203.16666667	9991.91666667	4380	35545	2320.33333333	1803	3590
15221	25	37538	0.047	Buam-dong	11527	Sindang 6-dong	37563	0.037	597	0.105	3294	12126	29	15246	6323.937351	10755	35557	2451.24137931	10574.5517241	10726	35528	2552.10344828	1803	3590
168513	95	37468	0.048	Buam-dong	11527	Hwanghak-dong	37563	0.037	1064	0.118	5702	13070	56	168608	5977.60289	164243	35557	1957.44642857	8309.75	164187	35501	2479.28571429	1803	3590
50988	68	37495	0.08	Buam-dong	11527	Jungnim-dong	37563	0.042	2130	0.061	8292	10438	57	51056	4280.860793999999	52233	35557	1703.66666667	7901.29824561	52176	35500	2104.29824561	1803	3590
21866	26	37537	0.083	Buam-dong	11527	Huam-dong	37563	0.064	1674	0.068	5239	20212	11	21892	5280.406250999999	20908	35557	1763.09090909	7895.09090909	20897	35546	2085.27272727	1803	3590
86771	47	37516	0.042	Buam-dong	11527	Yongsan 2-ga-dong	37563	0.022	7080	0.045	2934	13713	65	86818	6390.5551000000005	84341	35557	1933.75384615	9543.26153846	84276	35492	2416.07692308	1803	3590
215758	497	37066	0.033	Buam-dong	11527	Namyeong-dong	37563	0.023	4542	0.143	20356	8471	502	216255	5693.583418	227489	35557	1536.0936255	7449.05179283	226987	35055	1619.69521912	1803	3590
13582	53	37510	0.062	Buam-dong	11527	Wonhyoro 2-dong	37563	0.041	1619	0.061	6812	15866	59	13635	7042.526841	16709	35557	2071.89830508	10030.6440678	16650	35498	2131.6440678	1803	3590
72841	82	37481	0.031	Buam-dong	11527	Hyochang-dong	37563	0.025	2268	0.072	2603	11333	70	72923	5854.093715	74906	35557	2236.08571429	9171.11428571	74836	35487	2496.38571429	1803	3590
14565	32	37531	0.035	Buam-dong	11527	Yongmun-dong	37563	0.029	911	0.101	1600	13154	84	14597	6413.596777999999	13982	35557	2209.94047619	9200.89285714	13898	35473	2267.85714286	1803	3590
6671	11	37552	0.049	Buam-dong	11527	Ichon 1-dong	37563	0.024	809	0.139	3486	28267	5	6682	8785.656227000001	4586	35557	1879.4	11515.8	4581	35552	2225.6	1803	3590
4592	3	37560	0.103	Buam-dong	11527	Ichon 2-dong	37563	0.05	917	0.06	876	10276	0	4595	8038.5439129999995	512	35557	2122.0735730803	11051.888321257	512	35557	2460.4375243842996	1803	3590
100785	43	37520	0.038	Buam-dong	11527	Itaewon 1-dong	37563	0.029	3928	0.09	7121	9814	51	100828	7439.369107	94948	35557	2254.84313725	10710.0784314	94897	35506	2813.58823529	1803	3590
5018	3	37560	0.037	Buam-dong	11527	Itaewon 2-dong	37563	0.019	3612	0.054	2215	11898	5	5021	6587.004033	5622	35557	2005.2	9275.8	5617	35552	2823.8	1803	3590
37886	29	37534	0.057	Buam-dong	11527	Seobinggo-dong	37563	0.028	1735	0.046	4616	14404	35	37915	8649.874935	41736	35557	2224.14285714	11370.8571429	41701	35522	2547.28571429	1803	3590
36957	35	37528	0.034	Buam-dong	11527	Bogwang-dong	37563	0.03	3731	0.085	2091	18173	32	36992	8545.89235	39489	35557	2321.65625	11756.71875	39457	35525	2693.34375	1803	3590
34685	66	37497	0.029	Buam-dong	11527	Cheongpa-dong	37563	0.022	2985	0.11	10019	23720	88	34751	5342.864035	20131	35557	1913.77272727	8392.46590909	20043	35469	1977.55681818	1803	3590
19299	41	37522	0.115	Buam-dong	11527	Wonhyoro 1-dong	37563	0.061	1239	0.089	8110	12946	52	19340	6406.282609	19117	35557	1910.5	8727.90384615	19065	35505	1990.40384615	1803	3590
484803	284	37279	0.032	Buam-dong	11527	Hangangro-dong	37563	0.027	10047	0.127	33136	16468	286	485087	7476.934574999999	491455	35557	2048.53846154	9910.27972028	491169	35271	2462.32167832	1803	3590
125754	87	37476	0.027	Buam-dong	11527	Hannam-dong	37563	0.011	15940	0.131	15937	25188	90	125841	7536.376623	122496	35557	1912.95555556	9858.27777778	122406	35467	2350.55555556	1803	3590
69820	60	37503	0.141	Buam-dong	11527	Wangsimni 2-dong	37563	0.111	3856	0.091	1926	17338	71	69880	6898.187943	76845	35557	2057.98591549	10654.4647887	76774	35486	2447.36619718	1803	3590
266660	178	37385	0.08	Buam-dong	11527	Majang-dong	37563	0.041	3565	0.153	10974	25618	172	266838	7523.619346	274309	35557	2130.20930233	10154.9302326	274137	35385	2564.41860465	1803	3590
109269	61	37502	0.043	Buam-dong	11527	Sageun-dong	37563	0.025	3162	0.109	9219	11839	47	109330	8308.278977	97038	35557	2241.44680851	11034.9148936	96991	35510	2739.93617021	1803	3590
49814	11	37552	0.056	Buam-dong	11527	Haengdang 1-dong	37563	0.034	3181	0.086	8526	18000	19	49825	7630.215362999999	46946	35557	2369.84210526	11823.0526316	46927	35538	3062.89473684	1803	3590
15263	5	37558	0.054	Buam-dong	11527	Haengdang 2-dong	37563	0.034	949	0.13	2107	26832	0	15268	7336.8249749999995	11475	35557	2014.6404036725	10287.716397774999	11475	35557	2347.3906034725	1803	3590
20592	11	37552	0.041	Buam-dong	11527	Eungbong-dong	37563	0.015	753	0.083	1024	17463	14	20603	7961.671655	24328	35557	2234.07142857	11125.4285714	24314	35543	2660.64285714	1803	3590
70121	36	37527	0.046	Buam-dong	11527	Geumho 1-ga-dong	37563	0.018	1214	0.08	1658	15477	59	70157	7257.1136799999995	67940	35557	2167.49152542	9788.66101695	67881	35498	2446.06779661	1803	3590
2000	1	37562	0.051	Buam-dong	11527	Geumho 4-ga-dong	37563	0.033	1338	0.071	1963	15082	1	2001	7884.666376	3064	35557	1536.0	9779.0	3063	35556	1981.0	1803	3590
7419	4	37559	0.044	Buam-dong	11527	Seongsu 1-ga1-dong	37563	0.027	3932	0.091	6683	18387	3	7423	9266.678521	8445	35557	2566.66666667	13503.6666667	8442	35554	3373.33333333	1803	3590
127104	97	37466	0.052	Buam-dong	11527	Seongsu 1-ga2-dong	37563	0.021	1936	0.115	12598	18721	88	127201	8845.162663	122026	35557	2330.54545455	12193.3636364	121938	35469	2749.98863636	1803	3590
7580	6	37557	0.068	Buam-dong	11527	Seongsu 2-ga1-dong	37563	0.044	3028	0.119	14571	21294	5	7586	10506.64176	12503	35557	3191.2	16304.8	12498	35552	4094.0	1803	3590
170460	48	37515	0.027	Buam-dong	11527	Seongsu 2-ga 3-dong	37563	0.021	2587	0.177	43517	12457	46	170508	10115.212749999999	157479	35557	2429.17391304	12803.6304348	157433	35511	2877.67391304	1803	3590
14575	10	37553	0.036	Buam-dong	11527	Songjeong-dong	37563	0.025	1203	0.09	2156	12640	3	14585	10293.4816	15034	35557	2825.66666667	14859.6666667	15031	35554	3521.66666667	1803	3590
37849	12	37551	0.059	Buam-dong	11527	Yongdap-dong	37563	0.03	1370	0.103	13485	17445	14	37861	9366.733458	42490	35557	2722.64285714	12456.2857143	42476	35543	3398.21428571	1803	3590
84665	56	37507	0.05	Buam-dong	11527	Wangsimridoseon-dong	37563	0.034	1923	0.073	8254	13132	47	84721	6680.1848740000005	81555	35557	2065.34042553	9600.87234043	81508	35510	2531.53191489	1803	3590
70250	52	37511	0.046	Buam-dong	11527	Geumho 2.3ga-dong	37563	0.03	2625	0.103	2422	23568	62	70302	7039.901769	73912	35557	1678.35483871	9088.93548387	73850	35495	2156.72580645	1803	3590
77924	62	37501	0.085	Buam-dong	11527	Oksu-dong	37563	0.041	1500	0.092	2720	23572	57	77986	7659.915079	78094	35557	2021.66666667	10455.6140351	78037	35500	2467.49122807	1803	3590
412094	296	37267	0.025	Buam-dong	11527	Hwayang-dong	37563	0.019	8886	0.231	14197	24241	231	412390	11345.165809999999	381187	35557	2669.12987013	14429.5021645	380956	35326	3141.22077922	1803	3590
163120	68	37495	0.065	Buam-dong	11527	Gunja-dong	37563	0.036	2224	0.127	7832	22163	71	163188	10899.868120000001	158875	35557	2835.42253521	14658.3521127	158804	35486	3279.47887324	1803	3590
157257	107	37456	0.036	Buam-dong	11527	Junggok 1-dong	37563	0.025	4581	0.13	6943	17187	104	157364	10840.574999999999	176208	35557	2455.04807692	14030.6923077	176104	35453	2759.38461538	1803	3590
15790	2	37561	0.037	Buam-dong	11527	Junggok 2-dong	37563	0.027	1243	0.155	5699	23268	0	15792	11529.435519999999	15178	35557	2656.529078112	14853.469281279999	15178	35557	3022.820162272	1803	3590
84292	49	37514	0.037	Buam-dong	11527	Junggok 3-dong	37563	0.032	4046	0.121	4778	19057	51	84341	10991.74362	91432	35557	2849.90196078	15280.4509804	91381	35506	3187.23529412	1803	3590
154159	78	37485	0.063	Buam-dong	11527	Junggok 4-dong	37563	0.043	2310	0.136	4959	32147	72	154237	12117.217719999999	158173	35557	2777.31944444	15764.8888889	158101	35485	3291.31944444	1803	3590
18854	7	37556	0.051	Buam-dong	11527	Neung-dong	37563	0.027	1286	0.096	4466	11420	12	18861	11675.49812	15038	35557	2921.58333333	16429.25	15026	35545	3701.16666667	1803	3590
185834	95	37468	0.05	Buam-dong	11527	Guui 1-dong	37563	0.029	1381	0.162	6361	23298	112	185929	12448.09724	188310	35557	2722.125	16067.7589286	188198	35445	3215.08928571	1803	3590
19167	3	37560	0.05	Buam-dong	11527	Guui 2-dong	37563	0.031	2394	0.131	5211	27787	3	19170	12637.11642	16118	35557	2559.66666667	15346.0	16115	35554	3212.66666667	1803	3590
267597	86	37477	0.069	Buam-dong	11527	Guui 3-dong	37563	0.033	3722	0.136	19699	29961	93	267683	13519.067729999999	276733	35557	2888.70967742	16627.0537634	276640	35464	3388.89247312	1803	3590
96244	77	37486	0.043	Buam-dong	11527	Gwangjang-dong	37563	0.033	5783	0.151	10953	36959	94	96321	13580.55104	99970	35557	2921.24468085	17198.8510638	99876	35463	3289.76595745	1803	3590
9093	4	37559	0.1	Buam-dong	11527	Jayang 1-dong	37563	0.095	2934	0.155	8364	25826	9	9097	12166.45206	11310	35557	2905.33333333	15091.3333333	11301	35548	3517.22222222	1803	3590
15504	2	37561	0.069	Buam-dong	11527	Jayang 2-dong	37563	0.043	1430	0.133	7311	28779	5	15506	12891.73227	18906	35557	2831.8	15669.8	18901	35552	3455.6	1803	3590
13256	26	37537	0.061	Buam-dong	11527	Jayang 3-dong	37563	0.043	1043	0.132	6244	32051	28	13282	11962.073540000001	18031	35557	2794.46428571	15026.3571429	18003	35529	3505.0	1803	3590
60949	14	37549	0.043	Buam-dong	11527	Jayang 4-dong	37563	0.02	1765	0.198	6948	28741	11	60963	11296.29542	63198	35557	3032.72727273	15100.0	63187	35546	3539.0	1803	3590
53805	36	37527	0.053	Buam-dong	11527	Hoegi-dong	37563	0.028	2789	0.125	10029	12693	23	53841	7915.7619270000005	42408	35557	2714.95652174	12339.0869565	42385	35534	3351.08695652	1803	3590
37481	26	37537	0.039	Buam-dong	11527	Hwigyeong 1-dong	37563	0.023	1773	0.109	3869	17545	24	37507	8816.753769	35939	35557	2710.70833333	12361.9583333	35915	35533	3124.54166667	1803	3590
22647	10	37553	0.049	Buam-dong	11527	Hwigyeong 2-dong	37563	0.032	1348	0.106	4462	26357	8	22657	9231.912425999999	21380	35557	2938.75	13871.375	21372	35549	3431.0	1803	3590
246267	153	37410	0.048	Buam-dong	11527	Cheongryangri-dong	37563	0.022	3569	0.149	8301	25154	88	246420	7374.405222	218554	35557	2254.375	10980.9090909	218466	35469	2839.56818182	1803	3590
201785	112	37451	0.048	Buam-dong	11527	Yongsin-dong	37563	0.026	3188	0.195	27882	33292	103	201897	6593.417502	200759	35557	1922.06796117	9003.84466019	200656	35454	2445.51456311	1803	3590
189672	71	37492	0.043	Buam-dong	11527	Jegi-dong	37563	0.026	2341	0.216	11249	29165	112	189743	6732.818284999999	186034	35557	2070.125	9716.71428571	185922	35445	2530.63392857	1803	3590
54607	26	37537	0.048	Buam-dong	11527	Jeollo 1-dong	37563	0.032	1190	0.195	7761	31257	17	54633	8031.510618	54187	35557	2306.47058824	10961.1176471	54170	35540	2988.82352941	1803	3590
36807	18	37545	0.057	Buam-dong	11527	Jeollo 2-dong	37563	0.04	1978	0.087	4362	21610	13	36825	8855.222217	37404	35557	2635.92307692	12897.9230769	37391	35544	3156.92307692	1803	3590
124423	74	37489	0.038	Buam-dong	11527	Dapsimri 1-dong	37563	0.023	2852	0.097	10111	20299	91	124497	8332.986945	129333	35557	2273.7032967	11521.7582418	129242	35466	2677.96703297	1803	3590
25763	5	37558	0.045	Buam-dong	11527	Dapsimri 2-dong	37563	0.041	1952	0.147	5735	31934	4	25768	9151.697412000001	18576	35557	3230.75	13547.5	18572	35553	3698.25	1803	3590
119184	51	37512	0.049	Buam-dong	11527	Jangan 1-dong	37563	0.021	1853	0.208	20752	37949	62	119235	9928.079651	119368	35557	2486.87096774	13141.7419355	119306	35495	2914.24193548	1803	3590
67415	42	37521	0.033	Buam-dong	11527	Jangan 2-dong	37563	0.027	2129	0.167	10088	32759	50	67457	9961.290518	74857	35557	2831.6	14110.18	74807	35507	3433.74	1803	3590
278664	327	37236	0.03	Buam-dong	11527	Imun 1-dong	37563	0.021	8843	0.171	5316	33348	278	278991	8703.537578000001	299847	35557	2545.88848921	12555.0251799	299569	35279	3077.39568345	1803	3590
82286	50	37513	0.051	Buam-dong	11527	Imun 2-dong	37563	0.039	1542	0.116	2183	23523	45	82336	9340.699947	90698	35557	2902.44444444	14569.1111111	90653	35512	3462.26666667	1803	3590
18607	7	37556	0.081	Buam-dong	11527	Myeonmok 2-dong	37563	0.023	1148	0.155	6140	28409	12	18614	10265.4364	20155	35557	2820.33333333	13227.4166667	20143	35545	3465.33333333	1803	3590
6053	0	37563	0.053	Buam-dong	11527	Myeonmok 4-dong	37563	0.051	2066	0.13	3407	22567	10	6053	11055.59636	9943	35557	2907.3	15666.5	9933	35547	3387.1	1803	3590
1992	0	37563	0.167	Buam-dong	11527	Myeonmok 5-dong	37563	0.095	445	0.097	3740	14190	7	1992	10437.288410000001	3238	35557	3380.14285714	15918.2857143	3231	35550	3929.0	1803	3590
52532	20	37543	0.04	Buam-dong	11527	Myeonmok 7-dong	37563	0.026	1691	0.118	4122	25593	21	52552	11628.94293	55411	35557	3099.66666667	16267.1904762	55390	35536	3501.04761905	1803	3590
166749	56	37507	0.042	Buam-dong	11527	Sangbong 1-dong	37563	0.027	2223	0.148	6159	25808	63	166805	11150.448779999999	161957	35557	3167.01587302	14572.8888889	161894	35494	3715.38095238	1803	3590
28737	14	37549	0.04	Buam-dong	11527	Sangbong 2-dong	37563	0.026	1348	0.14	9971	18602	20	28751	10668.869779999999	25171	35557	3226.6	14074.85	25151	35537	3774.55	1803	3590
97745	37	37526	0.061	Buam-dong	11527	Junghwa 1-dong	37563	0.034	2072	0.121	3655	21713	21	97782	10660.25477	100157	35557	3122.0	14582.6190476	100136	35536	3680.85714286	1803	3590
45523	45	37518	0.046	Buam-dong	11527	Junghwa 2-dong	37563	0.027	1772	0.181	6673	30885	42	45568	9935.790206	47881	35557	2957.78571429	13886.1190476	47839	35515	3397.71428571	1803	3590
77175	20	37543	0.1	Buam-dong	11527	Muk 1-dong	37563	0.052	2063	0.16	5870	36553	17	77195	10796.11156	78973	35557	3548.58823529	16332.0588235	78956	35540	4188.29411765	1803	3590
1749	1	37562	0.059	Buam-dong	11527	Muk 2-dong	37563	0.038	1764	0.118	5333	20164	0	1750	10022.79089	1579	35557	2425.861785259	13212.73327921	1579	35557	2780.0997123790003	1803	3590
35859	25	37538	0.06	Buam-dong	11527	Mangu 3-dong	37563	0.045	834	0.107	3543	19370	28	35884	12364.217719999999	45978	35557	3242.92857143	14990.3928571	45950	35529	3817.89285714	1803	3590
85953	38	37525	0.068	Buam-dong	11527	Sinnae 1-dong	37563	0.039	3421	0.149	7895	32242	54	85991	12656.01364	93455	35557	3605.87037037	16977.0740741	93401	35503	4148.44444444	1803	3590
19836	6	37557	0.032	Buam-dong	11527	Sinnae 2-dong	37563	0.033	860	0.14	5172	25124	11	19842	11549.37472	15664	35557	3866.27272727	16987.9090909	15653	35546	4558.45454545	1803	3590
116200	18	37545	0.042	Buam-dong	11527	Myeonmokbon-dong	37563	0.033	4090	0.204	6842	37087	26	116218	11156.843350000001	117955	35557	3437.65384615	15766.9230769	117929	35531	3883.96153846	1803	3590
145198	42	37521	0.058	Buam-dong	11527	Myeonmok 3.8-dong	37563	0.037	2453	0.165	7685	29281	44	145240	11884.04892	142275	35557	3293.93181818	15975.6818182	142231	35513	3748.25	1803	3590
54784	40	37523	0.068	Buam-dong	11527	Mangubon-dong	37563	0.035	3069	0.183	9831	35040	29	54824	12651.21329	59099	35557	3624.93103448	16063.3103448	59070	35528	4276.17241379	1803	3590
9752	0	37563	0.065	Buam-dong	11527	Donam 1-dong	37563	0.045	809	0.075	1383	16578	0	9752	5478.321174000001	3021	35557	1730.1034717394	8263.805758486	3021	35557	2047.9856411314001	1803	3590
30232	19	37544	0.028	Buam-dong	11527	Donam 2-dong	37563	0.025	1905	0.115	1716	23756	14	30251	4466.260555	22315	35557	1790.28571429	8503.92857143	22301	35543	2530.0	1803	3590
233803	101	37462	0.033	Buam-dong	11527	Anam-dong	37563	0.014	4854	0.126	13134	18360	131	233904	5751.050194	226618	35557	2223.84732824	9973.17557252	226487	35426	2611.60305344	1803	3590
35888	24	37539	0.036	Buam-dong	11527	Bomun-dong	37563	0.031	1173	0.084	4121	14356	19	35912	5251.780691999999	33965	35557	2143.68421053	8680.52631579	33946	35538	2699.57894737	1803	3590
45328	7	37556	0.09	Buam-dong	11527	Jeongneung 1-dong	37563	0.073	1401	0.141	1937	20396	39	45335	4863.899748	38350	35557	1137.02564103	6302.33333333	38311	35518	1388.58974359	1803	3590
33411	32	37531	0.049	Buam-dong	11527	Jeongneung 2-dong	37563	0.024	1320	0.085	2832	24396	36	33443	4127.161073	24306	35557	1067.38888889	6263.36111111	24270	35521	1425.91666667	1803	3590
51467	215	37348	0.066	Buam-dong	11527	Jeongneung 3-dong	37563	0.029	1224	0.081	4343	18542	315	51682	3301.050329	53707	35557	769.574603175	4796.76825397	53392	35242	840.552380952	1803	3590
57096	59	37504	0.071	Buam-dong	11527	Jeongneung 4-dong	37563	0.046	1492	0.094	3870	28243	118	57155	4217.171346	61773	35557	1123.84745763	6623.90677966	61655	35439	1279.55932203	1803	3590
67692	54	37509	0.036	Buam-dong	11527	Gireum 1-dong	37563	0.022	1885	0.182	3619	37561	95	67746	5279.088606	69472	35557	1510.34736842	8593.18947368	69377	35462	1844.10526316	1803	3590
170143	22	37541	0.058	Buam-dong	11527	Gireum 2-dong	37563	0.035	2380	0.088	4612	21068	81	170165	5889.871689	167900	35557	1440.28395062	7617.03703704	167819	35476	1726.03703704	1803	3590
74051	28	37535	0.034	Buam-dong	11527	Wolgok 1-dong	37563	0.024	1575	0.119	4899	29323	45	74079	6682.849109	76165	35557	1845.51111111	9030.31111111	76120	35512	2352.31111111	1803	3590
138567	41	37522	0.032	Buam-dong	11527	Wolgok 2-dong	37563	0.02	1585	0.097	8745	21871	54	138608	7359.547598	149832	35557	2722.38888889	12135.8888889	149778	35503	3277.22222222	1803	3590
28382	10	37553	0.045	Buam-dong	11527	Jangwi 1-dong	37563	0.041	1080	0.126	2838	25959	10	28392	7493.734664	21890	35557	1998.5	9032.6	21880	35547	2819.7	1803	3590
83223	10	37553	0.076	Buam-dong	11527	Jangwi 2-dong	37563	0.045	985	0.103	5078	22582	23	83233	8149.4666480000005	89031	35557	2360.91304348	12094.173913	89008	35534	3107.34782609	1803	3590
36404	4	37559	0.065	Buam-dong	11527	Jangwi 3-dong	37563	0.043	1420	0.093	4452	19116	2	36408	8422.328198000001	35949	35557	1919.5	10949.0	35947	35555	2751.5	1803	3590
174592	193	37370	0.03	Buam-dong	11527	Seongbuk-dong	37563	0.014	5958	0.077	5115	19549	215	174785	3089.048848	183044	35557	1834.11627907	8645.55813953	182829	35342	2373.68837209	1803	3590
29391	26	37537	0.038	Buam-dong	11527	Samseon-dong	37563	0.029	3108	0.125	9510	28853	5	29417	4460.265399	19573	35557	2203.6	8612.0	19568	35552	3649.6	1803	3590
196727	116	37447	0.039	Buam-dong	11527	Dongseon-dong	37563	0.023	6279	0.148	10170	17145	130	196843	4945.629249	207691	35557	1756.30769231	9096.30769231	207561	35427	2212.30769231	1803	3590
117258	50	37513	0.049	Buam-dong	11527	Jongam-dong	37563	0.022	2620	0.176	7550	43890	114	117308	6276.4940879999995	127622	35557	1898.63157895	9169.40350877	127508	35443	2199.0	1803	3590
27123	7	37556	0.036	Buam-dong	11527	Seokgwan-dong	37563	0.027	1667	0.178	8217	37825	6	27130	8874.082892	28769	35557	2578.33333333	13361.6666667	28763	35551	3113.16666667	1803	3590
24024	4	37559	0.077	Buam-dong	11527	Beon 1-dong	37563	0.049	1043	0.123	8783	21154	17	24028	7604.480767	21791	35557	2308.0	12376.0	21774	35540	3061.17647059	1803	3590
48419	5	37558	0.044	Buam-dong	11527	Beon 2-dong	37563	0.034	3572	0.116	3128	19681	12	48424	7427.871674	56670	35557	2362.33333333	11671.25	56658	35545	2982.75	1803	3590
33882	7	37556	0.04	Buam-dong	11527	Beon 3-dong	37563	0.036	1363	0.21	2556	21177	28	33889	7721.315287	35823	35557	1541.82142857	7383.46428571	35795	35529	1789.53571429	1803	3590
32463	7	37556	0.031	Buam-dong	11527	Suyu 1-dong	37563	0.029	1136	0.128	5125	23250	12	32470	5636.1052420000005	32847	35557	1892.0	9863.58333333	32835	35545	2852.33333333	1803	3590
33824	8	37555	0.033	Buam-dong	11527	Suyu 2-dong	37563	0.03	1640	0.101	4357	23251	22	33832	7461.231406999999	36503	35557	2496.27272727	12102.6363636	36481	35535	2759.5	1803	3590
314207	50	37513	0.072	Buam-dong	11527	Suyu 3-dong	37563	0.038	1114	0.158	8413	24394	79	314257	7447.73043	301146	35557	2124.94936709	11659.1518987	301067	35478	2418.83544304	1803	3590
35170	14	37549	0.074	Buam-dong	11527	Samyang-dong	37563	0.054	9038	0.157	3331	31551	33	35184	5559.835648	48750	35557	1688.24242424	8993.0	48717	35524	2249.78787879	1803	3590
190724	30	37533	0.055	Buam-dong	11527	Mia-dong	37563	0.024	1526	0.149	6580	24174	89	190754	6765.244286	216427	35557	2096.06741573	10782.0224719	216338	35468	2359.2247191	1803	3590
280775	69	37494	0.099	Buam-dong	11527	Songjung-dong	37563	0.059	3989	0.154	8463	33516	61	280844	6671.45897	280483	35557	1879.31147541	9210.21311475	280422	35496	2300.06557377	1803	3590
45923	7	37556	0.027	Buam-dong	11527	Songcheon-dong	37563	0.024	2440	0.185	7272	32079	8	45930	6045.849765	47082	35557	1779.375	9682.25	47074	35549	2145.375	1803	3590
39015	6	37557	0.067	Buam-dong	11527	Samgaksan-dong	37563	0.077	4504	0.161	2190	35058	22	39021	5351.450184	42195	35557	2098.13636364	9372.81818182	42173	35535	2795.54545455	1803	3590
69639	27	37536	0.038	Buam-dong	11527	Ui-dong	37563	0.029	2609	0.126	3478	21487	53	69666	7965.690947	71860	35557	2942.22641509	15188.2641509	71807	35504	3283.05660377	1803	3590
51051	6	37557	0.102	Buam-dong	11527	Insu-dong	37563	0.065	1437	0.165	5792	33774	11	51057	5975.463624999999	52306	35557	2218.36363636	10669.4545455	52295	35546	2850.09090909	1803	3590
38675	4	37559	0.042	Buam-dong	11527	Ssangmun 1-dong	37563	0.044	8862	0.074	3803	22300	23	38679	8186.851571	45797	35557	2772.26086957	14145.9565217	45774	35534	3361.39130435	1803	3590
169399	41	37522	0.056	Buam-dong	11527	Ssangmun 2-dong	37563	0.032	1460	0.105	4299	21552	43	169440	9443.731632	179957	35557	2818.53488372	15712.9069767	179914	35514	3388.0	1803	3590
53948	10	37553	0.066	Buam-dong	11527	Ssangmun 3-dong	37563	0.038	1273	0.093	3182	18577	53	53958	8348.975741	49113	35557	2278.22641509	12331.2075472	49060	35504	2801.81132075	1803	3590
10811	0	37563	0.05	Buam-dong	11527	Ssangmun 4-dong	37563	0.05	2243	0.106	1933	21625	4	10811	8882.103955	10796	35557	2789.0	12507.5	10792	35553	3211.0	1803	3590
83343	33	37530	0.034	Buam-dong	11527	Banghak 1-dong	37563	0.022	2742	0.166	9931	32394	60	83376	10503.120640000001	79253	35557	2812.7	15339.5	79193	35497	3653.95	1803	3590
22368	22	37541	0.064	Buam-dong	11527	Banghak 2-dong	37563	0.058	2102	0.116	2837	23998	8	22390	10130.558710000001	30170	35557	2734.625	14605.875	30162	35549	3096.375	1803	3590
53241	16	37547	0.053	Buam-dong	11527	Banghak 3-dong	37563	0.036	2684	0.113	3161	31897	34	53257	9268.372537	69865	35557	3283.02941176	15753.4117647	69831	35523	3952.11764706	1803	3590
15991	1	37562	0.092	Buam-dong	11527	Chang 1-dong	37563	0.064	2368	0.103	3390	28695	8	15992	9149.713536	12833	35557	3005.25	16226.5	12825	35549	3748.75	1803	3590
32015	14	37549	0.083	Buam-dong	11527	Chang 2-dong	37563	0.043	551	0.135	4447	31651	21	32029	8352.804825	28006	35557	2344.14285714	12781.0952381	27985	35536	2779.61904762	1803	3590
17853	0	37563	0.094	Buam-dong	11527	Chang 3-dong	37563	0.089	550	0.089	1939	16083	2	17853	8396.980673	20421	35557	2340.0	13007.5	20419	35555	2803.5	1803	3590
214232	43	37520	0.051	Buam-dong	11527	Chang 4-dong	37563	0.036	1734	0.101	6738	30786	56	214275	10072.388500000001	211483	35557	2661.69642857	15190.9285714	211427	35501	3300.82142857	1803	3590
10386	2	37561	0.043	Buam-dong	11527	Chang 5-dong	37563	0.035	1532	0.137	6654	27772	0	10388	9730.031033	13278	35557	2381.0402511523	12893.917794936999	13278	35557	2732.9360994163	1803	3590
24708	21	37542	0.07	Buam-dong	11527	Dobong 1-dong	37563	0.054	1575	0.141	5496	24429	7	24729	11376.768269999999	27743	35557	3193.71428571	16264.2857143	27736	35550	3639.71428571	1803	3590
127507	101	37462	0.057	Buam-dong	11527	Dobong 2-dong	37563	0.04	4017	0.117	6126	31103	34	127608	11975.89021	132826	35557	3615.64705882	20009.0882353	132792	35523	4319.82352941	1803	3590
47163	40	37523	0.037	Buam-dong	11527	Wolgye 1-dong	37563	0.02	1625	0.084	5506	23203	12	47203	8975.832692999998	44033	35557	2310.91666667	11031.4166667	44021	35545	2821.16666667	1803	3590
66625	23	37540	0.051	Buam-dong	11527	Wolgye 2-dong	37563	0.035	1583	0.204	3592	30313	45	66648	8838.441699	71392	35557	1821.24444444	8673.04444444	71347	35512	2088.28888889	1803	3590
245383	157	37406	0.128	Buam-dong	11527	Wolgye 3-dong	37563	0.056	2993	0.188	3746	35897	160	245540	9531.783141	250450	35557	2838.99375	14457.04375	250290	35397	3297.0375	1803	3590
161006	190	37373	0.044	Buam-dong	11527	Gongneung 2-dong	37563	0.035	7529	0.197	10912	46816	149	161196	12246.83371	172569	35557	3046.38926174	16430.1342282	172420	35408	3511.39597315	1803	3590
150021	81	37482	0.033	Buam-dong	11527	Hagye 1-dong	37563	0.027	2727	0.207	6791	30706	138	150102	10989.07708	149007	35557	1359.32608696	6466.04347826	148869	35419	1574.60869565	1803	3590
14899	54	37509	0.06	Buam-dong	11527	Hagye 2-dong	37563	0.033	1457	0.144	1064	25791	26	14953	10042.16847	12886	35557	2360.38461538	11576.0384615	12860	35531	3132.69230769	1803	3590
26061	7	37556	0.053	Buam-dong	11527	Junggyebon-dong	37563	0.042	1057	0.116	5241	29796	35	26068	12237.329389999999	23832	35557	1983.88571429	10348.2571429	23797	35522	2436.45714286	1803	3590
34099	21	37542	0.076	Buam-dong	11527	Junggye 1-dong	37563	0.075	6262	0.161	4012	30500	83	34120	11513.52928	38936	35557	1453.96385542	7033.60240964	38853	35474	1695.68674699	1803	3590
33377	12	37551	0.043	Buam-dong	11527	Junggye 4-dong	37563	0.034	1762	0.118	3711	22515	117	33389	12578.96088	31155	35557	910.324786325	4670.37606838	31038	35440	1063.55555556	1803	3590
120921	113	37450	0.05	Buam-dong	11527	Sanggye 1-dong	37563	0.037	4256	0.224	7954	44307	37	121034	13215.83414	131532	35557	3546.48648649	20780.7837838	131495	35520	4142.18918919	1803	3590
58312	79	37484	0.054	Buam-dong	11527	Sanggye 2-dong	37563	0.03	2268	0.152	8370	22616	27	58391	11430.82239	64110	35557	1871.44444444	10541.7407407	64083	35530	2502.92592593	1803	3590
9410	3	37560	0.053	Buam-dong	11527	Sanggye 5-dong	37563	0.032	626	0.131	3319	24244	2	9413	12077.585640000001	10063	35557	2028.0	10199.0	10061	35555	2228.5	1803	3590
4357	6	37557	0.078	Buam-dong	11527	Sanggye 8-dong	37563	0.049	1055	0.174	1885	27162	4	4363	11270.31249	4517	35557	3743.75	20910.0	4513	35553	4262.5	1803	3590
110124	80	37483	0.182	Buam-dong	11527	Sanggye 9-dong	37563	0.104	1857	0.121	2360	24694	43	110204	11979.89796	114828	35557	3168.20930233	18087.3255814	114785	35514	3906.81395349	1803	3590
305978	123	37440	0.064	Buam-dong	11527	Sanggye 10-dong	37563	0.021	1916	0.095	2139	20557	72	306101	11025.95001	280647	35557	3057.76388889	17897.3888889	280575	35485	3729.45833333	1803	3590
208098	176	37387	0.067	Buam-dong	11527	Gongneung 1.3-dong	37563	0.039	4963	0.236	4773	38835	77	208274	10217.69797	211003	35557	3350.03896104	16564.9220779	210926	35480	3757.12987013	1803	3590
205837	45	37518	0.072	Buam-dong	11527	Sanggye 3.4-dong	37563	0.071	9772	0.142	14042	36934	363	205882	13824.45116	222006	35557	1186.99724518	6114.71349862	221643	35194	1325.39944904	1803	3590
126761	181	37382	0.039	Buam-dong	11527	Sanggye 6.7-dong	37563	0.057	3962	0.323	4835	42085	30	126942	10380.76442	133674	35557	3452.3	16753.3333333	133644	35527	4074.56666667	1803	3590
26734	124	37439	0.038	Buam-dong	11527	Junggye 2.3-dong	37563	0.038	7550	0.213	10273	40434	13	26858	10595.10586	28687	35557	2680.92307692	13200.0	28674	35544	3204.76923077	1803	3590
200098	222	37341	0.03	Buam-dong	11527	Nokbeon-dong	37563	0.025	3905	0.16	8097	33455	199	200320	2569.87504	201021	35557	1314.55778894	6584.0	200822	35358	1628.60301508	1803	3590
206510	848	36715	0.091	Buam-dong	11527	Bulgwang 1-dong	37563	0.053	3743	0.207	6914	42318	659	207358	3088.4652199999996	189496	35557	754.247344461	4298.94688923	188837	34898	934.100151745	1803	3590
19600	20	37543	0.076	Buam-dong	11527	Galhyeon 1-dong	37563	0.059	2928	0.136	5136	26469	17	19620	5284.869137000001	20945	35557	1894.23529412	8555.41176471	20928	35540	2647.11764706	1803	3590
85002	92	37471	0.04	Buam-dong	11527	Galhyeon 2-dong	37563	0.035	4772	0.13	5495	29220	115	85094	5065.68706	107211	35557	1563.97391304	7229.53043478	107096	35442	1954.34782609	1803	3590
13256	48	37515	0.067	Buam-dong	11527	Gusan-dong	37563	0.059	1217	0.208	5389	34123	65	13304	5135.894819	16165	35557	1749.58461538	8259.47692308	16100	35492	1906.70769231	1803	3590
42921	296	37267	0.054	Buam-dong	11527	Daejo-dong	37563	0.02	1249	0.188	7174	32497	170	43217	3894.827354	36692	35557	960.305882353	5009.12941176	36522	35387	1065.54705882	1803	3590
38740	38	37525	0.045	Buam-dong	11527	Eungam 1-dong	37563	0.043	1445	0.15	7074	32144	54	38778	3203.40688	40099	35557	1355.72222222	5893.57407407	40045	35503	1813.48148148	1803	3590
9935	28	37535	0.033	Buam-dong	11527	Eungam 2-dong	37563	0.033	1290	0.129	2214	26978	44	9963	3477.946949	12165	35557	1266.93181818	6078.65909091	12121	35513	1427.79545455	1803	3590
68683	21	37542	0.058	Buam-dong	11527	Sinsa 1-dong	37563	0.047	1200	0.17	3927	28450	18	68704	4736.9726869999995	73661	35557	1924.55555556	9086.66666667	73643	35539	2202.83333333	1803	3590
21390	46	37517	0.049	Buam-dong	11527	Sinsa 2-dong	37563	0.028	1619	0.139	2933	22966	24	21436	4960.2684229999995	17246	35557	1886.45833333	8391.125	17222	35533	2310.375	1803	3590
149586	39	37524	0.048	Buam-dong	11527	Jeungsan-dong	37563	0.033	1527	0.089	3825	21046	52	149625	5204.593092	151653	35557	1946.36538462	9414.46153846	151601	35505	2506.30769231	1803	3590
36564	33	37530	0.043	Buam-dong	11527	Susaek-dong	37563	0.025	1987	0.089	3003	19625	42	36597	6049.082402	48516	35557	2289.54761905	11147.3333333	48474	35515	2660.78571429	1803	3590
127121	134	37429	0.061	Buam-dong	11527	Jingwan-dong	37563	0.04	3971	0.218	5234	51478	191	127255	5202.65455	160569	35557	1475.92146597	7921.19895288	160378	35366	2018.87434555	1803	3590
269668	260	37303	0.035	Buam-dong	11527	Bulgwang-dong	37563	0.024	2979	0.159	4088	30403	215	269928	4291.9035269999995	269037	35557	1121.54418605	5935.66511628	268822	35342	1631.71627907	1803	3590
49855	36	37527	0.036	Buam-dong	11527	Eungam 3-dong	37563	0.033	3271	0.153	5272	27923	48	49891	3983.3677430000002	55717	35557	1868.04166667	7957.3125	55669	35509	2181.25	1803	3590
145909	232	37331	0.039	Buam-dong	11527	Yeokchon-dong	37563	0.022	3233	0.245	7428	49670	317	146141	4447.60289	170829	35557	1323.41955836	6639.51419558	170512	35240	1472.08832808	1803	3590
16208	13	37550	0.046	Buam-dong	11527	Cheonyeon-dong	37563	0.035	888	0.079	2475	20489	11	16221	2802.259877	10027	35557	1532.81818182	6829.18181818	10016	35546	2100.81818182	1803	3590
11718	6	37557	0.054	Buam-dong	11527	Hongje 1-dong	37563	0.055	628	0.109	4016	27392	8	11724	2228.2032759999997	7493	35557	1139.375	5003.75	7485	35549	2159.75	1803	3590
152764	255	37308	0.043	Buam-dong	11527	Hongje 3-dong	37563	0.028	1673	0.084	3848	20222	368	153019	1140.666181	167131	35557	550.078804348	2879.81793478	166763	35189	774.445652174	1803	3590
45530	45	37518	0.076	Buam-dong	11527	Hongje 2-dong	37563	0.065	1095	0.05	1666	15842	44	45575	1586.981878	45571	35557	953.340909091	5182.81818182	45527	35513	1462.34090909	1803	3590
65388	412	37151	0.044	Buam-dong	11527	Hongeun 1-dong	37563	0.028	1583	0.109	2398	26416	405	65800	1401.075447	65153	35557	530.311111111	2749.71851852	64748	35152	826.424691358	1803	3590
101857	350	37213	0.033	Buam-dong	11527	Hongeun 2-dong	37563	0.028	6332	0.111	5636	30217	353	102207	2833.9941010000002	122770	35557	991.467422096	4816.60339943	122417	35204	1204.27195467	1803	3590
26821	26	37537	0.03	Buam-dong	11527	Namgajwa 1-dong	37563	0.031	688	0.083	1253	3916	25	26847	4910.650343	28742	35557	1550.44	8762.32	28717	35532	2310.68	1803	3590
40248	22	37541	0.038	Buam-dong	11527	Namgajwa 2-dong	37563	0.03	1450	0.121	4268	30867	19	40270	4127.349899999999	45345	35557	1471.0	7522.42105263	45326	35538	1985.68421053	1803	3590
9200	0	37563	0.056	Buam-dong	11527	Bukgajwa 1-dong	37563	0.089	2084	0.112	2025	19323	9	9200	5285.74359	9381	35557	2423.55555556	11200.3333333	9372	35548	3072.33333333	1803	3590
32525	26	37537	0.129	Buam-dong	11527	Bukgajwa 2-dong	37563	0.118	4219	0.176	6294	34237	42	32551	4587.021933	38847	35557	1959.33333333	8441.64285714	38805	35515	2192.0952381	1803	3590
196737	132	37431	0.044	Buam-dong	11527	Chunghyeon-dong	37563	0.026	5150	0.096	21801	20822	130	196869	3592.74948	203732	35557	1473.0	6640.13076923	203602	35427	1975.29230769	1803	3590
19665	27	37536	0.147	Buam-dong	11527	Bukahyeon-dong	37563	0.079	1170	0.071	1862	11030	15	19692	4223.026675	16022	35557	1394.33333333	7144.4	16007	35542	2056.2	1803	3590
624271	484	37079	0.026	Buam-dong	11527	Sinchon-dong	37563	0.018	22555	0.227	30866	21558	376	624755	4019.196545	612326	35557	1696.88297872	8637.18351064	611950	35181	2212.68351064	1803	3590
91127	107	37456	0.03	Buam-dong	11527	Yeonhui-dong	37563	0.015	10847	0.207	10258	43174	131	91234	3762.487143	101767	35557	1160.0610687	5923.96183206	101636	35426	1592.2519084	1803	3590
127024	123	37440	0.041	Buam-dong	11527	Yonggang-dong	37563	0.022	3083	0.08	15534	19238	112	127147	6385.057782999999	128696	35557	2237.67857143	10940.6428571	128584	35445	2406.125	1803	3590
87133	42	37521	0.065	Buam-dong	11527	Daeheung-dong	37563	0.028	4524	0.129	10395	15789	49	87175	5244.768714	89266	35557	2501.06122449	11376.6326531	89217	35508	2734.14285714	1803	3590
10639	4	37559	0.036	Buam-dong	11527	Yeomni-dong	37563	0.027	2226	0.07	4964	17891	7	10643	5267.63253	9806	35557	2797.57142857	12756.8571429	9799	35550	3423.28571429	1803	3590
67403	27	37536	0.034	Buam-dong	11527	Sinsu-dong	37563	0.025	2036	0.091	5800	22226	26	67430	6327.895587999999	71457	35557	2188.84615385	10638.0769231	71431	35531	2633.61538462	1803	3590
679029	439	37124	0.027	Buam-dong	11527	Seogyo-dong	37563	0.023	41859	0.301	52524	29961	309	679468	5691.756154	653915	35557	2334.60194175	11548.4239482	653606	35248	2901.65372168	1803	3590
7723	8	37555	0.036	Buam-dong	11527	Hapjeong-dong	37563	0.012	4701	0.105	9941	20442	1	7731	7146.8922729999995	7331	35557	3307.0	18944.0	7330	35556	5377.0	1803	3590
10665	9	37554	0.037	Buam-dong	11527	Mangwon 1-dong	37563	0.024	2373	0.123	4690	24360	9	10674	7268.677305	10569	35557	2588.33333333	12950.6666667	10560	35548	3032.44444444	1803	3590
13265	4	37559	0.057	Buam-dong	11527	Mangwon 2-dong	37563	0.037	2663	0.11	3392	21191	8	13269	7295.710387	19959	35557	3256.0	14780.375	19951	35549	3923.125	1803	3590
10718	13	37550	0.046	Buam-dong	11527	Yeonnam-dong	37563	0.019	2479	0.107	5242	20224	10	10731	5200.148676999999	11793	35557	1848.9	9788.3	11783	35547	2635.7	1803	3590
101304	54	37509	0.03	Buam-dong	11527	Seongsan 1-dong	37563	0.014	3826	0.101	9378	21521	66	101358	5851.447518	97371	35557	2360.83333333	12002.6818182	97305	35491	2870.31818182	1803	3590
170404	79	37484	0.03	Buam-dong	11527	Seongsan 2-dong	37563	0.02	5426	0.17	8434	40944	78	170483	6148.481062	181031	35557	2292.58974359	11576.7692308	180953	35479	2785.80769231	1803	3590
43256	25	37538	0.028	Buam-dong	11527	Sangam-dong	37563	0.019	9748	0.174	28598	33585	43	43281	7678.30439	59195	35557	2941.58139535	13537.2093023	59152	35514	3428.69767442	1803	3590
15130	23	37540	0.033	Buam-dong	11527	Dohwa-dong	37563	0.027	5221	0.067	14318	23837	22	15153	6719.937361	9857	35557	2311.72727273	10314.1363636	9835	35535	2403.68181818	1803	3590
4805	4	37559	0.029	Buam-dong	11527	Seogang-dong	37563	0.016	3162	0.115	10170	25478	3	4809	6592.853757000001	4429	35557	2933.33333333	14838.6666667	4426	35554	3324.33333333	1803	3590
48697	37	37526	0.041	Buam-dong	11527	Gongdeok-dong	37563	0.019	8164	0.181	18749	37311	33	48734	5212.796139	43240	35557	2198.78787879	9780.09090909	43207	35524	2641.87878788	1803	3590
244520	199	37364	0.03	Buam-dong	11527	Ahyeon-dong	37563	0.014	7559	0.063	12492	19177	179	244719	4942.982914	244310	35557	1680.02234637	8097.50837989	244131	35378	2050.45251397	1803	3590
327993	254	37309	0.061	Buam-dong	11527	Mok 1-dong	37563	0.032	5730	0.165	22037	33172	200	328247	10882.82161	314675	35557	2626.32	16562.3	314475	35357	2969.33	1803	3590
16911	17	37546	0.104	Buam-dong	11527	Mok 2-dong	37563	0.096	2752	0.144	3604	31899	21	16928	9716.641692	18402	35557	3044.0	17817.5714286	18381	35536	3819.9047619	1803	3590
10518	13	37550	0.075	Buam-dong	11527	Mok 3-dong	37563	0.06	1166	0.126	3917	23205	15	10531	10167.82335	17127	35557	2742.73333333	17437.6	17112	35542	3369.2	1803	3590
29112	16	37547	0.05	Buam-dong	11527	Mok 4-dong	37563	0.032	1392	0.158	3666	28784	20	29128	10768.08146	30128	35557	2839.95	17576.8	30108	35537	3395.5	1803	3590
15198	6	37557	0.054	Buam-dong	11527	Sinwol 1-dong	37563	0.049	1421	0.153	5028	24956	6	15204	13382.763260000002	15712	35557	3580.33333333	22148.0	15706	35551	4260.66666667	1803	3590
29167	15	37548	0.055	Buam-dong	11527	Sinwol 2-dong	37563	0.052	988	0.129	3715	21369	8	29182	13023.37898	22022	35557	3057.75	18950.125	22014	35549	3715.125	1803	3590
4253	3	37560	0.027	Buam-dong	11527	Sinwol 3-dong	37563	0.021	1343	0.101	4187	17839	4	4256	13883.4281	8245	35557	3859.5	20484.75	8241	35553	4405.5	1803	3590
48921	26	37537	0.048	Buam-dong	11527	Sinwol 4-dong	37563	0.04	1686	0.146	3786	19449	21	48947	13572.0517	52555	35557	3396.19047619	19683.4761905	52534	35536	3893.04761905	1803	3590
12005	5	37558	0.041	Buam-dong	11527	Sinwol 5-dong	37563	0.03	2280	0.106	3393	16426	18	12010	13236.05943	17546	35557	2764.38888889	16062.0	17528	35539	3834.38888889	1803	3590
2630	1	37562	0.09	Buam-dong	11527	Sinwol 6-dong	37563	0.068	417	0.168	3473	12814	2	2631	13662.89891	2184	35557	3463.5	20222.0	2182	35555	4349.5	1803	3590
16612	5	37558	0.106	Buam-dong	11527	Sinwol 7-dong	37563	0.066	422	0.121	5355	25095	9	16617	14460.327319999999	19287	35557	3831.77777778	21885.3333333	19278	35548	4377.55555556	1803	3590
12353	12	37551	0.039	Buam-dong	11527	Sinjeong 1-dong	37563	0.028	1262	0.114	4451	20120	16	12365	12532.631809999999	11884	35557	3417.9375	19266.125	11868	35541	3827.5625	1803	3590
829	0	37563	0.188	Buam-dong	11527	Sinjeong 2-dong	37563	0.136	1045	0.129	3708	22513	4	829	11349.77051	5391	35557	3247.25	18602.5	5387	35553	3879.0	1803	3590
46220	14	37549	0.038	Buam-dong	11527	Sinjeong 3-dong	37563	0.025	2163	0.272	7934	58109	43	46234	14271.268109999999	55205	35557	3730.11627907	20914.4418605	55162	35514	4371.53488372	1803	3590
76098	59	37504	0.054	Buam-dong	11527	Sinjeong 6-dong	37563	0.034	1876	0.135	5130	26987	89	76157	11984.64997	74194	35557	3292.8988764	18458.4269663	74105	35468	3793.56179775	1803	3590
19510	22	37541	0.024	Buam-dong	11527	Sinjeong 7-dong	37563	0.021	1846	0.118	4365	33062	28	19532	12823.19113	26007	35557	3359.89285714	19857.9285714	25979	35529	3861.17857143	1803	3590
35114	20	37543	0.07	Buam-dong	11527	Mok 5-dong	37563	0.02	4986	0.187	9703	45539	26	35134	9891.0916	41155	35557	2830.57692308	17302.1153846	41129	35531	3485.57692308	1803	3590
168807	99	37464	0.041	Buam-dong	11527	Sinjeong 4-dong	37563	0.029	2903	0.201	12547	37585	105	168906	12116.319889999999	174966	35557	2997.82857143	18546.2952381	174861	35452	3333.65714286	1803	3590
186723	95	37468	0.039	Buam-dong	11527	Yeomchang-dong	37563	0.023	5703	0.206	15145	42639	90	186818	9035.047836	185482	35557	2911.95555556	16435.9666667	185392	35467	3349.34444444	1803	3590
11035	3	37560	0.036	Buam-dong	11527	Deungchon 1-dong	37563	0.023	1374	0.127	10265	22971	15	11038	10159.92633	12059	35557	2438.73333333	15107.2	12044	35542	2959.53333333	1803	3590
4502	2	37561	0.059	Buam-dong	11527	Deungchon 2-dong	37563	0.057	3953	0.105	3351	22198	5	4504	10601.06859	4990	35557	3040.8	18674.0	4985	35552	3721.6	1803	3590
18788	10	37553	0.033	Buam-dong	11527	Deungchon 3-dong	37563	0.025	1895	0.407	19501	37375	23	18798	10835.80723	20577	35557	2815.65217391	18017.0434783	20554	35534	3387.2173913	1803	3590
20697	7	37556	0.046	Buam-dong	11527	Hwagokbon-dong	37563	0.039	8883	0.21	3954	37214	7	20704	11687.91957	13049	35557	3373.42857143	20808.4285714	13042	35550	3738.57142857	1803	3590
127	0	37563	0.056	Buam-dong	11527	Hwagok 2-dong	37563	0.036	431	0.133	2340	20622	0	127	11906.31143	129	35557	2714.228779933	15263.88714727	129	35557	3083.534871373	1803	3590
6890	5	37558	0.049	Buam-dong	11527	Hwagok 3-dong	37563	0.042	552	0.136	3975	24189	11	6895	12629.503250000002	7392	35557	3117.54545455	20544.5454545	7381	35546	3585.0	1803	3590
23685	10	37553	0.038	Buam-dong	11527	Hwagok 4-dong	37563	0.028	1105	0.116	3549	23620	15	23695	11364.325040000002	31217	35557	2976.86666667	17764.6666667	31202	35542	3624.26666667	1803	3590
25527	13	37550	0.031	Buam-dong	11527	Hwagok 6-dong	37563	0.02	995	0.142	11125	25844	17	25540	10937.79025	27421	35557	3150.05882353	18994.4705882	27404	35540	3660.64705882	1803	3590
157459	100	37463	0.062	Buam-dong	11527	Hwagok 8-dong	37563	0.035	2122	0.155	3156	27803	116	157559	12215.81906	169809	35557	2932.37068966	18934.0862069	169693	35441	3214.80172414	1803	3590
160184	104	37459	0.047	Buam-dong	11527	Gayang 1-dong	37563	0.02	3838	0.104	9936	20499	88	160288	11639.60503	162785	35557	3212.23863636	21857.5909091	162697	35469	3636.92045455	1803	3590
120199	44	37519	0.061	Buam-dong	11527	Gayang 2-dong	37563	0.036	2694	0.293	3293	17735	60	120243	10000.23823	132404	35557	3208.13333333	18803.3166667	132344	35497	3649.01666667	1803	3590
58439	7	37556	0.032	Buam-dong	11527	Gayang 3-dong	37563	0.021	5107	0.199	6785	18722	15	58446	9591.002717	59300	35557	3228.53333333	18476.9333333	59285	35542	3657.2	1803	3590
53506	18	37545	0.035	Buam-dong	11527	Balsan 1-dong	37563	0.02	3521	0.167	10930	33264	16	53524	13095.900459999999	50593	35557	3460.875	22718.5	50577	35541	4248.25	1803	3590
164560	52	37511	0.078	Buam-dong	11527	Gonghang-dong	37563	0.073	6945	0.169	33019	22474	55	164612	15355.18181	170506	35557	3368.34545455	23934.2909091	170451	35502	3807.09090909	1803	3590
62781	30	37533	0.054	Buam-dong	11527	Banghwa 1-dong	37563	0.034	1349	0.148	7140	31170	28	62811	13428.66974	62664	35557	3403.75	23268.0714286	62636	35529	3903.17857143	1803	3590
11679	1	37562	0.058	Buam-dong	11527	Banghwa 2-dong	37563	0.025	663	0.163	12658	26130	3	11680	13951.45491	14642	35557	3445.0	26362.3333333	14639	35554	4296.0	1803	3590
94297	37	37526	0.045	Buam-dong	11527	Banghwa 3-dong	37563	0.029	2392	0.183	3824	27315	62	94334	13054.847580000001	102845	35557	3820.24193548	25644.1451613	102783	35495	4203.20967742	1803	3590
29060	13	37550	0.035	Buam-dong	11527	Hwagok 1-dong	37563	0.03	3088	0.284	8395	52830	6	29073	12757.137030000002	29595	35557	3066.5	19672.6666667	29589	35551	3846.16666667	1803	3590
258219	189	37374	0.11	Buam-dong	11527	Ujangsan-dong	37563	0.051	2743	0.171	5940	39741	222	258408	11767.79384	259397	35557	3099.01351351	20692.4189189	259175	35335	3441.1036036	1803	3590
107718	62	37501	0.065	Buam-dong	11527	Sindorim-dong	37563	0.033	5403	0.201	13854	38303	77	107780	11887.81399	102418	35557	2762.94805195	15765.3636364	102341	35480	3198.28571429	1803	3590
20764	5	37558	0.099	Buam-dong	11527	Guro 1-dong	37563	0.053	2558	0.146	2971	23142	6	20769	13792.72942	19565	35557	3717.0	20252.1666667	19559	35551	4264.83333333	1803	3590
46105	11	37552	0.032	Buam-dong	11527	Guro 3-dong	37563	0.021	3988	0.284	78879	29136	22	46116	13662.96178	44537	35557	3808.90909091	20290.5	44515	35535	4442.27272727	1803	3590
100782	24	37539	0.09	Buam-dong	11527	Guro 4-dong	37563	0.053	1841	0.232	5476	30380	3	100806	13166.13776	91501	35557	4018.66666667	19154.0	91498	35554	4857.66666667	1803	3590
45762	8	37555	0.035	Buam-dong	11527	Guro 5-dong	37563	0.026	4783	0.24	24401	35424	13	45770	12201.67733	49054	35557	3642.30769231	18263.8461538	49041	35544	4001.69230769	1803	3590
62378	36	37527	0.057	Buam-dong	11527	Gocheok 1-dong	37563	0.044	3735	0.144	7829	25564	23	62414	13651.62604	61437	35557	3101.30434783	17670.4347826	61414	35534	3724.0	1803	3590
35665	20	37543	0.039	Buam-dong	11527	Gocheok 2-dong	37563	0.033	1030	0.125	3432	31561	22	35685	13794.921419999999	28002	35557	3822.54545455	20318.3636364	27980	35535	4501.81818182	1803	3590
15994	0	37563	0.054	Buam-dong	11527	Gaebong 2-dong	37563	0.058	2917	0.159	2703	35209	0	15994	14798.04253	14285	35557	3156.952811343	18412.98231517	14285	35557	3549.392751583	1803	3590
15406	17	37546	0.042	Buam-dong	11527	Gaebong 3-dong	37563	0.032	3824	0.096	3803	22614	14	15423	15349.00311	15999	35557	3886.35714286	21387.2857143	15985	35543	4464.42857143	1803	3590
64814	48	37515	0.04	Buam-dong	11527	Oryu 1-dong	37563	0.028	507	0.103	4353	21471	69	64862	15338.316499999999	71941	35557	3483.68115942	21293.9275362	71872	35488	3856.89855072	1803	3590
35755	12	37551	0.042	Buam-dong	11527	Oryu 2-dong	37563	0.037	2395	0.198	6306	41154	18	35767	16829.14613	39381	35557	4256.44444444	24504.4444444	39363	35539	4560.27777778	1803	3590
87845	35	37528	0.05	Buam-dong	11527	Sugung-dong	37563	0.031	2535	0.13	5602	26071	33	87880	16111.199630000001	93293	35557	3793.6969697	23263.8787879	93260	35524	4240.24242424	1803	3590
20973	1	37562	0.043	Buam-dong	11527	Garibong-dong	37563	0.028	1250	0.324	2877	20057	0	20974	14149.38965	15418	35557	3057.644055415	17706.59932885	15418	35557	3444.894772615	1803	3590
125305	61	37502	0.054	Buam-dong	11527	Guro 2-dong	37563	0.027	3253	0.421	25793	39473	70	125366	13173.596679999999	130764	35557	3315.84285714	18830.2714286	130694	35487	3735.67142857	1803	3590
166632	86	37477	0.041	Buam-dong	11527	Gaebong 1-dong	37563	0.029	3750	0.159	5381	34536	122	166718	14552.516020000001	172872	35557	3590.60655738	20184.7704918	172750	35435	3968.90983607	1803	3590
275869	60	37503	0.056	Buam-dong	11527	Gasan-dong	37563	0.028	7662	0.477	140007	23715	65	275929	14837.57174	258033	35557	3436.86153846	19893.4769231	257968	35492	4129.09230769	1803	3590
151276	76	37487	0.035	Buam-dong	11527	Doksan 1-dong	37563	0.025	6322	0.253	18814	35217	80	151352	15753.32991	159070	35557	3636.7875	22498.0625	158990	35477	3989.3	1803	3590
37712	13	37550	0.036	Buam-dong	11527	Doksan 2-dong	37563	0.028	2136	0.14	3323	24130	9	37725	15567.32869	30035	35557	3488.66666667	20657.5555556	30026	35548	4038.77777778	1803	3590
61823	10	37553	0.06	Buam-dong	11527	Doksan 3-dong	37563	0.046	8498	0.223	8511	31753	19	61833	14261.25173	59270	35557	3875.47368421	19141.9473684	59251	35538	4356.26315789	1803	3590
38360	12	37551	0.051	Buam-dong	11527	Doksan 4-dong	37563	0.029	1770	0.134	3096	20174	9	38372	15004.409880000001	26778	35557	4063.11111111	21142.5555556	26769	35548	4501.55555556	1803	3590
43984	13	37550	0.068	Buam-dong	11527	Siheung 1-dong	37563	0.032	2140	0.197	13368	38551	33	43997	16761.31064	45861	35557	4200.6969697	22772.2727273	45828	35524	4577.93939394	1803	3590
33941	15	37548	0.045	Buam-dong	11527	Siheung 2-dong	37563	0.043	580	0.127	1787	25034	27	33956	16550.62858	30336	35557	4481.59259259	23202.9259259	30309	35530	4886.88888889	1803	3590
42184	23	37540	0.062	Buam-dong	11527	Siheung 3-dong	37563	0.048	1393	0.148	9142	12933	33	42207	17943.03035	48280	35557	4112.36363636	25112.9393939	48247	35524	4449.24242424	1803	3590
16174	10	37553	0.073	Buam-dong	11527	Siheung 4-dong	37563	0.05	543	0.116	1956	24349	12	16184	15804.99805	12441	35557	4225.83333333	22198.5	12429	35545	4727.16666667	1803	3590
33822	11	37552	0.09	Buam-dong	11527	Siheung 5-dong	37563	0.058	2878	0.106	3451	23913	16	33833	16925.96126	41038	35557	4332.0625	23736.5	41022	35541	4713.8125	1803	3590
1046328	699	36864	0.137	Buam-dong	11527	Yeouido-dong	37563	0.049	31464	0.403	150020	34275	350	1047027	8182.653902	1025824	35557	2306.99714286	12446.5885714	1025474	35207	2778.09142857	1803	3590
264631	111	37452	0.081	Buam-dong	11527	Dangsan 1-dong	37563	0.042	3098	0.114	16953	21214	89	264742	9843.744389	260922	35557	2582.34831461	14791.4494382	260833	35468	3092.91011236	1803	3590
238822	104	37459	0.041	Buam-dong	11527	Dangsan 2-dong	37563	0.022	7186	0.153	16477	35112	82	238926	8696.965432	234956	35557	2574.26829268	14784.9146341	234874	35475	3199.64634146	1803	3590
77607	43	37520	0.036	Buam-dong	11527	Yangpyeong 1-dong	37563	0.019	2074	0.158	19922	17568	37	77650	10244.71043	79113	35557	2593.37837838	14851.027027	79076	35520	3129.32432432	1803	3590
57576	12	37551	0.033	Buam-dong	11527	Yangpyeong 2-dong	37563	0.019	4687	0.12	18234	22580	31	57588	8668.656071	56996	35557	2604.12903226	14438.8387097	56965	35526	3284.25806452	1803	3590
52885	24	37539	0.068	Buam-dong	11527	Singil 1-dong	37563	0.04	1544	0.164	4035	23587	30	52909	9946.032486	62961	35557	2771.0	14789.1333333	62931	35527	3283.03333333	1803	3590
18969	13	37550	0.052	Buam-dong	11527	Singil 3-dong	37563	0.055	1088	0.096	3056	17613	6	18982	11174.568669999999	20123	35557	3188.16666667	16913.8333333	20117	35551	3722.5	1803	3590
24132	14	37549	0.048	Buam-dong	11527	Singil 4-dong	37563	0.032	598	0.092	1567	13758	11	24146	10782.0	28028	35557	2910.27272727	14847.1818182	28017	35546	3255.45454545	1803	3590
25340	11	37552	0.056	Buam-dong	11527	Singil 5-dong	37563	0.035	702	0.147	2079	19075	12	25351	11693.34626	24957	35557	3339.25	17468.0	24945	35545	3776.66666667	1803	3590
97770	36	37527	0.042	Buam-dong	11527	Singil 6-dong	37563	0.022	2675	0.121	3974	24705	35	97806	11541.79036	104998	35557	3137.08571429	16301.0571429	104963	35522	3643.94285714	1803	3590
63804	20	37543	0.089	Buam-dong	11527	Singil 7-dong	37563	0.064	904	0.085	3030	15746	1	63824	10578.11879	57219	35557	4459.0	20803.0	57218	35556	4782.0	1803	3590
18214	6	37557	0.043	Buam-dong	11527	Daerim 1-dong	37563	0.033	1503	0.171	4079	19666	15	18220	12402.967719999999	23850	35557	3130.73333333	16671.8666667	23835	35542	3499.13333333	1803	3590
276616	86	37477	0.027	Buam-dong	11527	Daerim 2-dong	37563	0.019	2942	0.403	4437	25447	65	276702	12934.969389999998	268889	35557	3191.87692308	18844.8153846	268824	35492	3742.36923077	1803	3590
266278	100	37463	0.125	Buam-dong	11527	Daerim 3-dong	37563	0.061	5683	0.237	10781	31926	90	266378	12140.50755	264397	35557	3113.05555556	17556.4444444	264307	35467	3663.06666667	1803	3590
45195	16	37547	0.109	Buam-dong	11527	Yeongdeungpo bon-dong	37563	0.073	1549	0.164	4537	27689	15	45211	10315.40114	45989	35557	2871.6	15961.2666667	45974	35542	3253.73333333	1803	3590
405292	188	37375	0.031	Buam-dong	11527	Yeongdeungpo-dong	37563	0.036	7414	0.209	34547	20629	146	405480	9639.31857	384888	35557	2606.78082192	14548.2123288	384742	35411	3025.52054795	1803	3590
41063	4	37559	0.073	Buam-dong	11527	Dorim-dong	37563	0.033	1370	0.171	3138	21693	19	41067	11081.26907	40092	35557	3324.63157895	18859.0526316	40073	35538	3754.78947368	1803	3590
379181	204	37359	0.052	Buam-dong	11527	Mullae-dong	37563	0.026	8697	0.22	36161	32805	179	379385	10842.81351	366493	35557	2966.06703911	17543.9162011	366314	35378	3449.01675978	1803	3590
90401	25	37538	0.082	Buam-dong	11527	Noryangjin 2-dong	37563	0.062	2558	0.094	5138	16440	21	90426	9664.042124	97280	35557	2561.85714286	13214.7619048	97259	35536	3162.23809524	1803	3590
197384	115	37448	0.068	Buam-dong	11527	Sangdo 1-dong	37563	0.032	6063	0.208	6250	45022	121	197499	10827.08987	188043	35557	2797.75206612	14488.1735537	187922	35436	3217.16528926	1803	3590
106236	21	37542	0.049	Buam-dong	11527	Sangdo 2-dong	37563	0.033	3870	0.113	4090	26220	32	106257	10351.39537	117633	35557	3013.71875	15569.5	117601	35525	3602.28125	1803	3590
52670	24	37539	0.047	Buam-dong	11527	Sangdo 3-dong	37563	0.032	1045	0.116	2720	25056	32	52694	11234.5054	56530	35557	2787.875	14145.75	56498	35525	3254.8125	1803	3590
23131	6	37557	0.066	Buam-dong	11527	Sangdo 4-dong	37563	0.036	722	0.125	2879	29980	14	23137	11071.20072	22400	35557	3088.78571429	18173.5	22386	35543	3670.78571429	1803	3590
24828	7	37556	0.028	Buam-dong	11527	Sadang 1-dong	37563	0.02	2957	0.153	8660	24405	1	24835	12977.53694	25724	35557	3405.0	17710.0	25723	35556	3730.0	1803	3590
109537	63	37500	0.049	Buam-dong	11527	Sadang 3-dong	37563	0.034	2259	0.093	4303	26291	73	109600	11904.2986	119705	35557	3041.80821918	16521.1643836	119632	35484	3423.78082192	1803	3590
18173	6	37557	0.068	Buam-dong	11527	Sadang 4-dong	37563	0.031	1608	0.093	1638	15311	3	18179	12793.94067	18184	35557	3012.0	17828.0	18181	35554	3961.0	1803	3590
13241	2	37561	0.051	Buam-dong	11527	Sadang 5-dong	37563	0.048	670	0.074	1692	15566	1	13243	12158.38433	9619	35557	3069.0	16628.0	9618	35556	3802.0	1803	3590
200316	76	37487	0.04	Buam-dong	11527	Daebang-dong	37563	0.029	5233	0.16	12717	40797	94	200392	10313.79528	207739	35557	2737.76595745	14240.2340426	207645	35463	3180.03191489	1803	3590
145120	41	37522	0.037	Buam-dong	11527	Sindaebang 1-dong	37563	0.026	1795	0.17	4496	28717	58	145161	12615.88474	145257	35557	3281.18965517	20132.7068966	145199	35499	3835.03448276	1803	3590
100410	48	37515	0.078	Buam-dong	11527	Sindaebang 2-dong	37563	0.039	3306	0.134	27372	21459	61	100458	11844.73167	103522	35557	2963.73770492	14698.7377049	103461	35496	3480.90163934	1803	3590
142560	55	37508	0.067	Buam-dong	11527	Heukseok-dong	37563	0.034	3950	0.198	9671	38741	27	142615	9889.380715	142720	35557	2613.62962963	13725.4444444	142693	35530	3092.37037037	1803	3590
379956	185	37378	0.025	Buam-dong	11527	Noryangjin 1-dong	37563	0.02	7630	0.165	11058	34878	208	380141	9269.066513	374423	35557	2368.66826923	12645.3605769	374215	35349	2837.375	1803	3590
90110	62	37501	0.033	Buam-dong	11527	Sadang-dong	37563	0.022	5407	0.124	5323	31549	48	90172	10918.091620000001	90691	35557	2688.97916667	15258.1458333	90643	35509	3347.27083333	1803	3590
56702	18	37545	0.049	Buam-dong	11527	Boramae-dong	37563	0.021	2270	0.131	4966	27789	25	56720	12037.33273	53556	35557	3489.68	17688.24	53531	35532	3918.96	1803	3590
27523	21	37542	0.068	Buam-dong	11527	Cheongnim-dong	37563	0.025	934	0.104	1059	17078	17	27544	11885.0075	31476	35557	2928.76470588	15015.4117647	31459	35540	3477.41176471	1803	3590
206340	54	37509	0.049	Buam-dong	11527	Haengun-dong	37563	0.027	4977	0.176	5161	30343	73	206394	12749.00252	211363	35557	3326.7260274	18441.5890411	211290	35484	3757.26027397	1803	3590
73114	34	37529	0.026	Buam-dong	11527	Nagseongdae-dong	37563	0.021	3443	0.136	7971	18301	29	73148	14258.513710000001	53632	35557	3191.13793103	16637.1034483	53603	35528	3740.96551724	1803	3590
304603	59	37504	0.037	Buam-dong	11527	Jungang-dong	37563	0.017	3197	0.116	4681	15241	53	304662	12463.870350000001	312213	35557	3358.9245283	17767.0754717	312160	35504	3838.98113208	1803	3590
8114	2	37561	0.068	Buam-dong	11527	Inheon-dong	37563	0.054	1105	0.142	4406	28636	2	8116	13604.780910000001	6364	35557	3308.5	18929.0	6362	35555	3806.0	1803	3590
1798	0	37563	0.043	Buam-dong	11527	Namhyeon-dong	37563	0.034	776	0.094	5952	18420	0	1798	14832.00364	2987	35557	3162.1522572840004	18449.96596396	2987	35557	3554.863886404	1803	3590
44955	16	37547	0.047	Buam-dong	11527	Sewon-dong	37563	0.034	1243	0.179	6702	24306	35	44971	13071.866970000001	53260	35557	4010.62857143	20095.1428571	53225	35522	4701.85714286	1803	3590
6911	3	37560	0.04	Buam-dong	11527	Sinwon-dong	37563	0.029	345	0.121	2256	20411	2	6914	13348.82131	7249	35557	3815.0	22495.0	7247	35555	4288.5	1803	3590
100614	30	37533	0.057	Buam-dong	11527	Serim-dong	37563	0.047	2044	0.147	2755	24918	31	100644	13662.47019	106192	35557	4011.41935484	19137.9354839	106161	35526	4456.4516129	1803	3590
60819	9	37554	0.066	Buam-dong	11527	Gwanak-gu Sinsa-dong	37563	0.034	1643	0.197	4365	26996	17	60828	12866.163840000001	55366	35557	3643.70588235	19687.6470588	55349	35540	4149.41176471	1803	3590
388162	74	37489	0.044	Buam-dong	11527	Sillim-dong	37563	0.019	3482	0.295	5632	22713	60	388236	12510.03956	365838	35557	3397.55	20579.6833333	365778	35497	3934.2	1803	3590
8333	3	37560	0.066	Buam-dong	11527	Nanhyang-dong	37563	0.052	504	0.096	1685	17876	2	8336	15464.22955	9706	35557	4702.5	24650.0	9704	35555	5863.5	1803	3590
29272	13	37550	0.073	Buam-dong	11527	Jowon-dong	37563	0.043	947	0.161	7225	20052	13	29285	13399.72356	33274	35557	3952.23076923	19502.8461538	33261	35544	4515.76923077	1803	3590
91045	31	37532	0.04	Buam-dong	11527	Daehak-dong	37563	0.029	3144	0.164	11988	24393	32	91076	15899.00592	101929	35557	3614.9375	17807.75	101897	35525	4212.03125	1803	3590
182373	37	37526	0.044	Buam-dong	11527	Euncheon-dong	37563	0.04	4865	0.189	7535	37117	40	182410	12251.45532	195572	35557	3454.9	19206.6	195532	35517	3924.625	1803	3590
44713	9	37554	0.039	Buam-dong	11527	Seonghyeon-dong	37563	0.02	3070	0.147	2449	34847	31	44722	11839.42206	50225	35557	3148.12903226	15537.2258065	50194	35526	3521.5483871	1803	3590
9200	5	37558	0.047	Buam-dong	11527	Chengnyong-dong	37563	0.03	1082	0.213	12463	34628	2	9205	13180.60716	7017	35557	3764.5	20984.5	7015	35555	4373.5	1803	3590
15311	9	37554	0.088	Buam-dong	11527	Nangok-dong	37563	0.057	485	0.155	1988	31103	15	15320	14485.51769	20527	35557	4615.73333333	22708.8666667	20512	35542	5156.33333333	1803	3590
73007	22	37541	0.047	Buam-dong	11527	Samseong-dong	37563	0.037	1483	0.153	2615	29449	28	73029	15165.42909	60764	35557	4358.82142857	20515.2142857	60736	35529	4710.42857143	1803	3590
88094	33	37530	0.081	Buam-dong	11527	Miseong-dong	37563	0.044	1278	0.152	5201	34515	31	88127	14029.27994	105306	35557	4294.80645161	21141.9354839	105275	35526	4826.67741935	1803	3590
239201	165	37398	0.045	Buam-dong	11527	Seocho 1-dong	37563	0.045	3701	0.124	26660	21734	133	239366	13163.4236	229022	35557	2621.27067669	17846.1353383	228889	35424	3090.07518797	1803	3590
20680	7	37556	0.037	Buam-dong	11527	Seocho 2-dong	37563	0.017	3730	0.158	49210	23685	15	20687	13144.49603	21916	35557	2883.6	18548.7333333	21901	35542	3588.86666667	1803	3590
173217	62	37501	0.053	Buam-dong	11527	Seocho 3-dong	37563	0.026	11004	0.208	65115	30856	38	173279	13011.96814	165496	35557	2941.60526316	18289.2368421	165458	35519	3618.36842105	1803	3590
343679	163	37400	0.038	Buam-dong	11527	Seocho 4-dong	37563	0.017	6717	0.147	27523	30775	158	343842	11902.564740000002	338405	35557	2610.26582278	16834.8037975	338247	35399	3110.81012658	1803	3590
111043	63	37500	0.032	Buam-dong	11527	Jamwon-dong	37563	0.02	5965	0.168	13886	34898	47	111106	9796.706476000001	110762	35557	2328.63829787	14403.8297872	110715	35510	2826.0212766	1803	3590
46979	15	37548	0.038	Buam-dong	11527	Banpobon-dong	37563	0.019	3302	0.095	2280	13447	11	46994	10149.53897	48150	35557	2547.81818182	14850.4545455	48139	35546	3185.0	1803	3590
52700	18	37545	0.034	Buam-dong	11527	Banpo 1-dong	37563	0.021	4984	0.182	9227	34179	23	52718	11118.73121	47163	35557	2890.91304348	17086.5217391	47140	35534	3496.95652174	1803	3590
52047	37	37526	0.052	Buam-dong	11527	Banpo 2-dong	37563	0.031	1857	0.117	2223	20360	37	52084	10240.045699999999	52570	35557	2726.54054054	16146.8918919	52533	35520	3302.02702703	1803	3590
561664	257	37306	0.138	Buam-dong	11527	Banpo 3-dong	37563	0.039	7974	0.107	5949	24363	235	561921	9972.60482	579148	35557	2392.00851064	15386.9489362	578913	35322	2902.85106383	1803	3590
22972	9	37554	0.043	Buam-dong	11527	Banpo 4-dong	37563	0.019	4616	0.116	29186	20859	10	22981	11269.94038	21411	35557	2766.2	16959.2	21401	35547	3347.4	1803	3590
31622	20	37543	0.038	Buam-dong	11527	Bangbaebon-dong	37563	0.027	2669	0.105	10745	22294	8	31642	11480.07143	30811	35557	2512.125	15479.375	30803	35549	3145.875	1803	3590
149346	62	37501	0.065	Buam-dong	11527	Bangbae 1-dong	37563	0.032	3191	0.116	13769	17449	49	149408	12695.29708	145385	35557	3099.36734694	18996.3673469	145336	35508	3617.06122449	1803	3590
395064	192	37371	0.074	Buam-dong	11527	Bangbae 2-dong	37563	0.034	6709	0.117	14947	27418	169	395256	13710.247259999998	393949	35557	2794.18934911	16837.3609467	393780	35388	3255.13017751	1803	3590
22156	12	37551	0.088	Buam-dong	11527	Bangbae 3-dong	37563	0.06	1180	0.079	10484	25706	15	22168	13945.72689	21887	35557	2961.46666667	17485.4	21872	35542	3471.8	1803	3590
333617	127	37436	0.061	Buam-dong	11527	Bangbae 4-dong	37563	0.024	3462	0.12	13140	25837	129	333744	12049.281219999999	326504	35557	2603.21705426	15996.4186047	326375	35428	3082.51162791	1803	3590
38431	4	37559	0.059	Buam-dong	11527	Yangjae 1-dong	37563	0.027	3219	0.215	30202	40113	13	38435	14971.11789	46295	35557	3133.53846154	20554.0	46282	35544	3771.92307692	1803	3590
63606	16	37547	0.059	Buam-dong	11527	Yangjae 2-dong	37563	0.026	4805	0.198	44373	23289	14	63622	17712.10337	75733	35557	3480.78571429	20667.5	75719	35543	4022.78571429	1803	3590
32467	2	37561	0.066	Buam-dong	11527	Naegok-dong	37563	0.021	1489	0.095	5035	5746	2	32469	18139.08282	32038	35557	3636.5	25620.0	32036	35555	4098.5	1803	3590
278413	273	37290	0.03	Buam-dong	11527	Gannam-gu Sinsa-dong	37563	0.019	17689	0.197	27047	20049	180	278686	9369.706498	251628	35557	2071.21666667	12907.4333333	251448	35377	2592.96666667	1803	3590
295410	86	37477	0.028	Buam-dong	11527	Nonhyeon 1-dong	37563	0.017	13225	0.255	38902	26391	56	295496	10912.09237	286345	35557	2747.5	15191.1071429	286289	35501	3234.75	1803	3590
175225	51	37512	0.048	Buam-dong	11527	Nonhyeon 2-dong	37563	0.017	7974	0.202	56495	22775	37	175276	11079.41104	165291	35557	2825.43243243	15690.5675676	165254	35520	3447.72972973	1803	3590
411084	114	37449	0.041	Buam-dong	11527	Samseong 1-dong	37563	0.027	21008	0.138	49715	16094	67	411198	12394.085860000001	391658	35557	3349.7761194	20048.4179104	391591	35490	3945.01492537	1803	3590
400168	104	37459	0.041	Buam-dong	11527	Samseong 2-dong	37563	0.016	9390	0.166	30057	32424	107	400272	12050.19853	394720	35557	3141.71028037	18677.2242991	394613	35450	3632.24299065	1803	3590
96678	68	37495	0.035	Buam-dong	11527	Daechi 1-dong	37563	0.015	1521	0.162	6550	20382	57	96746	14243.36926	95592	35557	3065.77192982	20699.2807018	95535	35500	3545.73684211	1803	3590
83903	31	37532	0.036	Buam-dong	11527	Daechi 4-dong	37563	0.021	5147	0.196	26790	22301	24	83934	13274.04029	82732	35557	3372.95833333	19122.1666667	82708	35533	3868.58333333	1803	3590
1028426	420	37143	0.027	Buam-dong	11527	Yeoksam 1-dong	37563	0.023	32953	0.461	144308	36320	282	1028846	12367.10886	1002817	35557	2834.77659574	16632.6808511	1002535	35275	3375.34751773	1803	3590
48044	13	37550	0.048	Buam-dong	11527	Yeoksam 2-dong	37563	0.028	3588	0.182	34579	34815	24	48057	13037.41057	54437	35557	2561.16666667	15811.0416667	54413	35533	3735.91666667	1803	3590
258825	119	37444	0.034	Buam-dong	11527	Dogok 1-dong	37563	0.019	4874	0.101	14298	22873	121	258944	13661.34808	262566	35557	2808.34710744	19665.7438017	262445	35436	3261.56198347	1803	3590
84470	56	37507	0.031	Buam-dong	11527	Dogok 2-dong	37563	0.029	3241	0.147	18453	35391	48	84526	14168.1858	85094	35557	3036.625	20192.0208333	85046	35509	3476.875	1803	3590
15448	6	37557	0.041	Buam-dong	11527	Gaepo 1-dong	37563	0.033	869	0.099	1318	23151	6	15454	15517.2893	16903	35557	3202.16666667	23089.0	16897	35551	3680.0	1803	3590
51308	14	37549	0.1	Buam-dong	11527	Gaepo 4-dong	37563	0.064	1904	0.177	11318	23690	12	51322	15439.537180000001	47489	35557	3084.58333333	21424.8333333	47477	35545	3681.41666667	1803	3590
75209	38	37525	0.041	Buam-dong	11527	Irwonbon-dong	37563	0.033	839	0.122	8073	23135	35	75247	16600.00581	71261	35557	3396.25714286	24081.5142857	71226	35522	3827.25714286	1803	3590
12701	5	37558	0.042	Buam-dong	11527	Irwon 1-dong	37563	0.033	1124	0.12	5454	18648	3	12706	16104.739479999998	15020	35557	2497.66666667	17823.6666667	15017	35554	4246.33333333	1803	3590
116774	71	37492	0.038	Buam-dong	11527	Irwon 2-dong	37563	0.023	2992	0.137	5064	18985	72	116845	15301.468939999999	116823	35557	3333.23611111	23107.7638889	116751	35485	3760.31944444	1803	3590
91284	23	37540	0.06	Buam-dong	11527	Suseo-dong	37563	0.032	1528	0.274	17294	16700	27	91307	17137.992059999997	86997	35557	3490.0	23180.0740741	86970	35530	3911.92592593	1803	3590
14173	9	37554	0.057	Buam-dong	11527	Segok-dong	37563	0.033	683	0.076	2422	15216	5	14182	18677.42886	16912	35557	4655.2	26162.0	16907	35552	5537.4	1803	3590
360909	293	37270	0.036	Buam-dong	11527	Apgujeong-dong	37563	0.02	24353	0.166	28387	29327	184	361202	9632.497189	346066	35557	2066.73369565	12045.2717391	345882	35373	2616.57065217	1803	3590
317593	79	37484	0.026	Buam-dong	11527	Cheongdam-dong	37563	0.019	13484	0.187	36500	31568	65	317672	11032.29146	281433	35557	3003.49230769	16189.6923077	281368	35492	3517.63076923	1803	3590
173025	105	37458	0.038	Buam-dong	11527	Daechi 2-dong	37563	0.021	6981	0.204	50271	42682	104	173130	13990.79299	179848	35557	3279.875	21729.5288462	179744	35453	3776.375	1803	3590
38818	29	37534	0.078	Buam-dong	11527	Gaepo 2-dong	37563	0.048	2633	0.153	4045	34718	28	38847	15657.12119	39480	35557	3288.64285714	21902.9642857	39452	35529	3869.71428571	1803	3590
320	0	37563	0.084	Buam-dong	11527	Pungnap 1-dong	37563	0.032	595	0.102	2501	19751	0	320	14842.935710000002	418	35557	3163.825957201	18461.87098819	418	35557	3556.6250428810004	1803	3590
16070	4	37559	0.043	Buam-dong	11527	Pungnap 2-dong	37563	0.03	2308	0.128	14873	28495	5	16074	14958.612560000001	17625	35557	3262.4	20646.8	17620	35552	3992.8	1803	3590
57171	32	37531	0.047	Buam-dong	11527	Geoyeo 1-dong	37563	0.037	667	0.124	2534	15937	35	57203	19431.04235	65593	35557	3851.0	25643.4	65558	35522	4196.94285714	1803	3590
3507	0	37563	0.088	Buam-dong	11527	Geoyeo 2-dong	37563	0.089	524	0.127	4400	28110	0	3507	20324.09964	3	35557	4002.9921548840002	24430.85850796	3	35557	4439.640552004	1803	3590
8632	0	37563	0.107	Buam-dong	11527	Macheon 1-dong	37563	0.07	118	0.13	2057	24171	1	8632	20430.73989	10595	35557	3260.0	15621.0	10594	35556	4135.0	1803	3590
66259	31	37532	0.052	Buam-dong	11527	Macheon 2-dong	37563	0.047	2314	0.132	3993	22295	41	66290	19753.2692	67532	35557	4095.90243902	26481.5365854	67491	35516	4458.34146341	1803	3590
48257	54	37509	0.067	Buam-dong	11527	Bangi 1-dong	37563	0.059	1623	0.148	8976	17135	64	48311	17045.61229	47795	35557	3568.53125	22926.78125	47731	35493	3931.546875	1803	3590
36966	5	37558	0.037	Buam-dong	11527	Bangi 2-dong	37563	0.025	3640	0.163	21572	26090	9	36971	16213.226639999999	36091	35557	3498.66666667	21512.5555556	36082	35548	4395.88888889	1803	3590
60210	25	37538	0.041	Buam-dong	11527	Oryun-dong	37563	0.041	7042	0.104	4286	20225	37	60235	17031.829429999998	60722	35557	3407.83783784	21906.7567568	60685	35520	3817.02702703	1803	3590
147392	66	37497	0.039	Buam-dong	11527	Ogeum-dong	37563	0.03	2831	0.181	16645	38555	68	147458	18278.092	148496	35557	3744.73529412	24156.8529412	148428	35489	4168.01470588	1803	3590
94011	27	37536	0.029	Buam-dong	11527	Songpa 1-dong	37563	0.024	2042	0.179	11419	27757	22	94038	16319.522939999999	84754	35557	3712.68181818	21068.6818182	84732	35535	4261.77272727	1803	3590
54145	16	37547	0.046	Buam-dong	11527	Songpa 2-dong	37563	0.036	1256	0.124	5434	22926	11	54161	17019.512639999997	52500	35557	3686.54545455	20989.4545455	52489	35546	3926.63636364	1803	3590
27355	6	37557	0.036	Buam-dong	11527	Seokchon-dong	37563	0.027	1116	0.21	14313	36018	10	27361	16150.38834	30218	35557	3986.5	23783.3	30208	35547	4684.3	1803	3590
3044	5	37558	0.04	Buam-dong	11527	Samjeon-dong	37563	0.022	1344	0.214	10176	35310	4	3049	15507.80998	5064	35557	3371.0	21385.5	5060	35553	3711.25	1803	3590
153861	79	37484	0.137	Buam-dong	11527	Garakbon-dong	37563	0.086	3694	0.174	28071	29809	83	153940	17842.76235	147489	35557	3783.63855422	22481.0361446	147406	35474	4314.87951807	1803	3590
12334	6	37557	0.156	Buam-dong	11527	Garak 1-dong	37563	0.056	1271	0.161	11184	2782	0	12340	17089.93347	9832	35557	3507.8413142570002	20908.85154883	9832	35557	3918.616382017	1803	3590
25890	13	37550	0.051	Buam-dong	11527	Garak 2-dong	37563	0.036	1979	0.18	8739	35946	15	25903	18649.03485	26140	35557	3771.33333333	23376.8	26125	35542	4784.2	1803	3590
34011	13	37550	0.064	Buam-dong	11527	Munjeong 1-dong	37563	0.047	886	0.169	6648	22764	12	34024	18797.587639999998	34540	35557	4107.16666667	24625.3333333	34528	35545	4484.41666667	1803	3590
1088	0	37563	0.034	Buam-dong	11527	Munjeong 2-dong	37563	0.022	1467	0.086	10862	16493	1	1088	18832.3769	791	35557	4224.0	25942.0	790	35556	4609.0	1803	3590
86609	24	37539	0.034	Buam-dong	11527	Jangji-dong	37563	0.044	2478	0.197	9945	37695	22	86633	19877.88609	89789	35557	4269.59090909	24256.6818182	89767	35535	4808.31818182	1803	3590
42873	11	37552	0.043	Buam-dong	11527	Jamsilbon-dong	37563	0.027	1797	0.22	17039	31505	14	42884	14525.924930000001	41290	35557	3594.57142857	22440.0714286	41276	35543	4243.21428571	1803	3590
168061	101	37462	0.039	Buam-dong	11527	Jamsil 4-dong	37563	0.018	3401	0.149	1727	31435	89	168162	15204.00456	171850	35557	3059.96629213	18860.9213483	171761	35468	3554.2247191	1803	3590
401612	148	37415	0.099	Buam-dong	11527	Jamsil 6-dong	37563	0.045	5619	0.116	23128	17487	83	401760	14832.36275	394795	35557	3138.13253012	19720.0120482	394712	35474	3696.85542169	1803	3590
0	0	37563	0.203	Buam-dong	11527	Jamsil 7-dong	37563	0.089	412	0.072	976	10688	0	0	13828.70559	0	35557	3008.547325829	17357.374387509997	0	35557	3393.232570549	1803	3590
275478	147	37416	0.047	Buam-dong	11527	Jamsil 2-dong	37563	0.038	14926	0.187	3661	37200	113	275625	13456.07656	262344	35557	3273.12389381	20835.840708	262231	35444	3738.95575221	1803	3590
35237	3	37560	0.044	Buam-dong	11527	Jamsil 3-dong	37563	0.031	8391	0.146	8056	37436	4	35240	14809.28505	32036	35557	3762.75	21117.0	32032	35553	4062.25	1803	3590
38439	14	37549	0.096	Buam-dong	11527	Gangil-dong	37563	0.073	3230	0.206	14694	34468	18	38453	19083.221139999998	44847	35557	4006.0	25227.2777778	44829	35539	4470.05555556	1803	3590
8104	4	37559	0.033	Buam-dong	11527	Sangil-dong	37563	0.03	1250	0.133	5441	27630	2	8108	18660.912379999998	10957	35557	3605.5	23037.0	10955	35555	4288.5	1803	3590
142450	116	37447	0.076	Buam-dong	11527	Myeongil 1-dong	37563	0.045	1840	0.17	5027	28450	110	142566	16950.10769	149139	35557	3365.0	21491.0727273	149029	35447	3698.24545455	1803	3590
12543	0	37563	0.044	Buam-dong	11527	Myeongil 2-dong	37563	0.043	1313	0.117	5137	18929	1	12543	17818.46077	10901	35557	3779.0	22251.0	10900	35556	4259.0	1803	3590
75096	61	37502	0.052	Buam-dong	11527	Godeok 1-dong	37563	0.03	1305	0.131	1749	17392	47	75157	16909.27433	72458	35557	3493.17021277	22735.5957447	72411	35510	3926.29787234	1803	3590
76278	51	37512	0.081	Buam-dong	11527	Godeok 2-dong	37563	0.042	1205	0.183	3801	17970	66	76329	17886.6316	86814	35557	3725.56060606	24220.0	86748	35491	4087.78787879	1803	3590
93988	29	37534	0.043	Buam-dong	11527	Amsa 2-dong	37563	0.026	903	0.089	3671	16473	33	94017	14743.707470000001	101596	35557	3259.57575758	19958.030303	101563	35524	3563.48484848	1803	3590
13068	4	37559	0.055	Buam-dong	11527	Amsa 3-dong	37563	0.054	4569	0.12	1911	19293	12	13072	15983.25988	14451	35557	3633.08333333	22786.5833333	14439	35545	4185.08333333	1803	3590
4913	1	37562	0.037	Buam-dong	11527	Cheonho 1-dong	37563	0.031	1311	0.198	5102	31743	1	4914	16464.93707	4047	35557	3620.0	21462.0	4046	35556	3834.0	1803	3590
94559	72	37491	0.036	Buam-dong	11527	Cheonho 3-dong	37563	0.025	2494	0.147	6171	26724	65	94631	16360.471919999998	99595	35557	3125.06153846	19556.7384615	99530	35492	3527.07692308	1803	3590
1494	0	37563	0.036	Buam-dong	11527	Seongnae 1-dong	37563	0.028	1091	0.097	15379	19946	0	1494	16202.69557	1345	35557	3372.0051917670003	19942.64947573	1345	35557	3775.682356327	1803	3590
74997	25	37538	0.04	Buam-dong	11527	Seongnae 2-dong	37563	0.039	3578	0.142	7545	27007	17	75022	16098.65366	74153	35557	3441.82352941	20238.4117647	74136	35540	3842.76470588	1803	3590
85948	60	37503	0.053	Buam-dong	11527	Seongnae 3-dong	37563	0.034	1120	0.164	10273	25626	81	86008	16874.41965	89069	35557	3272.48148148	20799.4320988	88988	35476	3600.07407407	1803	3590
13694	2	37561	0.076	Buam-dong	11527	Dunchon 1-dong	37563	0.051	1136	0.109	1318	20087	1	13696	17650.60138	13779	35557	3266.0	20489.0	13778	35556	3534.0	1803	3590
26568	5	37558	0.049	Buam-dong	11527	Dunchon 2-dong	37563	0.041	1470	0.123	9104	29689	7	26573	17768.16473	25395	35557	3701.0	21384.2857143	25388	35550	4132.71428571	1803	3590
11339	1	37562	0.037	Buam-dong	11527	Amsa 1-dong	37563	0.03	2854	0.193	5139	39206	1	11340	16002.58104	11877	35557	4013.0	23770.0	11876	35556	4905.0	1803	3590
279584	109	37454	0.062	Buam-dong	11527	Cheonho 2-dong	37563	0.032	6242	0.242	14008	38307	83	279693	15185.98546	264601	35557	2967.78313253	18758.0963855	264518	35474	3366.71084337	1803	3590
84617	56	37507	0.028	Buam-dong	11527	Gil-dong	37563	0.028	3739	0.272	18259	51400	61	84673	17361.764919999998	83129	35557	3241.86885246	20349.2459016	83068	35496	3624.75409836	1803	3590
59701	140	66755	0.027	Pyeongchang-dong	19752	Sajik-dong	66895	0.016	6914	0.149	45046	10365	87	59841	4462.003973	49653	69388	1367.44285714	6720.21428571	49566	69301	1905.2	2545	2635
31380	1544	65351	0.036	Pyeongchang-dong	19752	Samcheong-dong	66895	0.023	4860	0.134	3980	3421	1352	32924	3045.135336	30214	69388	1342.82124352	6524.94106218	28862	68036	1448.90867876	2545	2635
33527	2030	64865	0.025	Pyeongchang-dong	19752	Buam-dong	66895	0.018	1803	0.073	3590	11527	2239	35557	2114.164499	37563	69388	521.332019704	2117.67192118	35324	67149	627.073399015	2545	2635
61527	7861	59034	0	Pyeongchang-dong	19752	Pyeongchang-dong	66895	0	2545	0	2635	19752	7861	69388	0	66895	69388	0	0	59034	61527	0	2545	2635
76101	216	66679	0.071	Pyeongchang-dong	19752	Muak-dong	66895	0.052	1288	0.143	1388	8664	249	76317	4149.6367279999995	75554	69388	1190.74698795	6182.66666667	75305	69139	1730.2248996	2545	2635
153391	190	66705	0.1	Pyeongchang-dong	19752	Gyonam-dong	66895	0.038	1018	0.109	3493	5859	164	153581	4778.077987	156646	69388	1597.62195122	7459.07317073	156482	69224	2159.75	2545	2635
27496	63	66832	0.035	Pyeongchang-dong	19752	Gahoe-dong	66895	0.028	2226	0.142	8218	5413	50	27559	3604.758409	30713	69388	1565.6	7269.22	30663	69338	2288.9	2545	2635
1739690	4728	62167	0.472	Pyeongchang-dong	19752	Jongno 1.2.3.4-ga-dong	66895	0.179	35956	0.44	97700	8856	3880	1744418	4614.792933000001	1702273	69388	1452.52242268	6814.38505155	1698393	65508	1676.41778351	2545	2635
200738	472	66423	0.043	Pyeongchang-dong	19752	Jongno 5.6-ga-dong	66895	0.025	5389	0.291	24602	6311	463	201210	5487.168554	215589	69388	1989.61987041	8854.1511879	215126	68925	2202.62419006	2545	2635
23198	80	66815	0.049	Pyeongchang-dong	19752	Ihwa-dong	66895	0.024	4618	0.137	13777	9503	30	23278	4818.937222	17564	69388	2129.0	9448.93333333	17534	69358	2799.03333333	2545	2635
29589	68	66827	0.082	Pyeongchang-dong	19752	Changsin 1-dong	66895	0.02	1048	0.175	6408	7483	12	29657	6007.281427999999	37155	69388	2228.75	10811.5	37143	69376	2791.08333333	2545	2635
249390	128	66767	0.098	Pyeongchang-dong	19752	Changsin 2-dong	66895	0.06	926	0.172	2331	11860	88	249518	5467.646842	233898	69388	2077.54545455	10399.25	233810	69300	2630.78409091	2545	2635
0	0	66895	0.102	Pyeongchang-dong	19752	Changsin 3-dong	66895	0.11	241	0.157	794	8406	0	0	5443.122887	0	69388	1724.7146139997	8225.474823943001	0	69388	2042.3151970957001	2545	2635
125532	100	66795	0.139	Pyeongchang-dong	19752	Sungin 1-dong	66895	0.105	1503	0.16	1659	7652	67	125632	5744.080237	124849	69388	2075.65671642	9254.91044776	124782	69321	2548.1641791	2545	2635
28900	62	66833	0.067	Pyeongchang-dong	19752	Sungin 2-dong	66895	0.027	805	0.156	5682	9728	69	28962	6225.330535	32359	69388	2123.84057971	9650.60869565	32290	69319	2556.89855072	2545	2635
177484	2699	64196	0.045	Pyeongchang-dong	19752	Cheongunhyoja-dong	66895	0.017	8854	0.067	5625	14906	7465	180183	3259.427184	173255	69388	759.15003349	4201.65693235	165790	61923	838.267381112	2545	2635
288270	352	66543	0.067	Pyeongchang-dong	19752	Hyehwa-dong	66895	0.033	11213	0.151	8753	19588	233	288622	4086.4258299999997	267298	69388	1966.36909871	9660.78969957	267065	69155	2539.5193133	2545	2635
57708	1256	65639	0.044	Pyeongchang-dong	19752	Sogong-dong	66895	0.025	8340	0.221	61868	1820	1000	58964	5488.870368	79252	69388	1389.843	6705.336	78252	68388	1556.033	2545	2635
624695	966	65929	0.061	Pyeongchang-dong	19752	Hoehyeon-dong	66895	0.077	10795	0.353	47252	6587	993	625661	6378.6690180000005	613426	69388	1678.75528701	7967.76032226	612433	68395	1840.06747231	2545	2635
626859	691	66204	0.044	Pyeongchang-dong	19752	Myeong-dong	66895	0.032	22733	0.281	103320	4175	1329	627550	5700.907186	579621	69388	1723.67419112	7657.74191121	578292	68059	1938.96839729	2545	2635
15100	13	66882	0.068	Pyeongchang-dong	19752	Pil-dong	66895	0.076	3355	0.169	21901	4872	11	15113	6579.005995	13536	69388	3002.54545455	11848.3636364	13525	69377	4058.18181818	2545	2635
98838	208	66687	0.036	Pyeongchang-dong	19752	Jangchung-dong	66895	0.026	2733	0.151	9297	6310	193	99046	7048.232863	90094	69388	1825.24870466	9325.97927461	89901	69195	2297.12435233	2545	2635
286763	157	66738	0.019	Pyeongchang-dong	19752	Gwanghui-dong	66895	0.018	5231	0.368	36642	6221	113	286920	6143.413283	263232	69388	2144.6460177	9773.22123894	263119	69275	2555.57522124	2545	2635
216187	280	66615	0.052	Pyeongchang-dong	19752	Euljiro-dong	66895	0.039	4150	0.379	27740	2060	291	216467	5718.400712000001	212348	69388	1751.4467354	8574.38487973	212057	69097	2256.24742268	2545	2635
56096	17	66878	0.043	Pyeongchang-dong	19752	Sindang 1-dong	66895	0.021	3271	0.435	26112	9191	39	56113	6551.259365	57258	69388	2322.17948718	10100.7179487	57219	69349	2777.74358974	2545	2635
134865	160	66735	0.045	Pyeongchang-dong	19752	Sindang 2-dong	66895	0.02	1904	0.142	7855	16712	149	135025	7304.520582	140785	69388	2013.83892617	10345.8657718	140636	69239	2455.51006711	2545	2635
18782	7	66888	0.059	Pyeongchang-dong	19752	Sindang 3-dong	66895	0.024	513	0.102	3478	19410	13	18789	7921.643875	16974	69388	2139.84615385	10158.6153846	16961	69375	2663.46153846	2545	2635
2295	0	66895	0.045	Pyeongchang-dong	19752	Sindang 4-dong	66895	0.035	1050	0.123	3274	16003	0	2295	7504.839499	2452	69388	2040.3634272969	10470.684214411	2452	69388	2374.4577432889	2545	2635
6960	13	66882	0.038	Pyeongchang-dong	19752	Sindang 5-dong	66895	0.029	582	0.15	4043	10704	8	6973	7192.883806	4392	69388	2423.75	11743.75	4384	69380	2453.375	2545	2635
15216	30	66865	0.043	Pyeongchang-dong	19752	Sindang 6-dong	66895	0.04	597	0.158	3294	12126	39	15246	7321.105442	10755	69388	2955.0	13692.974359	10716	69349	3072.28205128	2545	2635
168557	51	66844	0.05	Pyeongchang-dong	19752	Hwanghak-dong	66895	0.039	1064	0.171	5702	13070	72	168608	6750.813545	164243	69388	2224.29166667	10163.0555556	164171	69316	2803.81944444	2545	2635
50994	62	66833	0.064	Pyeongchang-dong	19752	Jungnim-dong	66895	0.038	2130	0.128	8292	10438	63	51056	6287.318193	52233	69388	2073.06349206	10098.8571429	52170	69325	2604.93650794	2545	2635
21861	31	66864	0.077	Pyeongchang-dong	19752	Huam-dong	66895	0.062	1674	0.093	5239	20212	26	21892	7108.75263	20908	69388	2326.19230769	10647.3846154	20882	69362	2895.69230769	2545	2635
86753	65	66830	0.035	Pyeongchang-dong	19752	Yongsan 2-ga-dong	66895	0.027	7080	0.094	2934	13713	104	86818	8194.392301	84341	69388	2273.80769231	11574.3461538	84237	69284	2760.00961538	2545	2635
215881	374	66521	0.029	Pyeongchang-dong	19752	Namyeong-dong	66895	0.02	4542	0.186	20356	8471	659	216255	7625.781524	227489	69388	1787.24279211	8797.51896813	226830	68729	1975.58421851	2545	2635
13612	23	66872	0.065	Pyeongchang-dong	19752	Wonhyoro 2-dong	66895	0.046	1619	0.117	6812	15866	32	13635	9125.92503	16709	69388	2301.59375	11015.625	16677	69356	2787.65625	2545	2635
72760	163	66732	0.038	Pyeongchang-dong	19752	Hyochang-dong	66895	0.03	2268	0.133	2603	11333	113	72923	7898.349671	74906	69388	2388.25663717	10907.5840708	74793	69275	2611.43362832	2545	2635
14572	25	66870	0.036	Pyeongchang-dong	19752	Yongmun-dong	66895	0.033	911	0.156	1600	13154	22	14597	8471.820136	13982	69388	2225.18181818	10179.3181818	13960	69366	2559.40909091	2545	2635
6671	11	66884	0.044	Pyeongchang-dong	19752	Ichon 1-dong	66895	0.023	809	0.096	3486	28267	10	6682	10763.04749	4586	69388	2124.2	12384.8	4576	69378	2413.9	2545	2635
4590	5	66890	0.097	Pyeongchang-dong	19752	Ichon 2-dong	66895	0.047	917	0.106	876	10276	1	4595	10108.36595	512	69388	2331.0	12417.0	511	69387	2567.0	2545	2635
100737	91	66804	0.036	Pyeongchang-dong	19752	Itaewon 1-dong	66895	0.032	3928	0.147	7121	9814	88	100828	9164.086003999999	94948	69388	2523.85227273	12547.625	94860	69300	2976.04545455	2545	2635
5017	4	66891	0.04	Pyeongchang-dong	19752	Itaewon 2-dong	66895	0.029	3612	0.105	2215	11898	5	5021	8277.45275	5622	69388	1815.0	9785.8	5617	69383	2596.8	2545	2635
37850	65	66830	0.048	Pyeongchang-dong	19752	Seobinggo-dong	66895	0.018	1735	0.055	4616	14404	74	37915	10456.94973	41736	69388	2761.7972973	13794.4459459	41662	69314	3403.28378378	2545	2635
36965	27	66868	0.027	Pyeongchang-dong	19752	Bogwang-dong	66895	0.031	3731	0.116	2091	18173	46	36992	10220.664850000001	39489	69388	2608.76086957	13521.8043478	39443	69342	3091.30434783	2545	2635
34676	75	66820	0.034	Pyeongchang-dong	19752	Cheongpa-dong	66895	0.022	2985	0.14	10019	23720	67	34751	7341.773555	20131	69388	2001.91044776	9218.64179104	20064	69321	2306.98507463	2545	2635
19298	42	66853	0.11	Pyeongchang-dong	19752	Wonhyoro 1-dong	66895	0.051	1239	0.145	8110	12946	67	19340	8416.126385	19117	69388	2124.32835821	9617.08955224	19050	69321	2272.97014925	2545	2635
484701	386	66509	0.022	Pyeongchang-dong	19752	Hangangro-dong	66895	0.027	10047	0.15	33136	16468	431	485087	9445.442106	491455	69388	2158.55684455	11205.2853828	491024	68957	2633.00232019	2545	2635
125710	131	66764	0.026	Pyeongchang-dong	19752	Hannam-dong	66895	0.018	15940	0.137	15937	25188	135	125841	9067.768931999999	122496	69388	2426.28148148	12162.162963	122361	69253	2874.88148148	2545	2635
69832	48	66847	0.13	Pyeongchang-dong	19752	Wangsimni 2-dong	66895	0.1	3856	0.141	1926	17338	59	69880	7728.299949	76845	69388	2314.62711864	12075.3728814	76786	69329	2788.10169492	2545	2635
266698	140	66755	0.08	Pyeongchang-dong	19752	Majang-dong	66895	0.045	3565	0.186	10974	25618	175	266838	8021.282776	274309	69388	2534.35428571	11780.1828571	274134	69213	2969.38857143	2545	2635
109212	118	66777	0.035	Pyeongchang-dong	19752	Sageun-dong	66895	0.02	3162	0.162	9219	11839	131	109330	8976.152096	97038	69388	2547.24427481	13034.1526718	96907	69257	3049.77862595	2545	2635
49798	27	66868	0.054	Pyeongchang-dong	19752	Haengdang 1-dong	66895	0.04	3181	0.136	8526	18000	26	49825	8382.426209	46946	69388	2745.30769231	13183.6153846	46920	69362	3305.46153846	2545	2635
15261	7	66888	0.056	Pyeongchang-dong	19752	Haengdang 2-dong	66895	0.032	949	0.166	2107	26832	10	15268	8227.626068	11475	69388	2664.3	13952.8	11465	69378	3058.0	2545	2635
20590	13	66882	0.042	Pyeongchang-dong	19752	Eungbong-dong	66895	0.019	753	0.12	1024	17463	15	20603	8909.131427	24328	69388	2915.2	14796.3333333	24313	69373	3208.93333333	2545	2635
70102	55	66840	0.052	Pyeongchang-dong	19752	Geumho 1-ga-dong	66895	0.027	1214	0.13	1658	15477	72	70157	8281.239896000001	67940	69388	2430.41666667	11352.7361111	67868	69316	2696.51388889	2545	2635
2001	0	66895	0.043	Pyeongchang-dong	19752	Geumho 4-ga-dong	66895	0.029	1338	0.114	1963	15082	0	2001	9071.066050000001	3064	69388	2280.1527122550006	12176.304928450001	3064	69388	2626.7768406550003	2545	2635
7423	0	66895	0.043	Pyeongchang-dong	19752	Seongsu 1-ga1-dong	66895	0.031	3932	0.135	6683	18387	0	7423	10297.474960000001	8445	69388	2467.9159163760005	13511.864231440002	8445	69388	2824.3513160560005	2545	2635
127152	49	66846	0.037	Pyeongchang-dong	19752	Seongsu 1-ga2-dong	66895	0.024	1936	0.164	12598	18721	58	127201	9704.892185	122026	69388	2570.43103448	13654.2586207	121968	69330	3112.72413793	2545	2635
7585	1	66894	0.06	Pyeongchang-dong	19752	Seongsu 2-ga1-dong	66895	0.045	3028	0.164	14571	21294	7	7586	11417.148	12503	69388	3334.14285714	14974.4285714	12496	69381	3949.0	2545	2635
170445	63	66832	0.025	Pyeongchang-dong	19752	Seongsu 2-ga 3-dong	66895	0.024	2587	0.228	43517	12457	67	170508	10852.52705	157479	69388	2779.2238806	14746.5223881	157412	69321	3347.11940299	2545	2635
14579	6	66889	0.032	Pyeongchang-dong	19752	Songjeong-dong	66895	0.033	1203	0.15	2156	12640	4	14585	10860.77135	15034	69388	3530.5	19846.5	15030	69384	3990.25	2545	2635
37853	8	66887	0.054	Pyeongchang-dong	19752	Yongdap-dong	66895	0.025	1370	0.154	13485	17445	8	37861	9879.630092	42490	69388	2850.75	14246.625	42482	69380	3381.625	2545	2635
84672	49	66846	0.042	Pyeongchang-dong	19752	Wangsimridoseon-dong	66895	0.033	1923	0.123	8254	13132	39	84721	7347.147734	81555	69388	2402.20512821	11209.3333333	81516	69349	3068.66666667	2545	2635
70251	51	66844	0.053	Pyeongchang-dong	19752	Geumho 2.3ga-dong	66895	0.037	2625	0.113	2422	23568	78	70302	8195.327837	73912	69388	2135.44871795	11448.4230769	73834	69310	2583.41025641	2545	2635
77931	55	66840	0.079	Pyeongchang-dong	19752	Oksu-dong	66895	0.032	1500	0.093	2720	23572	72	77986	8986.649828	78094	69388	2373.08333333	12129.9444444	78022	69316	2810.83333333	2545	2635
412221	169	66726	0.028	Pyeongchang-dong	19752	Hwayang-dong	66895	0.024	8886	0.264	14197	24241	179	412390	11977.93734	381187	69388	3030.77094972	15768.8715084	381008	69209	3577.7877095	2545	2635
163110	78	66817	0.061	Pyeongchang-dong	19752	Gunja-dong	66895	0.032	2224	0.172	7832	22163	58	163188	11369.21986	158875	69388	3142.9137931	16220.7931034	158817	69330	3662.75862069	2545	2635
157287	77	66818	0.03	Pyeongchang-dong	19752	Junggok 1-dong	66895	0.028	4581	0.179	6943	17187	77	157364	11112.47659	176208	69388	2772.45454545	15382.3376623	176131	69311	3208.38961039	2545	2635
15783	9	66886	0.043	Pyeongchang-dong	19752	Junggok 2-dong	66895	0.032	1243	0.194	5699	23268	3	15792	11810.288489999999	15178	69388	2341.66666667	13699.3333333	15175	69385	3486.0	2545	2635
84320	21	66874	0.038	Pyeongchang-dong	19752	Junggok 3-dong	66895	0.038	4046	0.17	4778	19057	21	84341	11120.16852	91432	69388	3096.76190476	16106.0	91411	69367	3545.80952381	2545	2635
154171	66	66829	0.064	Pyeongchang-dong	19752	Junggok 4-dong	66895	0.044	2310	0.147	4959	32147	83	154237	12253.04315	158173	69388	2851.86746988	16215.373494	158090	69305	3418.63855422	2545	2635
18860	1	66894	0.056	Pyeongchang-dong	19752	Neung-dong	66895	0.029	1286	0.157	4466	11420	4	18861	12119.99281	15038	69388	2962.75	16557.5	15034	69384	3660.0	2545	2635
185861	68	66827	0.042	Pyeongchang-dong	19752	Guui 1-dong	66895	0.026	1381	0.194	6361	23298	86	185929	13005.12263	188310	69388	3042.54651163	17599.6511628	188224	69302	3663.69767442	2545	2635
19164	6	66889	0.04	Pyeongchang-dong	19752	Guui 2-dong	66895	0.03	2394	0.161	5211	27787	0	19170	12979.29019	16118	69388	2878.501828089	16432.36101691	16118	69388	3256.391749609	2545	2635
267616	67	66828	0.059	Pyeongchang-dong	19752	Guui 3-dong	66895	0.026	3722	0.163	19699	29961	94	267683	14097.94183	276733	69388	3168.65957447	18460.9468085	276639	69294	3876.39361702	2545	2635
96275	46	66849	0.047	Pyeongchang-dong	19752	Gwangjang-dong	66895	0.039	5783	0.148	10953	36959	53	96321	13904.27346	99970	69388	3200.43396226	18610.1509434	99917	69335	3674.30188679	2545	2635
9096	1	66894	0.102	Pyeongchang-dong	19752	Jayang 1-dong	66895	0.1	2934	0.196	8364	25826	5	9097	12831.1646	11310	69388	2664.6	15764.0	11305	69383	3584.4	2545	2635
15499	7	66888	0.075	Pyeongchang-dong	19752	Jayang 2-dong	66895	0.049	1430	0.165	7311	28779	7	15506	13630.54267	18906	69388	3721.28571429	18337.7142857	18899	69381	4313.14285714	2545	2635
13274	8	66887	0.066	Pyeongchang-dong	19752	Jayang 3-dong	66895	0.046	1043	0.146	6244	32051	4	13282	12783.04258	18031	69388	2152.75	11442.25	18027	69384	3796.0	2545	2635
60956	7	66888	0.044	Pyeongchang-dong	19752	Jayang 4-dong	66895	0.028	1765	0.231	6948	28741	11	60963	12155.96954	63198	69388	3205.09090909	16391.0	63187	69377	3628.36363636	2545	2635
53737	104	66791	0.053	Pyeongchang-dong	19752	Hoegi-dong	66895	0.036	2789	0.176	10029	12693	87	53841	7567.151976	42408	69388	1992.1954023	10029.0689655	42321	69301	2404.85057471	2545	2635
37438	69	66826	0.033	Pyeongchang-dong	19752	Hwigyeong 1-dong	66895	0.022	1773	0.159	3869	17545	59	37507	8508.558984000001	35939	69388	1928.59322034	9528.83050847	35880	69329	2162.03389831	2545	2635
22650	7	66888	0.045	Pyeongchang-dong	19752	Hwigyeong 2-dong	66895	0.031	1348	0.137	4462	26357	12	22657	9032.863345999998	21380	69388	3018.0	14299.5833333	21368	69376	3972.41666667	2545	2635
246322	98	66797	0.034	Pyeongchang-dong	19752	Cheongryangri-dong	66895	0.022	3569	0.139	8301	25154	99	246420	7211.576352	218554	69388	1593.41414141	7803.28282828	218455	69289	1915.75757576	2545	2635
201648	249	66646	0.052	Pyeongchang-dong	19752	Yongsin-dong	66895	0.03	3188	0.224	27882	33292	259	201897	6961.74571	200759	69388	2149.83011583	10810.9420849	200500	69129	2456.59459459	2545	2635
189483	260	66635	0.042	Pyeongchang-dong	19752	Jegi-dong	66895	0.033	2341	0.21	11249	29165	279	189743	6777.881091	186034	69388	1939.88888889	9794.94265233	185755	69109	2312.68817204	2545	2635
54515	118	66777	0.051	Pyeongchang-dong	19752	Jeollo 1-dong	66895	0.039	1190	0.203	7761	31257	99	54633	8105.420262000001	54187	69388	2617.28282828	12344.3838384	54088	69289	3181.84848485	2545	2635
36805	20	66875	0.048	Pyeongchang-dong	19752	Jeollo 2-dong	66895	0.04	1978	0.128	4362	21610	14	36825	8835.395638	37404	69388	2711.85714286	13424.2142857	37390	69374	3454.57142857	2545	2635
124453	44	66851	0.029	Pyeongchang-dong	19752	Dapsimri 1-dong	66895	0.028	2852	0.126	10111	20299	67	124497	8625.411905	129333	69388	2578.20895522	13013.9552239	129266	69321	3061.88059701	2545	2635
25755	13	66882	0.036	Pyeongchang-dong	19752	Dapsimri 2-dong	66895	0.042	1952	0.17	5735	31934	6	25768	9356.773617	18576	69388	2977.66666667	13705.5	18570	69382	3806.33333333	2545	2635
119177	58	66837	0.056	Pyeongchang-dong	19752	Jangan 1-dong	66895	0.025	1853	0.23	20752	37949	69	119235	10190.271279999999	119368	69388	2673.89855072	14037.8985507	119299	69319	3202.56521739	2545	2635
67415	42	66853	0.029	Pyeongchang-dong	19752	Jangan 2-dong	66895	0.028	2129	0.187	10088	32759	34	67457	9983.161	74857	69388	2980.97058824	15094.4705882	74823	69354	3680.91176471	2545	2635
278759	232	66663	0.029	Pyeongchang-dong	19752	Imun 1-dong	66895	0.027	8843	0.18	5316	33348	231	278991	8234.035370000001	299847	69388	2653.76623377	13170.3333333	299616	69157	3232.5021645	2545	2635
82320	16	66879	0.043	Pyeongchang-dong	19752	Imun 2-dong	66895	0.039	1542	0.165	2183	23523	23	82336	8720.683019999999	90698	69388	2696.82608696	14487.6521739	90675	69365	3463.13043478	2545	2635
18597	17	66878	0.084	Pyeongchang-dong	19752	Myeonmok 2-dong	66895	0.023	1148	0.179	6140	28409	19	18614	9952.628197999999	20155	69388	2933.21052632	13416.4736842	20136	69369	3160.84210526	2545	2635
6052	1	66894	0.047	Pyeongchang-dong	19752	Myeonmok 4-dong	66895	0.053	2066	0.167	3407	22567	0	6053	11060.36406	9943	69388	2584.7142375860003	14342.65046134	9943	69388	2947.252750066	2545	2635
1991	1	66894	0.154	Pyeongchang-dong	19752	Myeonmok 5-dong	66895	0.092	445	0.154	3740	14190	3	1992	10262.12523	3238	69388	3495.33333333	18117.0	3235	69385	4094.33333333	2545	2635
52537	15	66880	0.031	Pyeongchang-dong	19752	Myeonmok 7-dong	66895	0.025	1691	0.149	4122	25593	12	52552	11530.507220000001	55411	69388	3278.25	16226.25	55399	69376	4002.5	2545	2635
166756	49	66846	0.042	Pyeongchang-dong	19752	Sangbong 1-dong	66895	0.026	2223	0.188	6159	25808	40	166805	10566.14883	161957	69388	3268.7	15921.7	161917	69348	3887.75	2545	2635
28732	19	66876	0.025	Pyeongchang-dong	19752	Sangbong 2-dong	66895	0.028	1348	0.179	9971	18602	15	28751	10235.977079999999	25171	69388	3105.26666667	14674.6	25156	69373	3619.8	2545	2635
97699	83	66812	0.065	Pyeongchang-dong	19752	Junghwa 1-dong	66895	0.039	2072	0.159	3655	21713	53	97782	10030.47202	100157	69388	1528.26415094	7687.66037736	100104	69335	1813.03773585	2545	2635
45553	15	66880	0.047	Pyeongchang-dong	19752	Junghwa 2-dong	66895	0.032	1772	0.194	6673	30885	24	45568	9409.752413	47881	69388	2658.91666667	13103.0833333	47857	69364	3094.75	2545	2635
77119	76	66819	0.098	Pyeongchang-dong	19752	Muk 1-dong	66895	0.05	2063	0.179	5870	36553	76	77195	9939.820473	78973	69388	1545.52631579	7863.57894737	78897	69312	1793.19736842	2545	2635
1749	1	66894	0.048	Pyeongchang-dong	19752	Muk 2-dong	66895	0.035	1764	0.154	5333	20164	0	1750	9230.668459	1579	69388	2304.5878410729	12350.111951851	1579	69388	2652.4887887449004	2545	2635
35861	23	66872	0.057	Pyeongchang-dong	19752	Mangu 3-dong	66895	0.043	834	0.148	3543	19370	37	35884	11960.269699999999	45978	69388	3928.97297297	16948.5135135	45941	69351	4486.35135135	2545	2635
85969	22	66873	0.069	Pyeongchang-dong	19752	Sinnae 1-dong	66895	0.043	3421	0.165	7895	32242	22	85991	11838.68671	93455	69388	2862.13636364	13805.5	93433	69366	3578.63636364	2545	2635
19841	1	66894	0.036	Pyeongchang-dong	19752	Sinnae 2-dong	66895	0.04	860	0.178	5172	25124	3	19842	10780.60775	15664	69388	3435.33333333	15214.6666667	15661	69385	3725.66666667	2545	2635
116171	47	66848	0.04	Pyeongchang-dong	19752	Myeonmokbon-dong	66895	0.037	4090	0.22	6842	37087	35	116218	10802.87458	117955	69388	3473.71428571	15731.1714286	117920	69353	4040.45714286	2545	2635
145217	23	66872	0.047	Pyeongchang-dong	19752	Myeonmok 3.8-dong	66895	0.039	2453	0.171	7685	29281	26	145240	11620.66246	142275	69388	3465.76923077	17513.4615385	142249	69362	3966.42307692	2545	2635
54794	30	66865	0.064	Pyeongchang-dong	19752	Mangubon-dong	66895	0.038	3069	0.192	9831	35040	20	54824	12076.38973	59099	69388	3312.6	15275.45	59079	69368	3974.45	2545	2635
9733	19	66876	0.073	Pyeongchang-dong	19752	Donam 1-dong	66895	0.052	809	0.122	1383	16578	1	9752	5056.262629	3021	69388	1756.0	9247.0	3020	69387	1819.0	2545	2635
30198	53	66842	0.034	Pyeongchang-dong	19752	Donam 2-dong	66895	0.028	1905	0.149	1716	23756	45	30251	4216.431985	22315	69388	1233.37777778	6607.24444444	22270	69343	1708.68888889	2545	2635
233402	502	66393	0.022	Pyeongchang-dong	19752	Anam-dong	66895	0.02	4854	0.162	13134	18360	396	233904	5793.901858	226618	69388	1836.93939394	9594.61111111	226222	68992	2086.56818182	2545	2635
35875	37	66858	0.039	Pyeongchang-dong	19752	Bomun-dong	66895	0.036	1173	0.132	4121	14356	25	35912	5607.098185	33965	69388	2056.52	9534.48	33940	69363	2529.72	2545	2635
45241	94	66801	0.091	Pyeongchang-dong	19752	Jeongneung 1-dong	66895	0.069	1401	0.166	1937	20396	254	45335	4214.769438	38350	69388	806.31496063	4912.81889764	38096	69134	945.433070866	2545	2635
33040	403	66492	0.045	Pyeongchang-dong	19752	Jeongneung 2-dong	66895	0.026	1320	0.094	2832	24396	292	33443	3569.6915559999998	24306	69388	729.547945205	4827.4109589	24014	69096	800.702054795	2545	2635
50626	1056	65839	0.055	Pyeongchang-dong	19752	Jeongneung 3-dong	66895	0.028	1224	0.075	4343	18542	1013	51682	2230.4470699999997	53707	69388	509.960513327	3555.67522211	52694	68375	636.82230997	2545	2635
56745	410	66485	0.066	Pyeongchang-dong	19752	Jeongneung 4-dong	66895	0.048	1492	0.079	3870	28243	365	57155	2460.159136	61773	69388	837.076712329	5227.30958904	61408	69023	1007.26027397	2545	2635
67206	540	66355	0.027	Pyeongchang-dong	19752	Gireum 1-dong	66895	0.024	1885	0.193	3619	37561	302	67746	4474.154467	69472	69388	1168.23509934	6596.05298013	69170	69086	1343.74172185	2545	2635
169871	294	66601	0.052	Pyeongchang-dong	19752	Gireum 2-dong	66895	0.038	2380	0.125	4612	21068	567	170165	5106.90035	167900	69388	1053.66313933	6116.83068783	167333	68821	1174.49206349	2545	2635
73838	241	66654	0.032	Pyeongchang-dong	19752	Wolgok 1-dong	66895	0.028	1575	0.148	4899	29323	247	74079	5916.655466	76165	69388	1391.51821862	7481.09716599	75918	69141	1624.17004049	2545	2635
138494	114	66781	0.037	Pyeongchang-dong	19752	Wolgok 2-dong	66895	0.027	1585	0.132	8745	21871	100	138608	6743.578431000001	149832	69388	1968.63	10142.52	149732	69288	2524.98	2545	2635
28299	93	66802	0.031	Pyeongchang-dong	19752	Jangwi 1-dong	66895	0.034	1080	0.154	2838	25959	65	28392	6507.329154	21890	69388	1259.52307692	6350.43076923	21825	69323	1549.03076923	2545	2635
83140	93	66802	0.078	Pyeongchang-dong	19752	Jangwi 2-dong	66895	0.048	985	0.136	5078	22582	62	83233	7263.94023	89031	69388	1987.79032258	10215.3870968	88969	69326	2534.20967742	2545	2635
36351	57	66838	0.066	Pyeongchang-dong	19752	Jangwi 3-dong	66895	0.048	1420	0.144	4452	19116	62	36408	7383.040381	35949	69388	1847.4516129	9135.88709677	35887	69326	2325.61290323	2545	2635
174554	231	66664	0.028	Pyeongchang-dong	19752	Seongbuk-dong	66895	0.021	5958	0.056	5115	19549	256	174785	3188.7031970000003	183044	69388	1630.609375	8621.83984375	182788	69132	2073.8359375	2545	2635
29383	34	66861	0.031	Pyeongchang-dong	19752	Samseon-dong	66895	0.031	3108	0.126	9510	28853	20	29417	4773.207495000001	19573	69388	2171.55	9842.2	19553	69368	2945.05	2545	2635
196730	113	66782	0.039	Pyeongchang-dong	19752	Dongseon-dong	66895	0.019	6279	0.176	10170	17145	259	196843	4842.842076	207691	69388	1423.54440154	7741.24710425	207432	69129	1847.35907336	2545	2635
117073	235	66660	0.048	Pyeongchang-dong	19752	Jongam-dong	66895	0.024	2620	0.156	7550	43890	273	117308	5899.66799	127622	69388	1484.94505495	8009.20512821	127349	69115	1588.7985348	2545	2635
27108	22	66873	0.032	Pyeongchang-dong	19752	Seokgwan-dong	66895	0.029	1667	0.182	8217	37825	26	27130	8120.084281	28769	69388	2322.0	11713.2692308	28743	69362	2975.92307692	2545	2635
24005	23	66872	0.071	Pyeongchang-dong	19752	Beon 1-dong	66895	0.044	1043	0.15	8783	21154	23	24028	5971.051105	21791	69388	2005.2173913	10298.9130435	21768	69365	2650.08695652	2545	2635
48357	67	66828	0.044	Pyeongchang-dong	19752	Beon 2-dong	66895	0.033	3572	0.153	3128	19681	69	48424	6011.563950000001	56670	69388	1756.55072464	9050.53623188	56601	69319	2349.24637681	2545	2635
33824	65	66830	0.039	Pyeongchang-dong	19752	Beon 3-dong	66895	0.033	1363	0.247	2556	21177	51	33889	6503.452171	35823	69388	1538.82352941	8268.84313725	35772	69337	2027.7254902	2545	2635
32429	41	66854	0.025	Pyeongchang-dong	19752	Suyu 1-dong	66895	0.031	1136	0.132	5125	23250	48	32470	3912.799407	32847	69388	1486.58333333	8208.58333333	32799	69340	1902.72916667	2545	2635
33761	71	66824	0.032	Pyeongchang-dong	19752	Suyu 2-dong	66895	0.03	1640	0.119	4357	23251	103	33832	5589.6888389999995	36503	69388	2082.08737864	10396.0	36400	69285	2330.33980583	2545	2635
313910	347	66548	0.072	Pyeongchang-dong	19752	Suyu 3-dong	66895	0.038	1114	0.172	8413	24394	255	314257	5678.716891	301146	69388	1773.40784314	10136.454902	300891	69133	1977.98431373	2545	2635
35108	76	66819	0.057	Pyeongchang-dong	19752	Samyang-dong	66895	0.048	9038	0.154	3331	31551	85	35184	4095.005125	48750	69388	1292.70588235	7368.04705882	48665	69303	1701.42352941	2545	2635
190487	267	66628	0.055	Pyeongchang-dong	19752	Mia-dong	66895	0.029	1526	0.16	6580	24174	279	190754	5269.36431	216427	69388	1667.07168459	9388.14336918	216148	69109	1848.55555556	2545	2635
280512	332	66563	0.085	Pyeongchang-dong	19752	Songjung-dong	66895	0.051	3989	0.146	8463	33516	165	280844	5551.691701000001	280483	69388	1520.52727273	8351.04848485	280318	69223	1911.32727273	2545	2635
45845	85	66810	0.025	Pyeongchang-dong	19752	Songcheon-dong	66895	0.029	2440	0.175	7272	32079	64	45930	4876.98248	47082	69388	1333.125	7083.71875	47018	69324	1881.09375	2545	2635
38943	78	66817	0.072	Pyeongchang-dong	19752	Samgaksan-dong	66895	0.083	4504	0.179	2190	35058	74	39021	4163.21493	42195	69388	1303.14864865	7015.68918919	42121	69314	1726.04054054	2545	2635
69451	215	66680	0.038	Pyeongchang-dong	19752	Ui-dong	66895	0.033	2609	0.076	3478	21487	215	69666	5873.030844	71860	69388	2613.0372093	13196.1860465	71645	69173	2845.93953488	2545	2635
50981	76	66819	0.106	Pyeongchang-dong	19752	Insu-dong	66895	0.072	1437	0.141	5792	33774	69	51057	4054.7119340000004	52306	69388	1779.11594203	9205.85507246	52237	69319	2166.75362319	2545	2635
38648	31	66864	0.042	Pyeongchang-dong	19752	Ssangmun 1-dong	66895	0.049	8862	0.1	3803	22300	59	38679	6254.318969	45797	69388	2214.25423729	11635.5423729	45738	69329	2550.79661017	2545	2635
169362	78	66817	0.049	Pyeongchang-dong	19752	Ssangmun 2-dong	66895	0.038	1460	0.134	4299	21552	97	169440	7590.624183	179957	69388	2050.42268041	12320.1134021	179860	69291	2464.55670103	2545	2635
53886	72	66823	0.062	Pyeongchang-dong	19752	Ssangmun 3-dong	66895	0.04	1273	0.139	3182	18577	88	53958	6551.542052000001	49113	69388	2083.77272727	11197.4659091	49025	69300	2479.48863636	2545	2635
10801	10	66885	0.048	Pyeongchang-dong	19752	Ssangmun 4-dong	66895	0.053	2243	0.142	1933	21625	14	10811	7006.697907999999	10796	69388	2500.42857143	12628.2857143	10782	69374	2892.14285714	2545	2635
83278	98	66797	0.036	Pyeongchang-dong	19752	Banghak 1-dong	66895	0.024	2742	0.188	9931	32394	84	83376	8620.397301	79253	69388	2493.66666667	13263.5119048	79169	69304	2931.05952381	2545	2635
22371	19	66876	0.053	Pyeongchang-dong	19752	Banghak 2-dong	66895	0.051	2102	0.144	2837	23998	18	22390	8171.0112469999995	30170	69388	2747.61111111	13633.2222222	30152	69370	3270.05555556	2545	2635
53215	42	66853	0.037	Pyeongchang-dong	19752	Banghak 3-dong	66895	0.033	2684	0.1	3161	31897	63	53257	7289.053481	69865	69388	2665.3968254	13626.6984127	69802	69325	3186.6984127	2545	2635
15983	9	66886	0.076	Pyeongchang-dong	19752	Chang 1-dong	66895	0.06	2368	0.119	3390	28695	23	15992	7463.806771	12833	69388	2560.52173913	12543.4782609	12810	69365	3122.26086957	2545	2635
32000	29	66866	0.077	Pyeongchang-dong	19752	Chang 2-dong	66895	0.041	551	0.158	4447	31651	18	32029	6684.609002	28006	69388	2255.22222222	11563.5555556	27988	69370	2619.22222222	2545	2635
17846	7	66888	0.082	Pyeongchang-dong	19752	Chang 3-dong	66895	0.082	550	0.14	1939	16083	13	17853	6853.914788	20421	69388	1837.38461538	10524.2307692	20408	69375	2663.38461538	2545	2635
214131	144	66751	0.043	Pyeongchang-dong	19752	Chang 4-dong	66895	0.031	1734	0.121	6738	30786	147	214275	8362.909829999999	211483	69388	2249.23809524	13856.3061224	211336	69241	2750.26530612	2545	2635
10388	0	66895	0.039	Pyeongchang-dong	19752	Chang 5-dong	66895	0.033	1532	0.175	6654	27772	1	10388	7933.703042	13278	69388	1372.0	8468.0	13277	69387	2418.0	2545	2635
24702	27	66868	0.065	Pyeongchang-dong	19752	Dobong 1-dong	66895	0.054	1575	0.128	5496	24429	14	24729	9314.624038	27743	69388	3042.21428571	15329.9285714	27729	69374	3628.78571429	2545	2635
127580	28	66867	0.041	Pyeongchang-dong	19752	Dobong 2-dong	66895	0.037	4017	0.13	6126	31103	35	127608	10017.803909999999	132826	69388	2638.34285714	14695.0857143	132791	69353	3063.31428571	2545	2635
47140	63	66832	0.031	Pyeongchang-dong	19752	Wolgye 1-dong	66895	0.026	1625	0.116	5506	23203	78	47203	7867.3323230000005	44033	69388	2050.47435897	10481.8461538	43955	69310	2594.32051282	2545	2635
66603	45	66850	0.056	Pyeongchang-dong	19752	Wolgye 2-dong	66895	0.036	1583	0.223	3592	30313	63	66648	7434.830565	71392	69388	2123.6031746	10781.968254	71329	69325	2593.0952381	2545	2635
245453	87	66808	0.132	Pyeongchang-dong	19752	Wolgye 3-dong	66895	0.059	2993	0.201	3746	35897	75	245540	8348.098007999999	250450	69388	3065.28	15747.3333333	250375	69313	3730.84	2545	2635
160819	377	66518	0.034	Pyeongchang-dong	19752	Gongneung 2-dong	66895	0.035	7529	0.189	10912	46816	275	161196	11083.710079999999	172569	69388	1519.86909091	8393.02545455	172294	69113	1793.13090909	2545	2635
150016	86	66809	0.029	Pyeongchang-dong	19752	Hagye 1-dong	66895	0.023	2727	0.232	6791	30706	66	150102	9624.643737999999	149007	69388	2509.22727273	12831.8939394	148941	69322	3006.68181818	2545	2635
14933	20	66875	0.049	Pyeongchang-dong	19752	Hagye 2-dong	66895	0.029	1457	0.176	1064	25791	36	14953	8691.761213	12886	69388	2252.16666667	11345.5555556	12850	69352	2696.5	2545	2635
26062	6	66889	0.051	Pyeongchang-dong	19752	Junggyebon-dong	66895	0.043	1057	0.126	5241	29796	18	26068	10793.857279999998	23832	69388	2821.22222222	17066.2222222	23814	69370	3466.11111111	2545	2635
34106	14	66881	0.077	Pyeongchang-dong	19752	Junggye 1-dong	66895	0.08	6262	0.186	4012	30500	20	34120	9983.262474	38936	69388	2582.75	13084.9	38916	69368	3343.9	2545	2635
33372	17	66878	0.039	Pyeongchang-dong	19752	Junggye 4-dong	66895	0.034	1762	0.152	3711	22515	17	33389	10985.57808	31155	69388	2520.70588235	16467.7058824	31138	69371	3108.52941176	2545	2635
121011	23	66872	0.042	Pyeongchang-dong	19752	Sanggye 1-dong	66895	0.033	4256	0.223	7954	44307	51	121034	11327.719480000002	131532	69388	3195.82352941	17995.5882353	131481	69337	3806.49019608	2545	2635
58358	33	66862	0.048	Pyeongchang-dong	19752	Sanggye 2-dong	66895	0.036	2268	0.184	8370	22616	17	58391	9787.423265	64110	69388	2489.35294118	13287.4705882	64093	69371	3009.47058824	2545	2635
9413	0	66895	0.047	Pyeongchang-dong	19752	Sanggye 5-dong	66895	0.032	626	0.151	3319	24244	3	9413	10381.34048	10063	69388	2657.0	13580.6666667	10060	69385	3259.0	2545	2635
4358	5	66890	0.075	Pyeongchang-dong	19752	Sanggye 8-dong	66895	0.052	1055	0.192	1885	27162	9	4363	9432.454209	4517	69388	3069.33333333	16419.6666667	4508	69379	3621.0	2545	2635
110168	36	66859	0.183	Pyeongchang-dong	19752	Sanggye 9-dong	66895	0.108	1857	0.13	2360	24694	58	110204	10194.48968	114828	69388	2974.77586207	16743.9482759	114770	69330	3535.77586207	2545	2635
305948	153	66742	0.054	Pyeongchang-dong	19752	Sanggye 10-dong	66895	0.017	1916	0.112	2139	20557	155	306101	9287.289334000001	280647	69388	2356.1483871	14968.3806452	280492	69233	2880.35483871	2545	2635
208086	188	66707	0.054	Pyeongchang-dong	19752	Gongneung 1.3-dong	66895	0.037	4963	0.213	4773	38835	126	208274	9129.373638000001	211003	69388	1735.64285714	8973.0	210877	69262	2064.26190476	2545	2635
205752	130	66765	0.074	Pyeongchang-dong	19752	Sanggye 3.4-dong	66895	0.078	9772	0.102	14042	36934	171	205882	12084.17681	222006	69388	2347.59649123	15646.380117	221835	69217	2812.64327485	2545	2635
126894	48	66847	0.042	Pyeongchang-dong	19752	Sanggye 6.7-dong	66895	0.056	3962	0.342	4835	42085	58	126942	8799.50585	133674	69388	2935.70689655	14774.1896552	133616	69330	3324.13793103	2545	2635
26848	10	66885	0.032	Pyeongchang-dong	19752	Junggye 2.3-dong	66895	0.043	7550	0.24	10273	40434	36	26858	9123.660869	28687	69388	2576.13888889	12695.6666667	28651	69352	3080.0	2545	2635
199413	907	65988	0.024	Pyeongchang-dong	19752	Nokbeon-dong	66895	0.028	3905	0.132	8097	33455	738	200320	3219.0890689999997	201021	69388	1029.01355014	5141.37669377	200283	68650	1242.23848238	2545	2635
202893	4465	62430	0.077	Pyeongchang-dong	19752	Bulgwang 1-dong	66895	0.05	3743	0.167	6914	42318	3008	207358	2698.505963	189496	69388	543.39893617	3267.13962766	186488	66380	629.115359043	2545	2635
19550	70	66825	0.073	Pyeongchang-dong	19752	Galhyeon 1-dong	66895	0.063	2928	0.147	5136	26469	82	19620	4995.321814999999	20945	69388	1364.86585366	5913.26829268	20863	69306	1978.43902439	2545	2635
84868	226	66669	0.036	Pyeongchang-dong	19752	Galhyeon 2-dong	66895	0.04	4772	0.142	5495	29220	322	85094	5072.293186999999	107211	69388	1319.49378882	6247.07142857	106889	69066	1755.34782609	2545	2635
13199	105	66790	0.069	Pyeongchang-dong	19752	Gusan-dong	66895	0.065	1217	0.227	5389	34123	119	13304	5462.986311	16165	69388	1680.17647059	7232.61344538	16046	69269	1858.8487395	2545	2635
42418	799	66096	0.046	Pyeongchang-dong	19752	Daejo-dong	66895	0.02	1249	0.186	7174	32497	476	43217	4122.039493	36692	69388	656.68697479	3653.2605042	36216	68912	754.857142857	2545	2635
38502	276	66619	0.035	Pyeongchang-dong	19752	Eungam 1-dong	66895	0.044	1445	0.148	7074	32144	241	38778	4282.124434	40099	69388	1400.06224066	6352.11618257	39858	69147	1709.93775934	2545	2635
9940	23	66872	0.029	Pyeongchang-dong	19752	Eungam 2-dong	66895	0.033	1290	0.124	2214	26978	39	9963	4811.5657169999995	12165	69388	1592.66666667	7190.35897436	12126	69349	2017.46153846	2545	2635
68577	127	66768	0.06	Pyeongchang-dong	19752	Sinsa 1-dong	66895	0.051	1200	0.171	3927	28450	106	68704	5658.078282	73661	69388	1284.26415094	6561.93396226	73555	69282	1495.45283019	2545	2635
21285	151	66744	0.047	Pyeongchang-dong	19752	Sinsa 2-dong	66895	0.031	1619	0.14	2933	22966	69	21436	6098.005759000001	17246	69388	1610.72463768	7904.69565217	17177	69319	1795.2173913	2545	2635
149366	259	66636	0.049	Pyeongchang-dong	19752	Jeungsan-dong	66895	0.037	1527	0.12	3825	21046	283	149625	6609.543129000001	151653	69388	1755.48409894	8536.26501767	151370	69105	2156.12720848	2545	2635
36497	100	66795	0.049	Pyeongchang-dong	19752	Susaek-dong	66895	0.032	1987	0.104	3003	19625	121	36597	7294.859068	48516	69388	1974.7768595	9854.65289256	48395	69267	2211.29752066	2545	2635
126861	394	66501	0.063	Pyeongchang-dong	19752	Jingwan-dong	66895	0.045	3971	0.188	5234	51478	789	127255	3847.082822	160569	69388	1418.63117871	7095.0278834	159780	68599	1701.18250951	2545	2635
269348	580	66315	0.025	Pyeongchang-dong	19752	Bulgwang-dong	66895	0.026	2979	0.136	4088	30403	1175	269928	3779.778816	269037	69388	1035.20680851	5231.91404255	267862	68213	1187.13957447	2545	2635
49690	201	66694	0.03	Pyeongchang-dong	19752	Eungam 3-dong	66895	0.034	3271	0.144	5272	27923	248	49891	5317.187744	55717	69388	1641.30645161	7357.6733871	55469	69140	1884.74193548	2545	2635
145508	633	66262	0.035	Pyeongchang-dong	19752	Yeokchon-dong	66895	0.023	3233	0.24	7428	49670	833	146141	5077.875031	170829	69388	1218.15606242	5916.93877551	169996	68555	1435.64585834	2545	2635
16203	18	66877	0.036	Pyeongchang-dong	19752	Cheonyeon-dong	66895	0.029	888	0.064	2475	20489	15	16221	4895.3050490000005	10027	69388	1829.4	7872.06666667	10012	69373	3060.4	2545	2635
11704	20	66875	0.039	Pyeongchang-dong	19752	Hongje 1-dong	66895	0.048	628	0.096	4016	27392	21	11724	4272.996305000001	7493	69388	1202.38095238	5308.9047619	7472	69367	1981.38095238	2545	2635
152231	788	66107	0.034	Pyeongchang-dong	19752	Hongje 3-dong	66895	0.029	1673	0.097	3848	20222	968	153019	2996.466168	167131	69388	696.448347107	3488.77789256	166163	68420	851.583677686	2545	2635
45498	77	66818	0.065	Pyeongchang-dong	19752	Hongje 2-dong	66895	0.059	1095	0.101	1666	15842	125	45575	3681.667583	45571	69388	1042.68	5137.376	45446	69263	1360.92	2545	2635
63749	2051	64844	0.043	Pyeongchang-dong	19752	Hongeun 1-dong	66895	0.03	1583	0.098	2398	26416	1594	65800	2539.067258	65153	69388	664.498117942	3256.23902133	63559	67794	791.572145546	2545	2635
101652	555	66340	0.034	Pyeongchang-dong	19752	Hongeun 2-dong	66895	0.034	6332	0.095	5636	30217	723	102207	4466.005929999999	122770	69388	1173.00968188	5515.25864454	122047	68665	1427.75103734	2545	2635
26814	33	66862	0.037	Pyeongchang-dong	19752	Namgajwa 1-dong	66895	0.031	688	0.136	1253	3916	63	26847	6696.407301	28742	69388	1784.68253968	9347.80952381	28679	69325	2247.65079365	2545	2635
40221	49	66846	0.039	Pyeongchang-dong	19752	Namgajwa 2-dong	66895	0.032	1450	0.13	4268	30867	89	40270	5863.467269	45345	69388	1772.17977528	8080.56179775	45256	69299	2169.93258427	2545	2635
9183	17	66878	0.047	Pyeongchang-dong	19752	Bukgajwa 1-dong	66895	0.097	2084	0.144	2025	19323	4	9200	6912.647036	9381	69388	2074.0	11326.0	9377	69384	2742.0	2545	2635
32476	75	66820	0.134	Pyeongchang-dong	19752	Bukgajwa 2-dong	66895	0.125	4219	0.166	6294	34237	92	32551	6138.42605	38847	69388	1875.2826087	8477.65217391	38755	69296	2300.43478261	2545	2635
196697	172	66723	0.045	Pyeongchang-dong	19752	Chunghyeon-dong	66895	0.026	5150	0.11	21801	20822	183	196869	5677.791520000001	203732	69388	1876.75409836	8797.12568306	203549	69205	2560.86885246	2545	2635
19661	31	66864	0.154	Pyeongchang-dong	19752	Bukahyeon-dong	66895	0.085	1170	0.135	1862	11030	26	19692	6319.142718	16022	69388	1718.5	9186.19230769	15996	69362	2496.34615385	2545	2635
623446	1309	65586	0.022	Pyeongchang-dong	19752	Sinchon-dong	66895	0.026	22555	0.243	30866	21558	824	624755	6116.368579000001	612326	69388	1724.11407767	9069.65048544	611502	68564	2177.66262136	2545	2635
90610	624	66271	0.029	Pyeongchang-dong	19752	Yeonhui-dong	66895	0.025	10847	0.181	10258	43174	628	91234	5730.192703000001	101767	69388	1348.08121019	6618.0955414	101139	68760	1545.31847134	2545	2635
127048	99	66796	0.035	Pyeongchang-dong	19752	Yonggang-dong	66895	0.019	3083	0.11	15534	19238	102	127147	8498.738967	128696	69388	2302.31372549	11156.5490196	128594	69286	2729.32352941	2545	2635
86991	184	66711	0.066	Pyeongchang-dong	19752	Daeheung-dong	66895	0.033	4524	0.159	10395	15789	203	87175	7357.315823999999	89266	69388	2159.7635468	10268.2758621	89063	69185	2413.66995074	2545	2635
10640	3	66892	0.035	Pyeongchang-dong	19752	Yeomni-dong	66895	0.033	2226	0.113	4964	17891	39	10643	7378.670997	9806	69388	2255.0	10752.7435897	9767	69349	2414.79487179	2545	2635
67343	87	66808	0.037	Pyeongchang-dong	19752	Sinsu-dong	66895	0.029	2036	0.12	5800	22226	32	67430	8434.391199	71457	69388	2255.96875	12046.78125	71425	69356	2764.96875	2545	2635
678758	710	66185	0.029	Pyeongchang-dong	19752	Seogyo-dong	66895	0.031	41859	0.318	52524	29961	536	679468	7717.6428750000005	653915	69388	2200.63059701	10961.1026119	653379	68852	2783.11007463	2545	2635
7726	5	66890	0.035	Pyeongchang-dong	19752	Hapjeong-dong	66895	0.018	4701	0.137	9941	20442	3	7731	9139.208336	7331	69388	2723.0	12826.0	7328	69385	3517.0	2545	2635
10671	3	66892	0.029	Pyeongchang-dong	19752	Mangwon 1-dong	66895	0.025	2373	0.148	4690	24360	4	10674	9164.14967	10569	69388	2347.0	12479.25	10565	69384	2999.75	2545	2635
13259	10	66885	0.054	Pyeongchang-dong	19752	Mangwon 2-dong	66895	0.041	2663	0.148	3392	21191	16	13269	9106.01718	19959	69388	2171.1875	10528.75	19943	69372	2802.875	2545	2635
10722	9	66886	0.033	Pyeongchang-dong	19752	Yeonnam-dong	66895	0.022	2479	0.148	5242	20224	6	10731	7147.945438	11793	69388	2227.33333333	10598.3333333	11787	69382	2607.83333333	2545	2635
101180	178	66717	0.02	Pyeongchang-dong	19752	Seongsan 1-dong	66895	0.021	3826	0.139	9378	21521	141	101358	7730.06759	97371	69388	1909.0070922	10440.6028369	97230	69247	2500.22695035	2545	2635
170178	305	66590	0.024	Pyeongchang-dong	19752	Seongsan 2-dong	66895	0.024	5426	0.163	8434	40944	206	170483	7850.837251	181031	69388	1858.5776699	9918.91747573	180825	69182	2437.82524272	2545	2635
43210	71	66824	0.018	Pyeongchang-dong	19752	Sangam-dong	66895	0.026	9748	0.181	28598	33585	120	43281	9150.36973	59195	69388	2672.66666667	11926.2416667	59075	69268	2983.1	2545	2635
15139	14	66881	0.033	Pyeongchang-dong	19752	Dohwa-dong	66895	0.033	5221	0.098	14318	23837	24	15153	8824.416455	9857	69388	2487.20833333	11139.5833333	9833	69364	2807.95833333	2545	2635
4806	3	66892	0.04	Pyeongchang-dong	19752	Seogang-dong	66895	0.026	3162	0.138	10170	25478	6	4809	8668.58659	4429	69388	2495.16666667	10438.1666667	4423	69382	2978.83333333	2545	2635
48660	74	66821	0.044	Pyeongchang-dong	19752	Gongdeok-dong	66895	0.024	8164	0.156	18749	37311	100	48734	7284.6623230000005	43240	69388	2491.9	11482.73	43140	69288	2825.6	2545	2635
244485	234	66661	0.019	Pyeongchang-dong	19752	Ahyeon-dong	66895	0.017	7559	0.088	12492	19177	252	244719	7042.511942	244310	69388	2134.44444444	10209.5238095	244058	69136	2546.6468254	2545	2635
328054	193	66702	0.059	Pyeongchang-dong	19752	Mok 1-dong	66895	0.035	5730	0.188	22037	33172	238	328247	12803.168039999999	314675	69388	2894.68907563	17725.0882353	314437	69150	3307.81092437	2545	2635
16922	6	66889	0.106	Pyeongchang-dong	19752	Mok 2-dong	66895	0.1	2752	0.163	3604	31899	11	16928	11524.191789999999	18402	69388	3015.09090909	17259.0	18391	69377	3799.81818182	2545	2635
10517	14	66881	0.08	Pyeongchang-dong	19752	Mok 3-dong	66895	0.064	1166	0.161	3917	23205	6	10531	11906.19688	17127	69388	2908.5	16042.1666667	17121	69382	3714.33333333	2545	2635
29103	25	66870	0.041	Pyeongchang-dong	19752	Mok 4-dong	66895	0.036	1392	0.183	3666	28784	25	29128	12591.79406	30128	69388	3000.6	18060.72	30103	69363	3824.28	2545	2635
15202	2	66893	0.053	Pyeongchang-dong	19752	Sinwol 1-dong	66895	0.055	1421	0.192	5028	24956	3	15204	15079.247949999999	15712	69388	4115.33333333	24905.0	15709	69385	5522.66666667	2545	2635
29171	11	66884	0.063	Pyeongchang-dong	19752	Sinwol 2-dong	66895	0.056	988	0.167	3715	21369	12	29182	14834.13191	22022	69388	3401.5	18800.0833333	22010	69376	4357.66666667	2545	2635
4253	3	66892	0.03	Pyeongchang-dong	19752	Sinwol 3-dong	66895	0.03	1343	0.149	4187	17839	4	4256	15547.3917	8245	69388	3776.75	21695.0	8241	69384	4585.75	2545	2635
48934	13	66882	0.049	Pyeongchang-dong	19752	Sinwol 4-dong	66895	0.046	1686	0.183	3786	19449	28	48947	15358.31065	52555	69388	3635.64285714	20634.9285714	52527	69360	4696.17857143	2545	2635
12005	5	66890	0.042	Pyeongchang-dong	19752	Sinwol 5-dong	66895	0.036	2280	0.157	3393	16426	7	12010	14830.96463	17546	69388	3998.14285714	23850.1428571	17539	69381	4571.71428571	2545	2635
2629	2	66893	0.096	Pyeongchang-dong	19752	Sinwol 6-dong	66895	0.074	417	0.188	3473	12814	1	2631	15493.4007	2184	69388	3900.0	19601.0	2183	69387	4519.0	2545	2635
16609	8	66887	0.099	Pyeongchang-dong	19752	Sinwol 7-dong	66895	0.059	422	0.139	5355	25095	9	16617	16234.32131	19287	69388	3686.33333333	20616.4444444	19278	69379	4428.44444444	2545	2635
12356	9	66886	0.033	Pyeongchang-dong	19752	Sinjeong 1-dong	66895	0.032	1262	0.146	4451	20120	6	12365	14423.42252	11884	69388	2405.33333333	13871.8333333	11878	69382	3667.33333333	2545	2635
828	1	66894	0.194	Pyeongchang-dong	19752	Sinjeong 2-dong	66895	0.141	1045	0.168	3708	22513	0	829	13314.68284	5391	69388	2929.850442804	16797.60361276	5391	69388	3310.423505524	2545	2635
46221	13	66882	0.024	Pyeongchang-dong	19752	Sinjeong 3-dong	66895	0.023	2163	0.271	7934	58109	26	46234	16135.805170000001	55205	69388	3620.38461538	21045.0769231	55179	69362	4668.19230769	2545	2635
76116	41	66854	0.056	Pyeongchang-dong	19752	Sinjeong 6-dong	66895	0.039	1876	0.151	5130	26987	52	76157	13938.51036	74194	69388	3532.82692308	19708.4807692	74142	69336	4041.90384615	2545	2635
19523	9	66886	0.032	Pyeongchang-dong	19752	Sinjeong 7-dong	66895	0.024	1846	0.13	4365	33062	10	19532	14778.456119999999	26007	69388	3654.6	20245.3	25997	69378	4546.0	2545	2635
35051	83	66812	0.055	Pyeongchang-dong	19752	Mok 5-dong	66895	0.022	4986	0.167	9703	45539	41	35134	11784.81917	41155	69388	2751.41463415	16211.4146341	41114	69347	3306.53658537	2545	2635
168837	69	66826	0.042	Pyeongchang-dong	19752	Sinjeong 4-dong	66895	0.035	2903	0.224	12547	37585	80	168906	13962.49925	174966	69388	3189.825	19094.5125	174886	69308	3616.4125	2545	2635
186675	143	66752	0.03	Pyeongchang-dong	19752	Yeomchang-dong	66895	0.022	5703	0.219	15145	42639	67	186818	10744.3431	185482	69388	2970.10447761	16197.7014925	185415	69321	3579.13432836	2545	2635
11024	14	66881	0.039	Pyeongchang-dong	19752	Deungchon 1-dong	66895	0.028	1374	0.159	10265	22971	19	11038	11726.3153	12059	69388	2602.52631579	17254.2631579	12040	69369	3107.15789474	2545	2635
4498	6	66889	0.061	Pyeongchang-dong	19752	Deungchon 2-dong	66895	0.064	3953	0.149	3351	22198	7	4504	12293.66626	4990	69388	3117.57142857	18438.4285714	4983	69381	3626.85714286	2545	2635
18751	47	66848	0.036	Pyeongchang-dong	19752	Deungchon 3-dong	66895	0.03	1895	0.431	19501	37375	43	18798	12296.545820000001	20577	69388	2936.55813953	17305.6976744	20534	69345	3537.04651163	2545	2635
20689	15	66880	0.047	Pyeongchang-dong	19752	Hwagokbon-dong	66895	0.044	8883	0.232	3954	37214	4	20704	13355.87591	13049	69388	3457.75	23738.25	13045	69384	4688.5	2545	2635
127	0	66895	0.053	Pyeongchang-dong	19752	Hwagok 2-dong	66895	0.033	431	0.179	2340	20622	1	127	13690.182990000001	129	69388	3262.0	21806.0	128	69387	3567.0	2545	2635
6888	7	66888	0.04	Pyeongchang-dong	19752	Hwagok 3-dong	66895	0.041	552	0.175	3975	24189	10	6895	14213.63957	7392	69388	3414.3	20625.7	7382	69378	4173.8	2545	2635
23682	13	66882	0.045	Pyeongchang-dong	19752	Hwagok 4-dong	66895	0.036	1105	0.146	3549	23620	19	23695	13146.82768	31217	69388	3306.31578947	19287.3684211	31198	69369	4092.0	2545	2635
25517	23	66872	0.032	Pyeongchang-dong	19752	Hwagok 6-dong	66895	0.021	995	0.178	11125	25844	14	25540	12514.687199999998	27421	69388	3456.64285714	19595.0	27407	69374	4166.78571429	2545	2635
157491	68	66827	0.048	Pyeongchang-dong	19752	Hwagok 8-dong	66895	0.03	2122	0.189	3156	27803	89	157559	13964.94866	169809	69388	3316.53932584	20407.5393258	169720	69299	3644.8988764	2545	2635
160162	126	66769	0.045	Pyeongchang-dong	19752	Gayang 1-dong	66895	0.024	3838	0.139	9936	20499	94	160288	12871.41909	162785	69388	3246.68085106	20077.0638298	162691	69294	3854.13829787	2545	2635
120207	36	66859	0.064	Pyeongchang-dong	19752	Gayang 2-dong	66895	0.042	2694	0.33	3293	17735	57	120243	11365.964039999999	132404	69388	3533.14035088	20613.3333333	132347	69331	4053.43859649	2545	2635
58415	31	66864	0.029	Pyeongchang-dong	19752	Gayang 3-dong	66895	0.023	5107	0.245	6785	18722	30	58446	11088.86761	59300	69388	3245.06666667	17573.7666667	59270	69358	3853.6	2545	2635
53508	16	66879	0.03	Pyeongchang-dong	19752	Balsan 1-dong	66895	0.024	3521	0.188	10930	33264	20	53524	14564.16814	50593	69388	3644.5	23325.35	50573	69368	4275.8	2545	2635
164534	78	66817	0.081	Pyeongchang-dong	19752	Gonghang-dong	66895	0.072	6945	0.17	33019	22474	88	164612	16636.17036	170506	69388	3357.34090909	23624.4772727	170418	69300	3919.125	2545	2635
62779	32	66863	0.052	Pyeongchang-dong	19752	Banghwa 1-dong	66895	0.037	1349	0.165	7140	31170	16	62811	14624.138860000001	62664	69388	3817.1875	23767.4375	62648	69372	4451.8125	2545	2635
11677	3	66892	0.068	Pyeongchang-dong	19752	Banghwa 2-dong	66895	0.023	663	0.17	12658	26130	3	11680	14876.272789999999	14642	69388	3536.33333333	25471.3333333	14639	69385	4032.33333333	2545	2635
94301	33	66862	0.044	Pyeongchang-dong	19752	Banghwa 3-dong	66895	0.031	2392	0.206	3824	27315	60	94334	14082.90555	102845	69388	3885.53333333	25690.45	102785	69328	4393.86666667	2545	2635
29054	19	66876	0.032	Pyeongchang-dong	19752	Hwagok 1-dong	66895	0.033	3088	0.304	8395	52830	14	29073	14460.3024	29595	69388	3605.28571429	21422.2142857	29581	69374	4254.35714286	2545	2635
258292	116	66779	0.105	Pyeongchang-dong	19752	Ujangsan-dong	66895	0.047	2743	0.177	5940	39741	153	258408	13306.242839999999	259397	69388	3205.94117647	20682.3398693	259244	69235	3587.14379085	2545	2635
107701	79	66816	0.065	Pyeongchang-dong	19752	Sindorim-dong	66895	0.036	5403	0.216	13854	38303	90	107780	13911.64437	102418	69388	2658.14444444	14748.1666667	102328	69298	3133.63333333	2545	2635
20764	5	66890	0.103	Pyeongchang-dong	19752	Guro 1-dong	66895	0.059	2558	0.172	2971	23142	6	20769	15840.81992	19565	69388	2805.0	14369.8333333	19559	69382	4376.0	2545	2635
46098	18	66877	0.023	Pyeongchang-dong	19752	Guro 3-dong	66895	0.021	3988	0.322	78879	29136	10	46116	15762.08909	44537	69388	3599.2	19913.8	44527	69378	4319.3	2545	2635
100796	10	66885	0.1	Pyeongchang-dong	19752	Guro 4-dong	66895	0.061	1841	0.257	5476	30380	11	100806	15250.340660000002	91501	69388	4081.18181818	20197.5454545	91490	69377	4905.27272727	2545	2635
45727	43	66852	0.037	Pyeongchang-dong	19752	Guro 5-dong	66895	0.032	4783	0.263	24401	35424	75	45770	14265.17611	49054	69388	892.386666667	4721.37333333	48979	69313	1068.17333333	2545	2635
62406	8	66887	0.062	Pyeongchang-dong	19752	Gocheok 1-dong	66895	0.053	3735	0.168	7829	25564	24	62414	15641.24504	61437	69388	3525.29166667	19487.1666667	61413	69364	4164.41666667	2545	2635
35669	16	66879	0.037	Pyeongchang-dong	19752	Gocheok 2-dong	66895	0.033	1030	0.135	3432	31561	12	35685	15731.100789999999	28002	69388	3737.58333333	21118.3333333	27990	69376	4357.41666667	2545	2635
15991	3	66892	0.059	Pyeongchang-dong	19752	Gaebong 2-dong	66895	0.063	2917	0.174	2703	35209	5	15994	16787.93459	14285	69388	2622.8	14008.2	14280	69383	2900.2	2545	2635
15421	2	66893	0.031	Pyeongchang-dong	19752	Gaebong 3-dong	66895	0.035	3824	0.13	3803	22614	10	15423	17349.16902	15999	69388	3880.7	22749.2	15989	69378	4618.7	2545	2635
64842	20	66875	0.039	Pyeongchang-dong	19752	Oryu 1-dong	66895	0.025	507	0.14	4353	21471	36	64862	17268.14984	71941	69388	3419.41666667	20958.75	71905	69352	4014.0	2545	2635
35761	6	66889	0.038	Pyeongchang-dong	19752	Oryu 2-dong	66895	0.041	2395	0.19	6306	41154	9	35767	18781.326920000003	39381	69388	3527.44444444	19300.5555556	39372	69379	4117.88888889	2545	2635
87847	33	66862	0.054	Pyeongchang-dong	19752	Sugung-dong	66895	0.031	2535	0.14	5602	26071	40	87880	17979.52594	93293	69388	3770.2	22205.05	93253	69348	4409.175	2545	2635
20968	6	66889	0.036	Pyeongchang-dong	19752	Garibong-dong	66895	0.028	1250	0.351	2877	20057	1	20974	16238.45977	15418	69388	3365.0	20090.0	15417	69387	4123.0	2545	2635
125324	42	66853	0.041	Pyeongchang-dong	19752	Guro 2-dong	66895	0.023	3253	0.439	25793	39473	59	125366	15220.76333	130764	69388	3287.45762712	18588.0169492	130705	69329	3849.83050847	2545	2635
166663	55	66840	0.033	Pyeongchang-dong	19752	Gaebong 1-dong	66895	0.025	3750	0.159	5381	34536	68	166718	16498.51756	172872	69388	3514.42647059	20409.7205882	172804	69320	4002.32352941	2545	2635
275825	104	66791	0.05	Pyeongchang-dong	19752	Gasan-dong	66895	0.024	7662	0.521	140007	23715	132	275929	16926.12903	258033	69388	3323.09848485	19053.3636364	257901	69256	3857.34848485	2545	2635
151262	90	66805	0.029	Pyeongchang-dong	19752	Doksan 1-dong	66895	0.027	6322	0.294	18814	35217	290	151352	17861.231480000002	159070	69388	1222.63448276	7135.12068966	158780	69098	1401.43793103	2545	2635
37682	43	66852	0.031	Pyeongchang-dong	19752	Doksan 2-dong	66895	0.033	2136	0.186	3323	24130	18	37725	17680.95387	30035	69388	4175.33333333	23185.6111111	30017	69370	4609.55555556	2545	2635
61786	47	66848	0.052	Pyeongchang-dong	19752	Doksan 3-dong	66895	0.049	8498	0.26	8511	31753	33	61833	16372.872780000002	59270	69388	4047.78787879	20546.7272727	59237	69355	4531.57575758	2545	2635
38310	62	66833	0.035	Pyeongchang-dong	19752	Doksan 4-dong	66895	0.022	1770	0.185	3096	20174	8	38372	17117.80615	26778	69388	4205.75	21931.625	26770	69380	4689.0	2545	2635
43985	12	66883	0.053	Pyeongchang-dong	19752	Siheung 1-dong	66895	0.032	2140	0.213	13368	38551	24	43997	18875.32807	45861	69388	2026.08333333	10183.375	45837	69364	2580.5	2545	2635
33953	3	66892	0.045	Pyeongchang-dong	19752	Siheung 2-dong	66895	0.043	580	0.168	1787	25034	22	33956	18656.39199	30336	69388	2406.18181818	11554.1363636	30314	69366	2768.09090909	2545	2635
42194	13	66882	0.058	Pyeongchang-dong	19752	Siheung 3-dong	66895	0.051	1393	0.195	9142	12933	27	42207	20056.01857	48280	69388	3907.66666667	24865.9259259	48253	69361	4457.7037037	2545	2635
16181	3	66892	0.059	Pyeongchang-dong	19752	Siheung 4-dong	66895	0.045	543	0.157	1956	24349	4	16184	17918.82683	12441	69388	2550.75	14332.25	12437	69384	2870.0	2545	2635
33827	6	66889	0.093	Pyeongchang-dong	19752	Siheung 5-dong	66895	0.058	2878	0.124	3451	23913	24	33833	19037.58644	41038	69388	2983.16666667	16288.875	41014	69364	3510.20833333	2545	2635
1046171	856	66039	0.131	Pyeongchang-dong	19752	Yeouido-dong	66895	0.047	31464	0.381	150020	34275	771	1047027	10293.51313	1025824	69388	2702.38651102	13991.6848249	1025053	68617	3231.53566796	2545	2635
264582	160	66735	0.068	Pyeongchang-dong	19752	Dangsan 1-dong	66895	0.038	3098	0.147	16953	21214	138	264742	11878.57479	260922	69388	2654.41304348	14925.5	260784	69250	3284.44927536	2545	2635
238780	146	66749	0.039	Pyeongchang-dong	19752	Dangsan 2-dong	66895	0.025	7186	0.164	16477	35112	111	238926	10729.88291	234956	69388	2670.90990991	14710.8828829	234845	69277	3273.84684685	2545	2635
77600	50	66845	0.022	Pyeongchang-dong	19752	Yangpyeong 1-dong	66895	0.019	2074	0.191	19922	17568	59	77650	12235.603920000001	79113	69388	2893.23728814	15378.5084746	79054	69329	3373.86440678	2545	2635
57563	25	66870	0.022	Pyeongchang-dong	19752	Yangpyeong 2-dong	66895	0.022	4687	0.152	18234	22580	21	57588	10608.832769999999	56996	69388	2564.95238095	12618.0952381	56975	69367	3201.95238095	2545	2635
52891	18	66877	0.057	Pyeongchang-dong	19752	Singil 1-dong	66895	0.039	1544	0.189	4035	23587	37	52909	12055.14133	62961	69388	2889.97297297	15761.0	62924	69351	3458.78378378	2545	2635
18967	15	66880	0.051	Pyeongchang-dong	19752	Singil 3-dong	66895	0.06	1088	0.148	3056	17613	17	18982	13269.48162	20123	69388	2177.64705882	11158.5882353	20106	69371	2874.70588235	2545	2635
24138	8	66887	0.041	Pyeongchang-dong	19752	Singil 4-dong	66895	0.033	598	0.15	1567	13758	8	24146	12887.39301	28028	69388	3743.25	17932.625	28020	69380	4241.0	2545	2635
25335	16	66879	0.055	Pyeongchang-dong	19752	Singil 5-dong	66895	0.035	702	0.186	2079	19075	65	25351	13793.85828	24957	69388	1151.29230769	5337.2	24892	69323	1188.46153846	2545	2635
97783	23	66872	0.038	Pyeongchang-dong	19752	Singil 6-dong	66895	0.022	2675	0.153	3974	24705	37	97806	13652.46979	104998	69388	3070.78378378	15183.8918919	104961	69351	3569.2972973	2545	2635
63801	23	66872	0.077	Pyeongchang-dong	19752	Singil 7-dong	66895	0.06	904	0.139	3030	15746	6	63824	12690.88267	57219	69388	2826.33333333	13913.6666667	57213	69382	3640.83333333	2545	2635
18217	3	66892	0.041	Pyeongchang-dong	19752	Daerim 1-dong	66895	0.036	1503	0.215	4079	19666	24	18220	14508.32171	23850	69388	3315.58333333	18092.6666667	23826	69364	3961.20833333	2545	2635
276597	105	66790	0.034	Pyeongchang-dong	19752	Daerim 2-dong	66895	0.025	2942	0.434	4437	25447	84	276702	15037.716559999999	268889	69388	3189.82142857	18659.6547619	268805	69304	3875.78571429	2545	2635
266293	85	66810	0.129	Pyeongchang-dong	19752	Daerim 3-dong	66895	0.068	5683	0.269	10781	31926	160	266378	14228.4337	264397	69388	2443.35	13419.03125	264237	69228	2847.38125	2545	2635
45197	14	66881	0.107	Pyeongchang-dong	19752	Yeongdeungpo bon-dong	66895	0.076	1549	0.189	4537	27689	18	45211	12407.229360000001	45989	69388	2069.5	11305.2222222	45971	69370	2766.33333333	2545	2635
405324	156	66739	0.019	Pyeongchang-dong	19752	Yeongdeungpo-dong	66895	0.037	7414	0.225	34547	20629	210	405480	11719.85758	384888	69388	2692.3	15023.0761905	384678	69178	3276.43809524	2545	2635
41047	20	66875	0.056	Pyeongchang-dong	19752	Dorim-dong	66895	0.029	1370	0.202	3138	21693	21	41067	13161.482250000001	40092	69388	2753.38095238	16973.7142857	40071	69367	3482.33333333	2545	2635
379075	310	66585	0.044	Pyeongchang-dong	19752	Mullae-dong	66895	0.026	8697	0.224	36161	32805	220	379385	12879.33657	366493	69388	2394.57272727	13424.3318182	366273	69168	2921.96363636	2545	2635
90401	25	66870	0.085	Pyeongchang-dong	19752	Noryangjin 2-dong	66895	0.066	2558	0.12	5138	16440	16	90426	11770.791360000001	97280	69388	2908.625	16009.25	97264	69372	3357.25	2545	2635
197378	121	66774	0.071	Pyeongchang-dong	19752	Sangdo 1-dong	66895	0.038	6063	0.211	6250	45022	140	197499	12884.93643	188043	69388	2903.75714286	15511.7428571	187903	69248	3339.37857143	2545	2635
106222	35	66860	0.051	Pyeongchang-dong	19752	Sangdo 2-dong	66895	0.037	3870	0.115	4090	26220	40	106257	12445.1541	117633	69388	3144.55	16307.2	117593	69348	3677.75	2545	2635
52678	16	66879	0.044	Pyeongchang-dong	19752	Sangdo 3-dong	66895	0.032	1045	0.14	2720	25056	21	52694	13339.707470000001	56530	69388	3496.38095238	18361.8571429	56509	69367	4200.61904762	2545	2635
23129	8	66887	0.056	Pyeongchang-dong	19752	Sangdo 4-dong	66895	0.036	722	0.13	2879	29980	4	23137	13161.98162	22400	69388	3320.25	20235.0	22396	69384	4640.5	2545	2635
24820	15	66880	0.032	Pyeongchang-dong	19752	Sadang 1-dong	66895	0.024	2957	0.188	8660	24405	4	24835	14932.8563	25724	69388	2590.5	12797.25	25720	69384	3452.75	2545	2635
109557	43	66852	0.044	Pyeongchang-dong	19752	Sadang 3-dong	66895	0.031	2259	0.111	4303	26291	71	109600	13887.83239	119705	69388	2721.01408451	14339.4084507	119634	69317	3224.83098592	2545	2635
18174	5	66890	0.071	Pyeongchang-dong	19752	Sadang 4-dong	66895	0.031	1608	0.141	1638	15311	4	18179	14781.2512	18184	69388	2298.5	12636.5	18180	69384	3189.75	2545	2635
13241	2	66893	0.046	Pyeongchang-dong	19752	Sadang 5-dong	66895	0.042	670	0.124	1692	15566	4	13243	14169.05041	9619	69388	2029.5	8782.0	9615	69384	3339.75	2545	2635
200322	70	66825	0.034	Pyeongchang-dong	19752	Daebang-dong	66895	0.033	5233	0.172	12717	40797	115	200392	12427.62846	207739	69388	3502.07826087	17616.2347826	207624	69273	3814.3826087	2545	2635
145114	47	66848	0.039	Pyeongchang-dong	19752	Sindaebang 1-dong	66895	0.03	1795	0.201	4496	28717	41	145161	14727.8293	145257	69388	3227.09756098	18858.9512195	145216	69347	3820.41463415	2545	2635
100395	63	66832	0.069	Pyeongchang-dong	19752	Sindaebang 2-dong	66895	0.041	3306	0.167	27372	21459	40	100458	13958.76674	103522	69388	3595.475	18132.775	103482	69348	4035.175	2545	2635
142517	98	66797	0.063	Pyeongchang-dong	19752	Heukseok-dong	66895	0.034	3950	0.16	9671	38741	33	142615	11904.38444	142720	69388	3028.66666667	15122.2121212	142687	69355	3663.3030303	2545	2635
379915	226	66669	0.024	Pyeongchang-dong	19752	Noryangjin 1-dong	66895	0.025	7630	0.159	11058	34878	235	380141	11351.299060000001	374423	69388	2397.2893617	13156.093617	374188	69153	2912.75319149	2545	2635
90076	96	66799	0.021	Pyeongchang-dong	19752	Sadang-dong	66895	0.02	5407	0.113	5323	31549	83	90172	12870.966409999999	90691	69388	2329.38554217	12516.5542169	90608	69305	2840.87951807	2545	2635
56706	14	66881	0.051	Pyeongchang-dong	19752	Boramae-dong	66895	0.024	2270	0.162	4966	27789	22	56720	14143.32407	53556	69388	3166.09090909	16994.6818182	53534	69366	3652.81818182	2545	2635
27527	17	66878	0.053	Pyeongchang-dong	19752	Cheongnim-dong	66895	0.016	934	0.145	1059	17078	10	27544	13920.91689	31476	69388	2855.4	14217.3	31466	69378	3784.5	2545	2635
206342	52	66843	0.044	Pyeongchang-dong	19752	Haengun-dong	66895	0.027	4977	0.207	5161	30343	53	206394	14777.81506	211363	69388	3213.01886792	18824.2830189	211310	69335	3856.96226415	2545	2635
73093	55	66840	0.026	Pyeongchang-dong	19752	Nagseongdae-dong	66895	0.028	3443	0.175	7971	18301	48	73148	16286.724450000002	53632	69388	3499.3125	18972.6458333	53584	69340	4254.8125	2545	2635
304583	79	66816	0.032	Pyeongchang-dong	19752	Jungang-dong	66895	0.023	3197	0.156	4681	15241	109	304662	14527.88475	312213	69388	3226.22018349	18227.5137615	312104	69279	3680.12844037	2545	2635
8115	1	66894	0.068	Pyeongchang-dong	19752	Inheon-dong	66895	0.057	1105	0.172	4406	28636	1	8116	15612.96218	6364	69388	3103.0	19159.0	6363	69387	3817.0	2545	2635
1798	0	66895	0.027	Pyeongchang-dong	19752	Namhyeon-dong	66895	0.029	776	0.137	5952	18420	0	1798	16799.24998	2987	69388	3463.3376719380003	20592.29722822	2987	69388	3871.787271778	2545	2635
44956	15	66880	0.04	Pyeongchang-dong	19752	Sewon-dong	66895	0.033	1243	0.222	6702	24306	25	44971	15172.757839999998	53260	69388	2629.28	13677.8	53235	69363	3098.08	2545	2635
6912	2	66893	0.047	Pyeongchang-dong	19752	Sinwon-dong	66895	0.031	345	0.171	2256	20411	0	6914	15457.706160000002	7249	69388	3257.9473130960005	19131.356008240004	7249	69388	3655.664562376	2545	2635
100610	34	66861	0.057	Pyeongchang-dong	19752	Serim-dong	66895	0.051	2044	0.184	2755	24918	53	100644	15753.320889999999	106192	69388	3980.05660377	20268.8301887	106139	69335	4459.03773585	2545	2635
60811	17	66878	0.056	Pyeongchang-dong	19752	Gwanak-gu Sinsa-dong	66895	0.035	1643	0.207	4365	26996	15	60828	14980.15861	55366	69388	3570.13333333	20869.2666667	55351	69373	4423.0	2545	2635
388171	65	66830	0.04	Pyeongchang-dong	19752	Sillim-dong	66895	0.023	3482	0.334	5632	22713	72	388236	14620.08828	365838	69388	3268.31944444	19646.5833333	365766	69316	3838.40277778	2545	2635
8327	9	66886	0.07	Pyeongchang-dong	19752	Nanhyang-dong	66895	0.057	504	0.141	1685	17876	13	8336	17574.58479	9706	69388	4563.53846154	25489.3846154	9693	69375	5413.0	2545	2635
29275	10	66885	0.073	Pyeongchang-dong	19752	Jowon-dong	66895	0.044	947	0.212	7225	20052	13	29285	15511.79213	33274	69388	4048.30769231	20268.5384615	33261	69375	4673.61538462	2545	2635
90991	85	66810	0.026	Pyeongchang-dong	19752	Daehak-dong	66895	0.03	3144	0.189	11988	24393	103	91076	17958.83104	101929	69388	3534.93203883	18873.1456311	101826	69285	4099.60194175	2545	2635
182366	44	66851	0.043	Pyeongchang-dong	19752	Euncheon-dong	66895	0.045	4865	0.22	7535	37117	41	182410	14340.07376	195572	69388	3224.90243902	18173.2682927	195531	69347	3701.17073171	2545	2635
44710	12	66883	0.038	Pyeongchang-dong	19752	Seonghyeon-dong	66895	0.026	3070	0.169	2449	34847	28	44722	13905.57925	50225	69388	3419.96428571	17592.1428571	50197	69360	3863.0	2545	2635
9204	1	66894	0.043	Pyeongchang-dong	19752	Chengnyong-dong	66895	0.03	1082	0.241	12463	34628	2	9205	15253.974619999999	7017	69388	3540.5	14926.0	7015	69386	4070.0	2545	2635
15315	5	66890	0.076	Pyeongchang-dong	19752	Nangok-dong	66895	0.055	485	0.181	1988	31103	10	15320	16595.33367	20527	69388	4365.8	23746.6	20517	69378	5161.2	2545	2635
73010	19	66876	0.048	Pyeongchang-dong	19752	Samseong-dong	66895	0.041	1483	0.155	2615	29449	15	73029	17263.869840000003	60764	69388	4294.33333333	21055.8	60749	69373	4766.46666667	2545	2635
88063	64	66831	0.082	Pyeongchang-dong	19752	Miseong-dong	66895	0.048	1278	0.177	5201	34515	42	88127	16143.07805	105306	69388	3985.78571429	21679.0952381	105264	69346	4682.92857143	2545	2635
239083	283	66612	0.04	Pyeongchang-dong	19752	Seocho 1-dong	66895	0.05	3701	0.155	26660	21734	266	239366	14819.390300000001	229022	69388	2870.05263158	19431.5338346	228756	69122	3429.59774436	2545	2635
20672	15	66880	0.028	Pyeongchang-dong	19752	Seocho 2-dong	66895	0.023	3730	0.183	49210	23685	13	20687	14732.60445	21916	69388	2512.61538462	14463.1538462	21903	69375	3021.15384615	2545	2635
173187	92	66803	0.042	Pyeongchang-dong	19752	Seocho 3-dong	66895	0.026	11004	0.223	65115	30856	80	173279	14754.0813	165496	69388	3033.1125	18230.05	165416	69308	3760.2375	2545	2635
343513	329	66566	0.028	Pyeongchang-dong	19752	Seocho 4-dong	66895	0.019	6717	0.156	27523	30775	288	343842	13514.33737	338405	69388	2859.19444444	18720.09375	338117	69100	3345.43402778	2545	2635
111039	67	66828	0.025	Pyeongchang-dong	19752	Jamwon-dong	66895	0.022	5965	0.158	13886	34898	69	111106	11384.39625	110762	69388	2475.57971014	15366.9710145	110693	69319	2998.46376812	2545	2635
46967	27	66868	0.027	Pyeongchang-dong	19752	Banpobon-dong	66895	0.018	3302	0.116	2280	13447	19	46994	12024.0475	48150	69388	1635.78947368	8426.84210526	48131	69369	2516.52631579	2545	2635
52693	25	66870	0.027	Pyeongchang-dong	19752	Banpo 1-dong	66895	0.023	4984	0.189	9227	34179	33	52718	12728.6484	47163	69388	2795.54545455	15454.5757576	47130	69355	3783.3030303	2545	2635
52050	34	66861	0.049	Pyeongchang-dong	19752	Banpo 2-dong	66895	0.035	1857	0.118	2223	20360	30	52084	12043.40091	52570	69388	2530.66666667	14056.0666667	52540	69358	3192.03333333	2545	2635
561554	367	66528	0.134	Pyeongchang-dong	19752	Banpo 3-dong	66895	0.036	7974	0.098	5949	24363	355	561921	11679.037900000001	579148	69388	2585.98873239	15948.3830986	578793	69033	3139.87605634	2545	2635
22967	14	66881	0.043	Pyeongchang-dong	19752	Banpo 4-dong	66895	0.02	4616	0.144	29186	20859	15	22981	13027.71717	21411	69388	2262.33333333	10959.8666667	21396	69373	3131.8	2545	2635
31613	29	66866	0.035	Pyeongchang-dong	19752	Bangbaebon-dong	66895	0.032	2669	0.135	10745	22294	21	31642	13349.22754	30811	69388	2681.47619048	14638.2380952	30790	69367	3266.04761905	2545	2635
149309	99	66796	0.066	Pyeongchang-dong	19752	Bangbae 1-dong	66895	0.035	3191	0.161	13769	17449	86	149408	14530.56376	145385	69388	3182.94186047	19431.5348837	145299	69302	3682.02325581	2545	2635
395045	211	66684	0.068	Pyeongchang-dong	19752	Bangbae 2-dong	66895	0.031	6709	0.152	14947	27418	204	395256	15612.9489	393949	69388	2777.98529412	16654.4656863	393745	69184	3363.66666667	2545	2635
22153	15	66880	0.092	Pyeongchang-dong	19752	Bangbae 3-dong	66895	0.064	1180	0.086	10484	25706	19	22168	15785.98216	21887	69388	2588.36842105	14826.8421053	21868	69369	3212.42105263	2545	2635
333576	168	66727	0.054	Pyeongchang-dong	19752	Bangbae 4-dong	66895	0.025	3462	0.148	13140	25837	385	333744	13915.6237	326504	69388	1458.77402597	7960.87272727	326119	69003	1671.3012987	2545	2635
38312	123	66772	0.048	Pyeongchang-dong	19752	Yangjae 1-dong	66895	0.022	3219	0.23	30202	40113	25	38435	16663.23917	46295	69388	3278.8	19644.68	46270	69363	3960.8	2545	2635
63573	49	66846	0.056	Pyeongchang-dong	19752	Yangjae 2-dong	66895	0.029	4805	0.231	44373	23289	41	63622	19315.45426	75733	69388	3616.90243902	20957.0243902	75692	69347	4551.09756098	2545	2635
32405	64	66831	0.059	Pyeongchang-dong	19752	Naegok-dong	66895	0.025	1489	0.11	5035	5746	15	32469	19563.2389	32038	69388	4016.6	26850.7333333	32023	69373	4681.93333333	2545	2635
278064	622	66273	0.018	Pyeongchang-dong	19752	Gannam-gu Sinsa-dong	66895	0.026	17689	0.207	27047	20049	353	278686	10805.16833	251628	69388	2256.15014164	13901.1359773	251275	69035	2771.73937677	2545	2635
295301	195	66700	0.022	Pyeongchang-dong	19752	Nonhyeon 1-dong	66895	0.022	13225	0.283	38902	26391	117	295496	12388.705030000001	286345	69388	2812.39316239	15947.4786325	286228	69271	3415.95726496	2545	2635
175188	88	66807	0.042	Pyeongchang-dong	19752	Nonhyeon 2-dong	66895	0.019	7974	0.235	56495	22775	78	175276	12431.44023	165291	69388	3047.25641026	16849.9615385	165213	69310	4017.8974359	2545	2635
410992	206	66689	0.039	Pyeongchang-dong	19752	Samseong 1-dong	66895	0.033	21008	0.173	49715	16094	179	411198	13495.65727	391658	69388	3579.2849162	21477.4916201	391479	69209	4176.37430168	2545	2635
400059	213	66682	0.041	Pyeongchang-dong	19752	Samseong 2-dong	66895	0.022	9390	0.181	30057	32424	187	400272	13303.33352	394720	69388	3378.00534759	19603.9304813	394533	69201	4042.25668449	2545	2635
96680	66	66829	0.041	Pyeongchang-dong	19752	Daechi 1-dong	66895	0.019	1521	0.18	6550	20382	64	96746	15549.56043	95592	69388	3352.6875	22864.140625	95528	69324	3864.046875	2545	2635
83912	22	66873	0.029	Pyeongchang-dong	19752	Daechi 4-dong	66895	0.025	5147	0.227	26790	22301	19	83934	14554.64796	82732	69388	3736.31578947	20467.8421053	82713	69369	4496.31578947	2545	2635
1027800	1046	65849	0.032	Pyeongchang-dong	19752	Yeoksam 1-dong	66895	0.026	32953	0.476	144308	36320	642	1028846	13827.01971	1002817	69388	3045.8271028	17588.3380062	1002175	68746	3593.17757009	2545	2635
48013	44	66851	0.053	Pyeongchang-dong	19752	Yeoksam 2-dong	66895	0.036	3588	0.195	34579	34815	29	48057	14428.03715	54437	69388	3558.68965517	19351.9655172	54408	69359	4306.24137931	2545	2635
258686	258	66637	0.036	Pyeongchang-dong	19752	Dogok 1-dong	66895	0.021	4874	0.128	14298	22873	220	258944	15160.258109999999	262566	69388	3127.11818182	21021.7045455	262346	69168	3645.82727273	2545	2635
84442	84	66811	0.028	Pyeongchang-dong	19752	Dogok 2-dong	66895	0.028	3241	0.15	18453	35391	63	84526	15589.18435	85094	69388	3125.14285714	21553.0952381	85031	69325	3566.55555556	2545	2635
15450	4	66891	0.042	Pyeongchang-dong	19752	Gaepo 1-dong	66895	0.034	869	0.103	1318	23151	6	15454	16898.30304	16903	69388	3845.33333333	21832.1666667	16897	69382	4566.0	2545	2635
51282	40	66855	0.087	Pyeongchang-dong	19752	Gaepo 4-dong	66895	0.06	1904	0.208	11318	23690	31	51322	16893.945060000002	47489	69388	3207.12903226	19927.0	47458	69357	4274.64516129	2545	2635
75212	35	66860	0.035	Pyeongchang-dong	19752	Irwonbon-dong	66895	0.03	839	0.13	8073	23135	40	75247	17783.13846	71261	69388	3815.6	25681.825	71221	69348	4470.475	2545	2635
12705	1	66894	0.027	Pyeongchang-dong	19752	Irwon 1-dong	66895	0.023	1124	0.171	5454	18648	10	12706	17154.93595	15020	69388	4166.0	25343.5	15010	69378	5066.5	2545	2635
116817	28	66867	0.038	Pyeongchang-dong	19752	Irwon 2-dong	66895	0.026	2992	0.179	5064	18985	42	116845	16430.24927	116823	69388	3523.54761905	24767.2380952	116781	69346	4014.5952381	2545	2635
91262	45	66850	0.049	Pyeongchang-dong	19752	Suseo-dong	66895	0.03	1528	0.312	17294	16700	35	91307	18185.52013	86997	69388	3911.6	24731.6285714	86962	69353	4534.85714286	2545	2635
14174	8	66887	0.055	Pyeongchang-dong	19752	Segok-dong	66895	0.035	683	0.094	2422	15216	7	14182	19800.6639	16912	69388	3772.14285714	25713.1428571	16905	69381	4897.42857143	2545	2635
360647	555	66340	0.025	Pyeongchang-dong	19752	Apgujeong-dong	66895	0.025	24353	0.134	28387	29327	493	361202	10876.15185	346066	69388	2307.81135903	13797.2352941	345573	68895	2892.5821501	2545	2635
317527	145	66750	0.028	Pyeongchang-dong	19752	Cheongdam-dong	66895	0.025	13484	0.183	36500	31568	139	317672	12147.275329999999	281433	69388	3241.87769784	17506.057554	281294	69249	3994.68345324	2545	2635
173036	94	66801	0.029	Pyeongchang-dong	19752	Daechi 2-dong	66895	0.02	6981	0.208	50271	42682	114	173130	15177.144690000001	179848	69388	3467.61403509	22894.6140351	179734	69274	3986.06140351	2545	2635
38842	5	66890	0.068	Pyeongchang-dong	19752	Gaepo 2-dong	66895	0.045	2633	0.158	4045	34718	16	38847	16946.27554	39480	69388	3634.375	23080.5	39464	69372	4271.5	2545	2635
320	0	66895	0.08	Pyeongchang-dong	19752	Pungnap 1-dong	66895	0.03	595	0.151	2501	19751	0	320	15257.719079999999	418	69388	3227.329291148	18913.57007812	418	69388	3623.4466437879996	2545	2635
16067	7	66888	0.035	Pyeongchang-dong	19752	Pungnap 2-dong	66895	0.026	2308	0.156	14873	28495	5	16074	15494.84919	17625	69388	3580.8	22210.0	17620	69383	4478.0	2545	2635
57192	11	66884	0.04	Pyeongchang-dong	19752	Geoyeo 1-dong	66895	0.038	667	0.171	2534	15937	14	57203	20141.96296	65593	69388	3946.5	26812.8571429	65579	69374	4258.0	2545	2635
3507	0	66895	0.087	Pyeongchang-dong	19752	Geoyeo 2-dong	66895	0.094	524	0.151	4400	28110	0	3507	21045.92873	3	69388	4113.504188563	25216.930386969998	3	69388	4555.927218403	2545	2635
8626	6	66889	0.101	Pyeongchang-dong	19752	Macheon 1-dong	66895	0.065	118	0.164	2057	24171	2	8632	21079.102460000002	10595	69388	3099.0	11970.0	10593	69386	3955.0	2545	2635
66271	19	66876	0.048	Pyeongchang-dong	19752	Macheon 2-dong	66895	0.043	2314	0.174	3993	22295	20	66290	20376.29373	67532	69388	4467.65	28179.3	67512	69368	4843.6	2545	2635
48289	22	66873	0.071	Pyeongchang-dong	19752	Bangi 1-dong	66895	0.064	1623	0.188	8976	17135	31	48311	17736.7376	47795	69388	3851.61290323	24540.8709677	47764	69357	4225.19354839	2545	2635
36965	6	66889	0.036	Pyeongchang-dong	19752	Bangi 2-dong	66895	0.032	3640	0.207	21572	26090	9	36971	16922.9149	36091	69388	3646.88888889	22573.0	36082	69379	4285.33333333	2545	2635
60213	22	66873	0.048	Pyeongchang-dong	19752	Oryun-dong	66895	0.047	7042	0.117	4286	20225	32	60235	17601.66333	60722	69388	3926.09375	24458.625	60690	69356	4673.53125	2545	2635
147413	45	66850	0.04	Pyeongchang-dong	19752	Ogeum-dong	66895	0.036	2831	0.189	16645	38555	48	147458	18950.1967	148496	69388	3876.08333333	24799.2708333	148448	69340	4302.60416667	2545	2635
94016	22	66873	0.026	Pyeongchang-dong	19752	Songpa 1-dong	66895	0.027	2042	0.21	11419	27757	26	94038	17114.0184	84754	69388	4108.76923077	22495.4615385	84728	69362	4861.38461538	2545	2635
54153	8	66887	0.041	Pyeongchang-dong	19752	Songpa 2-dong	66895	0.034	1256	0.163	5434	22926	11	54161	17815.13944	52500	69388	4264.18181818	23578.0	52489	69377	4766.09090909	2545	2635
27361	0	66895	0.036	Pyeongchang-dong	19752	Seokchon-dong	66895	0.026	1116	0.238	14313	36018	9	27361	17039.58587	30218	69388	3039.44444444	17618.4444444	30209	69379	5153.11111111	2545	2635
3049	0	66895	0.037	Pyeongchang-dong	19752	Samjeon-dong	66895	0.024	1344	0.243	10176	35310	0	3049	16483.79204	5064	69388	3415.041061324	20248.763531560002	5064	69388	3820.966997644	2545	2635
153877	63	66832	0.136	Pyeongchang-dong	19752	Garakbon-dong	66895	0.081	3694	0.206	28071	29809	53	153940	18651.8703	147489	69388	4105.96226415	24194.8490566	147436	69335	4558.75471698	2545	2635
12339	1	66894	0.159	Pyeongchang-dong	19752	Garak 1-dong	66895	0.058	1271	0.209	11184	2782	1	12340	18008.48443	9832	69388	3887.0	26110.0	9831	69387	4574.0	2545	2635
25901	2	66893	0.036	Pyeongchang-dong	19752	Garak 2-dong	66895	0.035	1979	0.203	8739	35946	8	25903	19419.59424	26140	69388	3361.0	21398.5	26132	69380	5207.5	2545	2635
34019	5	66890	0.064	Pyeongchang-dong	19752	Munjeong 1-dong	66895	0.049	886	0.208	6648	22764	7	34024	19663.51484	34540	69388	4294.28571429	25112.8571429	34533	69381	4764.0	2545	2635
1088	0	66895	0.04	Pyeongchang-dong	19752	Munjeong 2-dong	66895	0.033	1467	0.124	10862	16493	1	1088	19801.34349	791	69388	4231.0	26543.0	790	69387	4679.0	2545	2635
86601	32	66863	0.033	Pyeongchang-dong	19752	Jangji-dong	66895	0.043	2478	0.214	9945	37695	17	86633	20737.41531	89789	69388	4526.29411765	26083.8235294	89772	69371	5050.41176471	2545	2635
42876	8	66887	0.04	Pyeongchang-dong	19752	Jamsilbon-dong	66895	0.027	1797	0.246	17039	31505	4	42884	15542.93527	41290	69388	2391.25	14261.75	41286	69384	4351.5	2545	2635
168107	55	66840	0.028	Pyeongchang-dong	19752	Jamsil 4-dong	66895	0.018	3401	0.15	1727	31435	69	168162	15856.81866	171850	69388	3407.26086957	20127.7101449	171781	69319	3993.5942029	2545	2635
401634	126	66769	0.101	Pyeongchang-dong	19752	Jamsil 6-dong	66895	0.048	5619	0.146	23128	17487	127	401760	15573.66822	394795	69388	3373.92913386	21155.4173228	394668	69261	4034.87401575	2545	2635
0	0	66895	0.206	Pyeongchang-dong	19752	Jamsil 7-dong	66895	0.095	412	0.108	976	10688	0	0	14893.86925	0	69388	3171.6238821750003	18517.337613249998	0	69388	3564.830436175	2545	2635
275534	91	66804	0.045	Pyeongchang-dong	19752	Jamsil 2-dong	66895	0.043	14926	0.184	3661	37200	89	275625	14372.91747	262344	69388	3591.02247191	22381.2696629	262255	69299	4208.33707865	2545	2635
35239	1	66894	0.037	Pyeongchang-dong	19752	Jamsil 3-dong	66895	0.035	8391	0.14	8056	37436	3	35240	15646.79668	32036	69388	3346.0	20423.3333333	32033	69385	4357.66666667	2545	2635
38448	5	66890	0.099	Pyeongchang-dong	19752	Gangil-dong	66895	0.072	3230	0.226	14694	34468	3	38453	18931.13065	44847	69388	3673.33333333	22266.3333333	44844	69385	4951.66666667	2545	2635
8106	2	66893	0.023	Pyeongchang-dong	19752	Sangil-dong	66895	0.032	1250	0.145	5441	27630	2	8108	18671.10565	10957	69388	3711.5	24585.5	10955	69386	4178.5	2545	2635
142532	34	66861	0.082	Pyeongchang-dong	19752	Myeongil 1-dong	66895	0.053	1840	0.183	5027	28450	47	142566	17045.807539999998	149139	69388	3790.08510638	23468.106383	149092	69341	4262.42553191	2545	2635
12541	2	66893	0.043	Pyeongchang-dong	19752	Myeongil 2-dong	66895	0.045	1313	0.157	5137	18929	3	12543	17898.06524	10901	69388	4219.0	24511.6666667	10898	69385	5451.66666667	2545	2635
75130	27	66868	0.056	Pyeongchang-dong	19752	Godeok 1-dong	66895	0.04	1305	0.162	1749	17392	23	75157	16811.86941	72458	69388	3939.04347826	24967.3478261	72435	69365	4574.2173913	2545	2635
76317	12	66883	0.073	Pyeongchang-dong	19752	Godeok 2-dong	66895	0.041	1205	0.183	3801	17970	30	76329	17729.85872	86814	69388	3993.36666667	25871.3	86784	69358	4472.1	2545	2635
94003	14	66881	0.041	Pyeongchang-dong	19752	Amsa 2-dong	66895	0.026	903	0.078	3671	16473	21	94017	14834.493970000001	101596	69388	3776.57142857	22525.047619	101575	69367	4335.85714286	2545	2635
13072	0	66895	0.058	Pyeongchang-dong	19752	Amsa 3-dong	66895	0.059	4569	0.144	1911	19293	8	13072	15954.816579999999	14451	69388	3702.375	23159.125	14443	69380	4298.5	2545	2635
4914	0	66895	0.026	Pyeongchang-dong	19752	Cheonho 1-dong	66895	0.033	1311	0.233	5102	31743	0	4914	16653.09171	4047	69388	3440.9608408010004	20433.130872190002	4047	69388	3848.241174481	2545	2635
94607	24	66871	0.033	Pyeongchang-dong	19752	Cheonho 3-dong	66895	0.028	2494	0.175	6171	26724	51	94631	16647.50145	99595	69388	3339.78431373	20558.3921569	99544	69337	3900.78431373	2545	2635
1492	2	66893	0.026	Pyeongchang-dong	19752	Seongnae 1-dong	66895	0.031	1091	0.106	15379	19946	0	1494	16665.33991	1345	69388	3442.836040221	20446.46916199	1345	69388	3850.2143595009998	2545	2635
75008	14	66881	0.042	Pyeongchang-dong	19752	Seongnae 2-dong	66895	0.044	3578	0.169	7545	27007	15	75022	16480.84244	74153	69388	3769.4	21490.0	74138	69373	4202.0	2545	2635
85978	30	66865	0.04	Pyeongchang-dong	19752	Seongnae 3-dong	66895	0.034	1120	0.203	10273	25626	44	86008	17294.75765	89069	69388	3751.34090909	22383.2954545	89025	69344	4382.02272727	2545	2635
13693	3	66892	0.074	Pyeongchang-dong	19752	Dunchon 1-dong	66895	0.053	1136	0.105	1318	20087	0	13696	18105.978199999998	13779	69388	3663.3977624199997	22015.324259799996	13779	69388	4082.3011880199997	2545	2635
26572	1	66894	0.041	Pyeongchang-dong	19752	Dunchon 2-dong	66895	0.038	1470	0.143	9104	29689	2	26573	18082.503230000002	25395	69388	3860.0	23762.0	25393	69386	5061.0	2545	2635
11339	1	66894	0.029	Pyeongchang-dong	19752	Amsa 1-dong	66895	0.035	2854	0.198	5139	39206	1	11340	16119.954419999998	11877	69388	4031.0	23230.0	11876	69387	4356.0	2545	2635
279606	87	66808	0.055	Pyeongchang-dong	19752	Cheonho 2-dong	66895	0.033	6242	0.277	14008	38307	77	279693	15460.10486	264601	69388	3345.63636364	20240.5064935	264524	69311	3807.85714286	2545	2635
84647	26	66869	0.024	Pyeongchang-dong	19752	Gil-dong	66895	0.032	3739	0.29	18259	51400	28	84673	17579.02177	83129	69388	3574.53571429	22342.3928571	83101	69360	4047.60714286	2545	2635
58282	1559	73995	0.082	Muak-dong	8664	Sajik-dong	75554	0.05	6914	0.157	45046	10365	1268	59841	1070.5929649999998	49653	76317	420.002565747	1684.83643361	48385	75049	485.355355997	1288	1388
32634	290	75264	0.092	Muak-dong	8664	Samcheong-dong	75554	0.064	4860	0.112	3980	3421	74	32924	2282.153992	30214	76317	484.5	2409.54137931	30140	76243	625.282758621	1288	1388
35371	186	75368	0.063	Muak-dong	8664	Buam-dong	75554	0.045	1803	0.088	3590	11527	186	35557	2051.039774	37563	76317	927.962365591	4663.28494624	37377	76131	1474.20430108	1288	1388
69139	249	75305	0.071	Muak-dong	8664	Pyeongchang-dong	75554	0.052	2545	0.143	2635	19752	216	69388	4149.6367279999995	66895	76317	1190.74698795	6182.66666667	66679	76101	1730.2248996	1288	1388
73796	2521	73033	0	Muak-dong	8664	Muak-dong	75554	0	1288	0	1388	8664	2521	76317	0	75554	76317	0	0	73033	73796	0	1288	1388
152327	1254	74300	0.123	Muak-dong	8664	Gyonam-dong	75554	0.055	1018	0.111	3493	5859	1584	153581	847.929638	156646	76317	438.416666667	1694.75	155062	74733	578.971590909	1288	1388
27169	390	75164	0.064	Muak-dong	8664	Gahoe-dong	75554	0.06	2226	0.117	8218	5413	299	27559	2474.2009829999997	30713	76317	568.605351171	2722.75585284	30414	76018	680.97993311	1288	1388
1737584	6834	68720	0.498	Muak-dong	8664	Jongno 1.2.3.4-ga-dong	75554	0.198	35956	0.43	97700	8856	7074	1744418	2740.417039	1702273	76317	849.865422675	3473.63104326	1695199	69243	912.597398926	1288	1388
200670	540	75014	0.087	Muak-dong	8664	Jongno 5.6-ga-dong	75554	0.051	5389	0.208	24602	6311	640	201210	4098.71587	215589	76317	1218.7578125	4848.23125	214949	75677	1334.4015625	1288	1388
23142	136	75418	0.064	Muak-dong	8664	Ihwa-dong	75554	0.052	4618	0.142	13777	9503	26	23278	3932.154809	17564	76317	1629.46153846	6346.76923077	17538	76291	1814.80769231	1288	1388
29506	151	75403	0.133	Muak-dong	8664	Changsin 1-dong	75554	0.055	1048	0.1	6408	7483	55	29657	4867.005104000001	37155	76317	1393.85454545	5845.18181818	37100	76262	1471.4	1288	1388
249022	496	75058	0.071	Muak-dong	8664	Changsin 2-dong	75554	0.046	926	0.078	2331	11860	404	249518	4528.7707120000005	233898	76317	1549.07178218	5487.17326733	233494	75913	1576.03712871	1288	1388
0	0	75554	0.079	Muak-dong	8664	Changsin 3-dong	75554	0.071	241	0.034	794	8406	0	0	4790.131739	0	76317	1624.7416692409001	7514.367463771001	0	76317	1937.1183231529	1288	1388
125288	344	75210	0.18	Muak-dong	8664	Sungin 1-dong	75554	0.126	1503	0.084	1659	7652	322	125632	5067.004702	124849	76317	1406.5	6067.15838509	124527	75995	1437.30434783	1288	1388
28920	42	75512	0.106	Muak-dong	8664	Sungin 2-dong	75554	0.055	805	0.102	5682	9728	92	28962	5401.8094980000005	32359	76317	1443.68478261	6187.0	32267	76225	1735.5326087	1288	1388
177213	2970	72584	0.097	Muak-dong	8664	Cheongunhyoja-dong	75554	0.055	8854	0.1	5625	14906	1888	180183	1256.384522	173255	76317	477.397775424	1712.68273305	171367	74429	545.40095339	1288	1388
288288	334	75220	0.115	Muak-dong	8664	Hyehwa-dong	75554	0.044	11213	0.155	8753	19588	317	288622	3772.31473	267298	76317	1510.14826498	6366.78233438	266981	76000	1653.24605678	1288	1388
58790	174	75380	0.089	Muak-dong	8664	Sogong-dong	75554	0.052	8340	0.185	61868	1820	768	58964	1931.105355	79252	76317	745.91796875	3055.83723958	78484	75549	853.06640625	1288	1388
624713	948	74606	0.108	Muak-dong	8664	Hoehyeon-dong	75554	0.104	10795	0.281	47252	6587	1131	625661	2803.978497	613426	76317	1127.00530504	4739.20778073	612295	75186	1217.40495137	1288	1388
626403	1147	74407	0.088	Muak-dong	8664	Myeong-dong	75554	0.061	22733	0.267	103320	4175	583	627550	2714.1697910000003	579621	76317	1408.24528302	5726.11835334	579038	75734	1531.37392796	1288	1388
15093	20	75534	0.116	Muak-dong	8664	Pil-dong	75554	0.095	3355	0.105	21901	4872	9	15113	3702.257259	13536	76317	2142.66666667	7941.44444444	13527	76308	2546.55555556	1288	1388
98520	526	75028	0.067	Muak-dong	8664	Jangchung-dong	75554	0.045	2733	0.111	9297	6310	435	99046	4452.337028	90094	76317	1073.77011494	5934.08505747	89659	75882	1124.68735632	1288	1388
286547	373	75181	0.07	Muak-dong	8664	Gwanghui-dong	75554	0.046	5231	0.283	36642	6221	273	286920	4182.392067000001	263232	76317	1450.12087912	5720.19047619	262959	76044	1581.37728938	1288	1388
215512	955	74599	0.048	Muak-dong	8664	Euljiro-dong	75554	0.032	4150	0.295	27740	2060	884	216467	3493.09883	212348	76317	1057.17647059	5038.15384615	211464	75433	1088.69570136	1288	1388
56062	51	75503	0.093	Muak-dong	8664	Sindang 1-dong	75554	0.046	3271	0.338	26112	9191	40	56113	4960.906392	57258	76317	1515.275	6454.55	57218	76277	1564.5	1288	1388
134616	409	75145	0.101	Muak-dong	8664	Sindang 2-dong	75554	0.056	1904	0.089	7855	16712	424	135025	5005.560032	140785	76317	1205.06839623	6617.97169811	140361	75893	1227.8254717	1288	1388
18763	26	75528	0.098	Muak-dong	8664	Sindang 3-dong	75554	0.056	513	0.1	3478	19410	17	18789	5454.653674	16974	76317	1706.94117647	7551.94117647	16957	76300	1964.47058824	1288	1388
2295	0	75554	0.083	Muak-dong	8664	Sindang 4-dong	75554	0.047	1050	0.054	3274	16003	0	2295	5470.612139	2452	76317	1728.9232184809	8255.410619371	2452	76317	2046.7437155929001	1288	1388
6970	3	75551	0.069	Muak-dong	8664	Sindang 5-dong	75554	0.053	582	0.077	4043	10704	3	6973	5726.678722	4392	76317	1558.33333333	8541.66666667	4389	76314	1709.33333333	1288	1388
15241	5	75549	0.064	Muak-dong	8664	Sindang 6-dong	75554	0.045	597	0.051	3294	12126	3	15246	5592.033869	10755	76317	2270.66666667	11144.0	10752	76314	2512.33333333	1288	1388
168399	209	75345	0.075	Muak-dong	8664	Hwanghak-dong	75554	0.036	1064	0.083	5702	13070	177	168608	5538.98519	164243	76317	1566.59887006	6553.0960452	164066	76140	1628.40677966	1288	1388
51000	56	75498	0.111	Muak-dong	8664	Jungnim-dong	75554	0.058	2130	0.096	8292	10438	196	51056	2321.139881	52233	76317	810.285714286	3097.63265306	52037	76121	1008.7244898	1288	1388
21860	32	75522	0.122	Muak-dong	8664	Huam-dong	75554	0.083	1674	0.121	5239	20212	21	21892	3542.5532049999997	20908	76317	1029.57142857	4534.71428571	20887	76296	1460.42857143	1288	1388
86769	49	75505	0.057	Muak-dong	8664	Yongsan 2-ga-dong	75554	0.041	7080	0.109	2934	13713	59	86818	4638.736602	84341	76317	1652.52542373	7833.05084746	84282	76258	2064.57627119	1288	1388
215989	266	75288	0.076	Muak-dong	8664	Namyeong-dong	75554	0.047	4542	0.194	20356	8471	499	216255	3796.872721	227489	76317	944.330661323	4296.55310621	226990	75818	1045.06212425	1288	1388
13623	12	75542	0.087	Muak-dong	8664	Wonhyoro 2-dong	75554	0.063	1619	0.053	6812	15866	38	13635	4992.16733	16709	76317	1384.42105263	6473.0	16671	76279	1912.97368421	1288	1388
72863	60	75494	0.067	Muak-dong	8664	Hyochang-dong	75554	0.041	2268	0.039	2603	11333	63	72923	3828.5989210000002	74906	76317	1731.46031746	6942.65079365	74843	76254	2076.04761905	1288	1388
14582	15	75539	0.061	Muak-dong	8664	Yongmun-dong	75554	0.04	911	0.05	1600	13154	20	14597	4375.461545	13982	76317	1406.0	5709.85	13962	76297	1755.0	1288	1388
6669	13	75541	0.09	Muak-dong	8664	Ichon 1-dong	75554	0.047	809	0.178	3486	28267	20	6682	6804.174237	4586	76317	1520.65	8271.4	4566	76297	1670.3	1288	1388
4593	2	75552	0.134	Muak-dong	8664	Ichon 2-dong	75554	0.062	917	0.062	876	10276	1	4595	5992.044134000001	512	76317	1192.0	6648.0	511	76316	2013.0	1288	1388
100739	89	75465	0.089	Muak-dong	8664	Itaewon 1-dong	75554	0.06	3928	0.107	7121	9814	89	100828	5752.68477	94948	76317	1806.26966292	8650.50561798	94859	76228	2044.5505618	1288	1388
5020	1	75553	0.091	Muak-dong	8664	Itaewon 2-dong	75554	0.054	3612	0.102	2215	11898	4	5021	4973.313304	5622	76317	1553.0	7670.0	5618	76313	1943.5	1288	1388
37878	37	75517	0.094	Muak-dong	8664	Seobinggo-dong	75554	0.054	1735	0.125	4616	14404	57	37915	6842.6812390000005	41736	76317	1884.56140351	9915.24561404	41679	76260	2146.1754386	1288	1388
36980	12	75542	0.058	Muak-dong	8664	Bogwang-dong	75554	0.033	3731	0.122	2091	18173	26	36992	6888.874879	39489	76317	2049.0	10528.9230769	39463	76291	2402.92307692	1288	1388
34730	21	75533	0.067	Muak-dong	8664	Cheongpa-dong	75554	0.047	2985	0.15	10019	23720	24	34751	3369.751696	20131	76317	1069.29166667	4451.75	20107	76293	1556.45833333	1288	1388
19325	15	75539	0.155	Muak-dong	8664	Wonhyoro 1-dong	75554	0.081	1239	0.074	8110	12946	34	19340	4409.304287	19117	76317	1215.08823529	4900.32352941	19083	76283	1752.05882353	1288	1388
484571	516	75038	0.066	Muak-dong	8664	Hangangro-dong	75554	0.054	10047	0.17	33136	16468	736	485087	5512.340413999999	491455	76317	1414.96059783	7271.54755435	490719	75581	1569.52038043	1288	1388
125730	111	75443	0.068	Muak-dong	8664	Hannam-dong	75554	0.049	15940	0.203	15937	25188	171	125841	6080.01929	122496	76317	1648.14619883	8224.1754386	122325	76146	1906.44444444	1288	1388
69820	60	75494	0.179	Muak-dong	8664	Wangsimni 2-dong	75554	0.127	3856	0.07	1926	17338	92	69880	6305.6142230000005	76845	76317	1635.22826087	8205.59782609	76753	76225	1726.0326087	1288	1388
266678	160	75394	0.076	Muak-dong	8664	Majang-dong	75554	0.06	3565	0.134	10974	25618	169	266838	7239.181397	274309	76317	2106.96449704	8334.85207101	274140	76148	2189.9704142	1288	1388
109201	129	75425	0.089	Muak-dong	8664	Sageun-dong	75554	0.048	3162	0.149	9219	11839	110	109330	7792.791499	97038	76317	1778.45454545	9305.18181818	96928	76207	1881.66363636	1288	1388
49814	11	75543	0.056	Muak-dong	8664	Haengdang 1-dong	75554	0.031	3181	0.104	8526	18000	16	49825	7067.5766810000005	46946	76317	1974.6875	10100.6875	46930	76301	2535.625	1288	1388
15265	3	75551	0.073	Muak-dong	8664	Haengdang 2-dong	75554	0.05	949	0.099	2107	26832	5	15268	6642.291022	11475	76317	2166.2	10757.6	11470	76312	2647.0	1288	1388
20573	30	75524	0.054	Muak-dong	8664	Eungbong-dong	75554	0.042	753	0.055	1024	17463	30	20603	7162.977021	24328	76317	1982.1	9934.4	24298	76287	2023.43333333	1288	1388
70076	81	75473	0.058	Muak-dong	8664	Geumho 1-ga-dong	75554	0.036	1214	0.064	1658	15477	77	70157	6417.305314	67940	76317	1359.53246753	5968.4025974	67863	76240	1546.80519481	1288	1388
1996	5	75549	0.1	Muak-dong	8664	Geumho 4-ga-dong	75554	0.06	1338	0.068	1963	15082	4	2001	6819.51809	3064	76317	1458.25	8781.25	3060	76313	1632.0	1288	1388
7421	2	75552	0.065	Muak-dong	8664	Seongsu 1-ga1-dong	75554	0.05	3932	0.086	6683	18387	0	7423	8311.55875	8445	76317	2163.872144625	11349.201478750001	8445	76317	2504.420214625	1288	1388
127085	116	75438	0.085	Muak-dong	8664	Seongsu 1-ga2-dong	75554	0.043	1936	0.105	12598	18721	98	127201	8095.0727289999995	122026	76317	2009.04081633	10299.6632653	121928	76219	2108.08163265	1288	1388
7585	1	75553	0.072	Muak-dong	8664	Seongsu 2-ga1-dong	75554	0.051	3028	0.123	14571	21294	1	7586	9635.257918000001	12503	76317	3060.0	12140.0	12502	76316	3126.0	1288	1388
170287	221	75333	0.066	Muak-dong	8664	Seongsu 2-ga 3-dong	75554	0.048	2587	0.157	43517	12457	177	170508	9440.288074	157479	76317	2098.10734463	11164.2655367	157302	76140	2150.09039548	1288	1388
14572	13	75541	0.062	Muak-dong	8664	Songjeong-dong	75554	0.035	1203	0.077	2156	12640	3	14585	9788.108062	15034	76317	5696.66666667	13830.3333333	15031	76314	5910.33333333	1288	1388
37852	9	75545	0.091	Muak-dong	8664	Yongdap-dong	75554	0.052	1370	0.126	13485	17445	15	37861	8957.026602	42490	76317	2281.8	11338.4666667	42475	76302	2547.0	1288	1388
84632	89	75465	0.076	Muak-dong	8664	Wangsimridoseon-dong	75554	0.058	1923	0.095	8254	13132	85	84721	6286.220109	81555	76317	1644.21176471	7532.91764706	81470	76232	1753.71764706	1288	1388
70112	190	75364	0.043	Muak-dong	8664	Geumho 2.3ga-dong	75554	0.037	2625	0.115	2422	23568	205	70302	6062.590236	73912	76317	1332.36585366	7614.54634146	73707	76112	1378.35609756	1288	1388
77867	119	75435	0.134	Muak-dong	8664	Oksu-dong	75554	0.073	1500	0.13	2720	23572	134	77986	6442.639097	78094	76317	1454.60447761	8264.1641791	77960	76183	1519.80597015	1288	1388
412181	209	75345	0.053	Muak-dong	8664	Hwayang-dong	75554	0.043	8886	0.258	14197	24241	257	412390	10736.05829	381187	76317	2495.17509728	12716.0	380930	76060	2592.50194553	1288	1388
163117	71	75483	0.118	Muak-dong	8664	Gunja-dong	75554	0.064	2224	0.136	7832	22163	65	163188	10472.13639	158875	76317	2665.07692308	13026.0461538	158810	76252	2830.61538462	1288	1388
157280	84	75470	0.062	Muak-dong	8664	Junggok 1-dong	75554	0.038	4581	0.112	6943	17187	105	157364	10613.27627	176208	76317	2310.68571429	12460.6095238	176103	76212	2464.53333333	1288	1388
15792	0	75554	0.057	Muak-dong	8664	Junggok 2-dong	75554	0.043	1243	0.131	5699	23268	4	15792	11269.801590000001	15178	76317	2330.0	12324.5	15174	76313	2462.0	1288	1388
84321	20	75534	0.054	Muak-dong	8664	Junggok 3-dong	75554	0.033	4046	0.107	4778	19057	22	84341	10900.758460000001	91432	76317	2669.59090909	13551.2727273	91410	76295	2737.31818182	1288	1388
154189	48	75506	0.047	Muak-dong	8664	Junggok 4-dong	75554	0.033	2310	0.15	4959	32147	79	154237	11982.83273	158173	76317	2567.83544304	13614.7848101	158094	76238	2718.53164557	1288	1388
18859	2	75552	0.103	Muak-dong	8664	Neung-dong	75554	0.053	1286	0.098	4466	11420	5	18861	11247.52989	15038	76317	2408.6	13491.4	15033	76312	2796.2	1288	1388
185814	115	75439	0.083	Muak-dong	8664	Guui 1-dong	75554	0.051	1381	0.161	6361	23298	97	185929	11884.66669	188310	76317	2351.98969072	13922.5979381	188213	76220	2405.87628866	1288	1388
19170	0	75554	0.086	Muak-dong	8664	Guui 2-dong	75554	0.045	2394	0.123	5211	27787	3	19170	12284.312319999999	16118	76317	3015.33333333	13052.0	16115	76314	3076.33333333	1288	1388
267540	143	75411	0.107	Muak-dong	8664	Guui 3-dong	75554	0.066	3722	0.138	19699	29961	167	267683	12907.96749	276733	76317	2567.37724551	14884.491018	276566	76150	2648.49101796	1288	1388
96271	50	75504	0.04	Muak-dong	8664	Gwangjang-dong	75554	0.031	5783	0.165	10953	36959	58	96321	13222.94124	99970	76317	2656.94827586	15020.5862069	99912	76259	2755.53448276	1288	1388
9096	1	75553	0.066	Muak-dong	8664	Jayang 1-dong	75554	0.07	2934	0.146	8364	25826	0	9097	11501.02809	11310	76317	2652.179900579	14822.53359001	11310	76317	3018.2437252990003	1288	1388
15500	6	75548	0.047	Muak-dong	8664	Jayang 2-dong	75554	0.03	1430	0.121	7311	28779	7	15506	12132.75106	18906	76317	2671.57142857	14742.2857143	18899	76310	3053.42857143	1288	1388
13275	7	75547	0.049	Muak-dong	8664	Jayang 3-dong	75554	0.036	1043	0.127	6244	32051	10	13282	11141.54944	18031	76317	2579.0	14115.2	18021	76307	2957.2	1288	1388
60946	17	75537	0.092	Muak-dong	8664	Jayang 4-dong	75554	0.047	1765	0.213	6948	28741	18	60963	10453.88469	63198	76317	3147.44444444	13628.8888889	63180	76299	3227.83333333	1288	1388
53793	48	75506	0.051	Muak-dong	8664	Hoegi-dong	75554	0.035	2789	0.157	10029	12693	27	53841	8423.474709	42408	76317	2343.33333333	10388.2222222	42381	76290	2715.07407407	1288	1388
37496	11	75543	0.069	Muak-dong	8664	Hwigyeong 1-dong	75554	0.046	1773	0.118	3869	17545	18	37507	9236.353247000001	35939	76317	2131.0	10313.7222222	35921	76299	2473.16666667	1288	1388
22651	6	75548	0.091	Muak-dong	8664	Hwigyeong 2-dong	75554	0.06	1348	0.104	4462	26357	9	22657	9529.134692	21380	76317	2473.33333333	11812.7777778	21371	76308	3127.55555556	1288	1388
246033	387	75167	0.082	Muak-dong	8664	Cheongryangri-dong	75554	0.049	3569	0.204	8301	25154	401	246420	7749.185276	218554	76317	1857.12468828	8643.73815461	218153	75916	1895.96009975	1288	1388
201584	313	75241	0.039	Muak-dong	8664	Yongsin-dong	75554	0.043	3188	0.205	27882	33292	315	201897	6521.1458999999995	200759	76317	1591.64126984	6892.17142857	200444	76002	1718.23492063	1288	1388
189269	474	75080	0.05	Muak-dong	8664	Jegi-dong	75554	0.035	2341	0.235	11249	29165	521	189743	6965.432434	186034	76317	1760.80614203	7795.15355086	185513	75796	1830.78502879	1288	1388
54576	57	75497	0.051	Muak-dong	8664	Jeollo 1-dong	75554	0.035	1190	0.22	7761	31257	58	54633	8136.286873999999	54187	76317	2181.46551724	10318.9655172	54129	76259	2394.03448276	1288	1388
36811	14	75540	0.09	Muak-dong	8664	Jeollo 2-dong	75554	0.048	1978	0.081	4362	21610	13	36825	9001.550092000001	37404	76317	2566.23076923	10562.3076923	37391	76304	3360.46153846	1288	1388
124442	55	75499	0.064	Muak-dong	8664	Dapsimri 1-dong	75554	0.039	2852	0.103	10111	20299	88	124497	8203.323493	129333	76317	2036.80681818	9521.70454545	129245	76229	2253.92045455	1288	1388
25757	11	75543	0.059	Muak-dong	8664	Dapsimri 2-dong	75554	0.033	1952	0.136	5735	31934	26	25768	9063.309025	18576	76317	2732.88461538	11940.0384615	18550	76291	2885.19230769	1288	1388
119157	78	75476	0.056	Muak-dong	8664	Jangan 1-dong	75554	0.042	1853	0.195	20752	37949	89	119235	9746.550913000001	119368	76317	2227.82022472	11095.6966292	119279	76228	2550.16853933	1288	1388
67428	29	75525	0.072	Muak-dong	8664	Jangan 2-dong	75554	0.042	2129	0.153	10088	32759	48	67457	10014.365440000001	74857	76317	2518.45833333	12023.6458333	74809	76269	2906.72916667	1288	1388
278664	327	75227	0.052	Muak-dong	8664	Imun 1-dong	75554	0.033	8843	0.213	5316	33348	355	278991	9276.028095	299847	76317	2150.01126761	10488.6788732	299492	75962	2229.24225352	1288	1388
82279	57	75497	0.093	Muak-dong	8664	Imun 2-dong	75554	0.062	1542	0.097	2183	23523	64	82336	10018.71379	90698	76317	2345.1875	12217.9375	90634	76253	2403.140625	1288	1388
18607	7	75547	0.078	Muak-dong	8664	Myeonmok 2-dong	75554	0.044	1148	0.15	6140	28409	4	18614	10624.539130000001	20155	76317	2468.25	12763.0	20151	76313	2653.0	1288	1388
6053	0	75554	0.049	Muak-dong	8664	Myeonmok 4-dong	75554	0.032	2066	0.137	3407	22567	1	6053	11082.94173	9943	76317	3223.0	15448.0	9942	76316	3498.0	1288	1388
1992	0	75554	0.185	Muak-dong	8664	Myeonmok 5-dong	75554	0.108	445	0.077	3740	14190	3	1992	10660.0045	3238	76317	2488.33333333	12993.0	3235	76314	2929.33333333	1288	1388
52536	16	75538	0.077	Muak-dong	8664	Myeonmok 7-dong	75554	0.05	1691	0.119	4122	25593	15	52552	11736.94596	55411	76317	2628.6	14614.6	55396	76302	2664.2	1288	1388
166738	67	75487	0.054	Muak-dong	8664	Sangbong 1-dong	75554	0.04	2223	0.135	6159	25808	72	166805	11730.46904	161957	76317	2990.77777778	12743.8611111	161885	76245	3237.38888889	1288	1388
28748	3	75551	0.074	Muak-dong	8664	Sangbong 2-dong	75554	0.04	1348	0.155	9971	18602	13	28751	11124.94765	25171	76317	2694.61538462	12240.6923077	25158	76304	2947.69230769	1288	1388
97755	27	75527	0.045	Muak-dong	8664	Junghwa 1-dong	75554	0.032	2072	0.096	3655	21713	47	97782	11297.59323	100157	76317	1478.74468085	5602.06382979	100110	76270	1562.89361702	1288	1388
45525	43	75511	0.067	Muak-dong	8664	Junghwa 2-dong	75554	0.049	1772	0.206	6673	30885	34	45568	10504.66935	47881	76317	2460.70588235	12047.7647059	47847	76283	2493.0	1288	1388
77182	13	75541	0.13	Muak-dong	8664	Muk 1-dong	75554	0.071	2063	0.158	5870	36553	16	77195	11633.76837	78973	76317	2920.5	13550.4375	78957	76301	3195.9375	1288	1388
1750	0	75554	0.094	Muak-dong	8664	Muk 2-dong	75554	0.056	1764	0.102	5333	20164	0	1750	10827.99366	1579	76317	2549.1383293460003	14089.59909574	1579	76317	2909.817878626	1288	1388
35859	25	75529	0.092	Muak-dong	8664	Mangu 3-dong	75554	0.062	834	0.107	3543	19370	34	35884	12741.46105	45978	76317	3198.17647059	13401.9411765	45944	76283	3650.20588235	1288	1388
85960	31	75523	0.053	Muak-dong	8664	Sinnae 1-dong	75554	0.035	3421	0.141	7895	32242	28	85991	13410.44031	93455	76317	3190.42857143	15001.4642857	93427	76289	3578.39285714	1288	1388
19835	7	75547	0.06	Muak-dong	8664	Sinnae 2-dong	75554	0.035	860	0.128	5172	25124	2	19842	12286.61674	15664	76317	2842.0	14346.0	15662	76315	2925.0	1288	1388
116180	38	75516	0.055	Muak-dong	8664	Myeonmokbon-dong	75554	0.036	4090	0.212	6842	37087	44	116218	11522.76194	117955	76317	2885.93181818	13271.4772727	117911	76273	3061.81818182	1288	1388
145202	38	75516	0.084	Muak-dong	8664	Myeonmok 3.8-dong	75554	0.049	2453	0.169	7685	29281	41	145240	12141.872239999999	142275	76317	3063.0	14205.5853659	142234	76276	3148.80487805	1288	1388
54816	8	75546	0.061	Muak-dong	8664	Mangubon-dong	75554	0.043	3069	0.205	9831	35040	24	54824	13181.235700000001	59099	76317	3050.375	13454.0833333	59075	76293	3569.83333333	1288	1388
9750	2	75552	0.038	Muak-dong	8664	Donam 1-dong	75554	0.034	809	0.074	1383	16578	0	9752	6258.529936000001	3021	76317	1849.5534332016	9113.453100304001	3021	76317	2173.6772726896	1288	1388
30222	29	75525	0.07	Muak-dong	8664	Donam 2-dong	75554	0.045	1905	0.08	1716	23756	13	30251	5248.475078	22315	76317	1681.15384615	8104.53846154	22302	76304	2279.0	1288	1388
233713	191	75363	0.077	Muak-dong	8664	Anam-dong	75554	0.04	4854	0.178	13134	18360	233	233904	6088.837946	226618	76317	2003.17167382	8334.36480687	226385	76084	2218.33905579	1288	1388
35882	30	75524	0.063	Muak-dong	8664	Bomun-dong	75554	0.042	1173	0.096	4121	14356	29	35912	5354.007052	33965	76317	1815.06896552	6751.10344828	33936	76288	1890.86206897	1288	1388
45303	32	75522	0.13	Muak-dong	8664	Jeongneung 1-dong	75554	0.087	1401	0.118	1937	20396	19	45335	5899.259265000001	38350	76317	1548.31578947	7967.94736842	38331	76298	1791.21052632	1288	1388
33409	34	75520	0.06	Muak-dong	8664	Jeongneung 2-dong	75554	0.04	1320	0.111	2832	24396	8	33443	5204.989782000001	24306	76317	1868.875	9451.375	24298	76309	2200.125	1288	1388
51592	90	75464	0.08	Muak-dong	8664	Jeongneung 3-dong	75554	0.046	1224	0.155	4343	18542	57	51682	4845.469714	53707	76317	1673.61403509	9319.87719298	53650	76260	2038.01754386	1288	1388
57109	46	75508	0.053	Muak-dong	8664	Jeongneung 4-dong	75554	0.036	1492	0.141	3870	28243	28	57155	6019.229471	61773	76317	2116.21428571	10897.7142857	61745	76289	2699.0	1288	1388
67630	116	75438	0.079	Muak-dong	8664	Gireum 1-dong	75554	0.045	1885	0.161	3619	37561	80	67746	6382.899602	69472	76317	1954.7375	11516.3625	69392	76237	2258.9	1288	1388
169993	172	75382	0.059	Muak-dong	8664	Gireum 2-dong	75554	0.04	2380	0.115	4612	21068	177	170165	6917.966422	167900	76317	1986.24293785	10106.3163842	167723	76140	2022.71751412	1288	1388
74054	25	75529	0.058	Muak-dong	8664	Wolgok 1-dong	75554	0.036	1575	0.12	4899	29323	27	74079	7633.962669	76165	76317	2302.37037037	11224.0740741	76138	76290	2664.44444444	1288	1388
138441	167	75387	0.062	Muak-dong	8664	Wolgok 2-dong	75554	0.036	1585	0.117	8745	21871	148	138608	8138.4247829999995	149832	76317	2354.56756757	11088.5743243	149684	76169	2423.92567568	1288	1388
28377	15	75539	0.081	Muak-dong	8664	Jangwi 1-dong	75554	0.059	1080	0.125	2838	25959	5	28392	8573.847547	21890	76317	2437.6	10973.2	21885	76312	2902.4	1288	1388
83194	39	75515	0.081	Muak-dong	8664	Jangwi 2-dong	75554	0.046	985	0.104	5078	22582	39	83233	9112.701608	89031	76317	2554.17948718	12106.4871795	88992	76278	2674.61538462	1288	1388
36400	8	75546	0.039	Muak-dong	8664	Jangwi 3-dong	75554	0.031	1420	0.084	4452	19116	7	36408	9502.439395	35949	76317	2311.85714286	11428.8571429	35942	76310	3454.14285714	1288	1388
174463	322	75232	0.066	Muak-dong	8664	Seongbuk-dong	75554	0.042	5958	0.142	5115	19549	188	174785	3916.388279	183044	76317	1659.91489362	7356.89361702	182856	76129	1853.30851064	1288	1388
29384	33	75521	0.058	Muak-dong	8664	Samseon-dong	75554	0.038	3108	0.165	9510	28853	22	29417	4740.522966	19573	76317	1935.27272727	7801.81818182	19551	76295	2374.90909091	1288	1388
196551	292	75262	0.09	Muak-dong	8664	Dongseon-dong	75554	0.053	6279	0.176	10170	17145	133	196843	5525.291656	207691	76317	1920.41353383	8627.27819549	207558	76184	2005.76691729	1288	1388
117220	88	75466	0.072	Muak-dong	8664	Jongam-dong	75554	0.047	2620	0.212	7550	43890	102	117308	6934.831201	127622	76317	2288.26470588	9861.12745098	127520	76215	2424.58823529	1288	1388
27124	6	75548	0.059	Muak-dong	8664	Seokgwan-dong	75554	0.037	1667	0.208	8217	37825	9	27130	9690.792949	28769	76317	2456.22222222	12402.1111111	28760	76308	2733.0	1288	1388
24019	9	75545	0.108	Muak-dong	8664	Beon 1-dong	75554	0.062	1043	0.152	8783	21154	10	24028	9191.964646	21791	76317	2590.7	14693.7	21781	76307	2860.3	1288	1388
48391	33	75521	0.067	Muak-dong	8664	Beon 2-dong	75554	0.054	3572	0.13	3128	19681	18	48424	8852.298711	56670	76317	2526.16666667	13021.1111111	56652	76299	2730.33333333	1288	1388
33873	16	75538	0.058	Muak-dong	8664	Beon 3-dong	75554	0.048	1363	0.202	2556	21177	6	33889	8977.375463	35823	76317	2184.33333333	11728.6666667	35817	76311	2412.5	1288	1388
32456	14	75540	0.075	Muak-dong	8664	Suyu 1-dong	75554	0.036	1136	0.16	5125	23250	4	32470	7352.9327459999995	32847	76317	2947.0	15026.5	32843	76313	3470.5	1288	1388
33820	12	75542	0.075	Muak-dong	8664	Suyu 2-dong	75554	0.051	1640	0.121	4357	23251	16	33832	9239.903331000001	36503	76317	2954.875	13988.375	36487	76301	3202.75	1288	1388
314034	223	75331	0.116	Muak-dong	8664	Suyu 3-dong	75554	0.06	1114	0.186	8413	24394	238	314257	9145.14775	301146	76317	2411.16806723	14137.9747899	300908	76079	2550.12184874	1288	1388
35159	25	75529	0.111	Muak-dong	8664	Samyang-dong	75554	0.071	9038	0.186	3331	31551	13	35184	7106.865195	48750	76317	2478.84615385	11922.2307692	48737	76304	2983.30769231	1288	1388
190608	146	75408	0.08	Muak-dong	8664	Mia-dong	75554	0.045	1526	0.171	6580	24174	171	190754	8276.183998	216427	76317	2285.67251462	12994.4678363	216256	76146	2459.1871345	1288	1388
280445	399	75155	0.136	Muak-dong	8664	Songjung-dong	75554	0.076	3989	0.2	8463	33516	885	280844	7903.273128000001	280483	76317	1321.49265537	5798.64293785	279598	75432	1440.84858757	1288	1388
45895	35	75519	0.066	Muak-dong	8664	Songcheon-dong	75554	0.037	2440	0.223	7272	32079	34	45930	7353.865742	47082	76317	2022.41176471	10574.4411765	47048	76283	2417.17647059	1288	1388
38962	59	75495	0.036	Muak-dong	8664	Samgaksan-dong	75554	0.051	4504	0.145	2190	35058	31	39021	6723.971753	42195	76317	2384.41935484	12316.6129032	42164	76286	2854.64516129	1288	1388
69627	39	75515	0.057	Muak-dong	8664	Ui-dong	75554	0.043	2609	0.194	3478	21487	50	69666	9945.819707	71860	76317	2959.56	17804.9	71810	76267	3220.98	1288	1388
51040	17	75537	0.052	Muak-dong	8664	Insu-dong	75554	0.032	1437	0.213	5792	33774	16	51057	7819.803448	52306	76317	2622.625	13530.4375	52290	76301	3002.25	1288	1388
38652	27	75527	0.043	Muak-dong	8664	Ssangmun 1-dong	75554	0.03	8862	0.107	3803	22300	18	38679	10006.411719999998	45797	76317	2792.55555556	16070.0	45779	76299	3092.94444444	1288	1388
169285	155	75399	0.068	Muak-dong	8664	Ssangmun 2-dong	75554	0.036	1460	0.114	4299	21552	165	169440	11178.405859999999	179957	76317	2592.26666667	15901.830303	179792	76152	2610.1030303	1288	1388
53945	13	75541	0.059	Muak-dong	8664	Ssangmun 3-dong	75554	0.04	1273	0.098	3182	18577	15	53958	10051.7323	49113	76317	2821.06666667	12966.0	49098	76302	2933.73333333	1288	1388
10810	1	75553	0.043	Muak-dong	8664	Ssangmun 4-dong	75554	0.026	2243	0.072	1933	21625	3	10811	10643.32222	10796	76317	2936.0	16219.0	10793	76314	3064.33333333	1288	1388
83353	23	75531	0.067	Muak-dong	8664	Banghak 1-dong	75554	0.047	2742	0.171	9931	32394	27	83376	12253.537059999999	79253	76317	3141.48148148	16558.037037	79226	76290	3392.92592593	1288	1388
22383	7	75547	0.106	Muak-dong	8664	Banghak 2-dong	75554	0.075	2102	0.122	2837	23998	11	22390	11957.00408	30170	76317	3190.72727273	18082.3636364	30159	76306	3412.0	1288	1388
53241	16	75538	0.082	Muak-dong	8664	Banghak 3-dong	75554	0.047	2684	0.131	3161	31897	36	53257	11120.385320000001	69865	76317	2135.61111111	10575.2777778	69829	76281	2472.19444444	1288	1388
15990	2	75552	0.124	Muak-dong	8664	Chang 1-dong	75554	0.077	2368	0.115	3390	28695	3	15992	10744.866010000002	12833	76317	2804.66666667	17679.3333333	12830	76314	2967.33333333	1288	1388
32014	15	75539	0.129	Muak-dong	8664	Chang 2-dong	75554	0.062	551	0.129	4447	31651	8	32029	9949.462148	28006	76317	2986.375	16271.0	27998	76309	3513.875	1288	1388
17847	6	75548	0.135	Muak-dong	8664	Chang 3-dong	75554	0.107	550	0.079	1939	16083	7	17853	9891.018259999999	20421	76317	2709.57142857	14200.1428571	20414	76310	2928.0	1288	1388
214092	183	75371	0.096	Muak-dong	8664	Chang 4-dong	75554	0.05	1734	0.111	6738	30786	179	214275	11672.38384	211483	76317	2878.51396648	17078.5363128	211304	76138	2916.29608939	1288	1388
10386	2	75552	0.055	Muak-dong	8664	Chang 5-dong	75554	0.044	1532	0.101	6654	27772	0	10388	11410.95995	13278	76317	2638.390468345	14724.44938555	13278	76317	3003.733747945	1288	1388
24720	9	75545	0.052	Muak-dong	8664	Dobong 1-dong	75554	0.039	1575	0.195	5496	24429	11	24729	13307.285820000001	27743	76317	2941.45454545	15276.4545455	27732	76306	3250.81818182	1288	1388
127524	84	75470	0.081	Muak-dong	8664	Dobong 2-dong	75554	0.049	4017	0.14	6126	31103	107	127608	13789.19371	132826	76317	3339.6635514	19117.6542056	132719	76210	3419.07476636	1288	1388
47190	13	75541	0.067	Muak-dong	8664	Wolgye 1-dong	75554	0.038	1625	0.111	5506	23203	14	47203	10092.733730000002	44033	76317	2553.42857143	12940.7857143	44019	76303	3256.14285714	1288	1388
66638	10	75544	0.056	Muak-dong	8664	Wolgye 2-dong	75554	0.039	1583	0.219	3592	30313	14	66648	10206.12692	71392	76317	2700.14285714	14142.0714286	71378	76303	3201.71428571	1288	1388
245303	237	75317	0.098	Muak-dong	8664	Wolgye 3-dong	75554	0.052	2993	0.189	3746	35897	291	245540	10694.17491	250450	76317	2656.74570447	13859.5738832	250159	76026	2713.62886598	1288	1388
161069	127	75427	0.058	Muak-dong	8664	Gongneung 2-dong	75554	0.032	7529	0.221	10912	46816	129	161196	13324.65772	172569	76317	2933.78294574	15866.248062	172440	76188	3024.65891473	1288	1388
150071	31	75523	0.059	Muak-dong	8664	Hagye 1-dong	75554	0.045	2727	0.217	6791	30706	34	150102	12271.40375	149007	76317	3515.52941176	15468.1764706	148973	76283	3690.02941176	1288	1388
14953	0	75554	0.1	Muak-dong	8664	Hagye 2-dong	75554	0.056	1457	0.103	1064	25791	7	14953	11333.30592	12886	76317	2808.14285714	15032.4285714	12879	76310	2924.42857143	1288	1388
26057	11	75543	0.075	Muak-dong	8664	Junggyebon-dong	75554	0.045	1057	0.118	5241	29796	3	26068	13567.815209999999	23832	76317	3210.66666667	21135.0	23829	76314	3406.0	1288	1388
34108	12	75542	0.045	Muak-dong	8664	Junggye 1-dong	75554	0.051	6262	0.121	4012	30500	11	34120	12933.126030000001	38936	76317	3520.09090909	20462.0	38925	76306	3850.72727273	1288	1388
33377	12	75542	0.071	Muak-dong	8664	Junggye 4-dong	75554	0.05	1762	0.124	3711	22515	14	33389	14040.84238	31155	76317	3107.92857143	19695.0	31141	76303	3319.28571429	1288	1388
120992	42	75512	0.078	Muak-dong	8664	Sanggye 1-dong	75554	0.054	4256	0.222	7954	44307	34	121034	14951.22233	131532	76317	3788.94117647	20698.7647059	131498	76283	3806.14705882	1288	1388
58365	26	75528	0.079	Muak-dong	8664	Sanggye 2-dong	75554	0.049	2268	0.141	8370	22616	16	58391	12952.87134	64110	76317	2387.375	12924.25	64094	76301	3164.8125	1288	1388
9410	3	75551	0.094	Muak-dong	8664	Sanggye 5-dong	75554	0.057	626	0.132	3319	24244	1	9413	13639.69954	10063	76317	3605.0	20139.0	10062	76316	4013.0	1288	1388
4363	0	75554	0.1	Muak-dong	8664	Sanggye 8-dong	75554	0.066	1055	0.142	1885	27162	3	4363	12971.7474	4517	76317	3406.33333333	19952.0	4514	76314	3484.0	1288	1388
110165	39	75515	0.19	Muak-dong	8664	Sanggye 9-dong	75554	0.11	1857	0.108	2360	24694	37	110204	13625.625940000002	114828	76317	3532.2972973	19300.7567568	114791	76280	3664.83783784	1288	1388
305908	193	75361	0.109	Muak-dong	8664	Sanggye 10-dong	75554	0.053	1916	0.093	2139	20557	176	306101	12638.98214	280647	76317	2952.61363636	18072.5227273	280471	76141	3011.125	1288	1388
208174	100	75454	0.098	Muak-dong	8664	Gongneung 1.3-dong	75554	0.047	4963	0.277	4773	38835	94	208274	11277.463389999999	211003	76317	3030.23404255	14301.9148936	210909	76223	3071.89361702	1288	1388
205732	150	75404	0.062	Muak-dong	8664	Sanggye 3.4-dong	75554	0.058	9772	0.19	14042	36934	173	205882	15411.23739	222006	76317	3158.48554913	19760.4971098	221833	76144	3178.66473988	1288	1388
126905	37	75517	0.045	Muak-dong	8664	Sanggye 6.7-dong	75554	0.062	3962	0.327	4835	42085	26	126942	11864.04102	133674	76317	3519.5	17164.5	133648	76291	3712.5	1288	1388
26856	2	75552	0.059	Muak-dong	8664	Junggye 2.3-dong	75554	0.028	7550	0.216	10273	40434	7	26858	11978.86555	28687	76317	3255.42857143	15682.1428571	28680	76310	3712.57142857	1288	1388
197765	2555	72999	0.059	Muak-dong	8664	Nokbeon-dong	75554	0.037	3905	0.209	8097	33455	2443	200320	3647.129741	201021	76317	713.416291445	4002.2771183	198578	73874	779.33769955	1288	1388
204205	3153	72401	0.121	Muak-dong	8664	Bulgwang 1-dong	75554	0.068	3743	0.25	6914	42318	3044	207358	4694.967614	189496	76317	800.67674113	4864.99080158	186452	73273	838.994743758	1288	1388
19530	90	75464	0.096	Muak-dong	8664	Galhyeon 1-dong	75554	0.063	2928	0.156	5136	26469	126	19620	6539.958076999999	20945	76317	1193.41269841	6900.6031746	20819	76191	1410.0	1288	1388
84574	520	75034	0.055	Muak-dong	8664	Galhyeon 2-dong	75554	0.037	4772	0.134	5495	29220	621	85094	6129.918283	107211	76317	1427.57648953	6633.8115942	106590	75696	1518.34138486	1288	1388
13226	78	75476	0.063	Muak-dong	8664	Gusan-dong	75554	0.057	1217	0.195	5389	34123	134	13304	5930.018386000001	16165	76317	1591.8880597	7391.3880597	16031	76183	1637.09701493	1288	1388
42959	258	75296	0.089	Muak-dong	8664	Daejo-dong	75554	0.053	1249	0.207	7174	32497	309	43217	4962.004675	36692	76317	1234.17475728	5542.23624595	36383	76008	1264.06796117	1288	1388
38385	393	75161	0.051	Muak-dong	8664	Eungam 1-dong	75554	0.036	1445	0.167	7074	32144	392	38778	3633.6808220000003	40099	76317	1015.12755102	5266.45153061	39707	75925	1146.51020408	1288	1388
9912	51	75503	0.068	Muak-dong	8664	Eungam 2-dong	75554	0.04	1290	0.133	2214	26978	82	9963	3493.601304	12165	76317	1213.90243902	6219.5	12083	76235	1385.34146341	1288	1388
68482	222	75332	0.049	Muak-dong	8664	Sinsa 1-dong	75554	0.039	1200	0.152	3927	28450	262	68704	5000.102192	73661	76317	1515.99236641	7546.8740458	73399	76055	1546.59923664	1288	1388
21367	69	75485	0.065	Muak-dong	8664	Sinsa 2-dong	75554	0.032	1619	0.128	2933	22966	24	21436	4928.366053000001	17246	76317	1604.5	8175.875	17222	76293	1997.08333333	1288	1388
149165	460	75094	0.043	Muak-dong	8664	Jeungsan-dong	75554	0.027	1527	0.087	3825	21046	393	149625	4771.805799	151653	76317	1729.70229008	8772.63613232	151260	75924	1792.44529262	1288	1388
36438	159	75395	0.064	Muak-dong	8664	Susaek-dong	75554	0.042	1987	0.114	3003	19625	63	36597	5739.453133999999	48516	76317	1821.41269841	9385.3968254	48453	76254	2134.25396825	1288	1388
126113	1142	74412	0.045	Muak-dong	8664	Jingwan-dong	75554	0.033	3971	0.243	5234	51478	1658	127255	7046.521041	160569	76317	1192.78468034	7902.76779252	158911	74659	1274.24607961	1288	1388
266623	3305	72249	0.069	Muak-dong	8664	Bulgwang-dong	75554	0.042	2979	0.203	4088	30403	3144	269928	5789.42172	269037	76317	995.749681934	6091.11227735	265893	73173	1026.85909669	1288	1388
49626	265	75289	0.064	Muak-dong	8664	Eungam 3-dong	75554	0.039	3271	0.182	5272	27923	245	49891	3869.2530020000004	55717	76317	1344.8244898	6588.10612245	55472	76072	1457.91020408	1288	1388
145391	750	74804	0.056	Muak-dong	8664	Yeokchon-dong	75554	0.041	3233	0.246	7428	49670	913	146141	5064.772845	170829	76317	1319.71741512	6357.53450164	169916	75404	1412.95837897	1288	1388
15798	423	75131	0.086	Muak-dong	8664	Cheonyeon-dong	75554	0.054	888	0.138	2475	20489	355	16221	752.0023500000001	10027	76317	562.016901408	1678.51830986	9672	75962	649.605633803	1288	1388
11602	122	75432	0.087	Muak-dong	8664	Hongje 1-dong	75554	0.067	628	0.149	4016	27392	93	11724	1135.960879	7493	76317	894.419354839	2842.60215054	7400	76224	1140.48387097	1288	1388
149227	3792	71762	0.077	Muak-dong	8664	Hongje 3-dong	75554	0.042	1673	0.114	3848	20222	4233	153019	1744.574979	167131	76317	481.64280652	2061.49988188	162898	72084	512.244507442	1288	1388
44105	1470	74084	0.113	Muak-dong	8664	Hongje 2-dong	75554	0.08	1095	0.069	1666	15842	1549	45575	825.038553	45571	76317	371.432537121	1413.48030988	44022	74768	462.500322789	1288	1388
64944	856	74698	0.058	Muak-dong	8664	Hongeun 1-dong	75554	0.04	1583	0.15	2398	26416	729	65800	2673.111226	65153	76317	907.855967078	3849.16323731	64424	75588	1026.22085048	1288	1388
101507	700	74854	0.049	Muak-dong	8664	Hongeun 2-dong	75554	0.029	6332	0.156	5636	30217	831	102207	2586.977151	122770	76317	961.291215403	4591.22141998	121939	75486	1131.82551143	1288	1388
26656	191	75363	0.071	Muak-dong	8664	Namgajwa 1-dong	75554	0.051	688	0.061	1253	3916	59	26847	3865.3897509999997	28742	76317	1398.6779661	6651.86440678	28683	76258	1737.76271186	1288	1388
40090	180	75374	0.063	Muak-dong	8664	Namgajwa 2-dong	75554	0.042	1450	0.148	4268	30867	130	40270	3302.177228	45345	76317	1374.63076923	6629.20769231	45215	76187	1538.73846154	1288	1388
9107	93	75461	0.1	Muak-dong	8664	Bukgajwa 1-dong	75554	0.064	2084	0.083	2025	19323	17	9200	4490.021226	9381	76317	1626.88235294	8262.82352941	9364	76300	2031.05882353	1288	1388
32337	214	75340	0.088	Muak-dong	8664	Bukgajwa 2-dong	75554	0.091	4219	0.183	6294	34237	143	32551	4017.365681	38847	76317	1510.09090909	7420.91608392	38704	76174	1682.67832168	1288	1388
196461	408	75146	0.051	Muak-dong	8664	Chunghyeon-dong	75554	0.036	5150	0.17	21801	20822	721	196869	1544.858185	203732	76317	820.92371706	3262.15256588	203011	75596	965.753120666	1288	1388
19641	51	75503	0.105	Muak-dong	8664	Bukahyeon-dong	75554	0.057	1170	0.062	1862	11030	120	19692	2172.316955	16022	76317	664.4	3310.00833333	15902	76197	983.441666667	1288	1388
622498	2257	73297	0.064	Muak-dong	8664	Sinchon-dong	75554	0.044	22555	0.278	30866	21558	1803	624755	2182.0752460000003	612326	76317	801.760953966	4027.66999445	610523	74514	999.537437604	1288	1388
90681	553	75001	0.066	Muak-dong	8664	Yeonhui-dong	75554	0.042	10847	0.263	10258	43174	299	91234	2445.165074	101767	76317	894.538461538	4698.25752508	101468	76018	1264.18394649	1288	1388
126997	150	75404	0.091	Muak-dong	8664	Yonggang-dong	75554	0.054	3083	0.098	15534	19238	196	127147	4367.067917	128696	76317	1357.96938776	6018.56122449	128500	76121	1640.59183673	1288	1388
87090	85	75469	0.112	Muak-dong	8664	Daeheung-dong	75554	0.048	4524	0.177	10395	15789	104	87175	3273.42287	89266	76317	1542.35576923	6570.70192308	89162	76213	1947.92307692	1288	1388
10627	16	75538	0.054	Muak-dong	8664	Yeomni-dong	75554	0.034	2226	0.106	4964	17891	5	10643	3236.324146	9806	76317	1509.0	6002.2	9801	76312	2230.2	1288	1388
67394	36	75518	0.065	Muak-dong	8664	Sinsu-dong	75554	0.04	2036	0.092	5800	22226	62	67430	4386.518671	71457	76317	1880.91935484	8729.87096774	71395	76255	2113.91935484	1288	1388
678656	812	74742	0.071	Muak-dong	8664	Seogyo-dong	75554	0.053	41859	0.32	52524	29961	696	679468	4031.092632	653915	76317	1490.74281609	7311.70689655	653219	75621	1687.31896552	1288	1388
7726	5	75549	0.059	Muak-dong	8664	Hapjeong-dong	75554	0.041	4701	0.133	9941	20442	2	7731	5518.641718	7331	76317	1616.5	6480.0	7329	76315	1952.5	1288	1388
10666	8	75546	0.074	Muak-dong	8664	Mangwon 1-dong	75554	0.041	2373	0.139	4690	24360	13	10674	5838.945958	10569	76317	2238.30769231	11364.6153846	10556	76304	2612.53846154	1288	1388
13257	12	75542	0.05	Muak-dong	8664	Mangwon 2-dong	75554	0.031	2663	0.09	3392	21191	14	13269	6024.613266	19959	76317	2086.92857143	11071.7857143	19945	76303	2354.07142857	1288	1388
10662	69	75485	0.086	Muak-dong	8664	Yeonnam-dong	75554	0.045	2479	0.129	5242	20224	36	10731	3768.9123050000003	11793	76317	1359.11111111	5873.13888889	11757	76281	1455.72222222	1288	1388
101261	97	75457	0.073	Muak-dong	8664	Seongsan 1-dong	75554	0.038	3826	0.115	9378	21521	84	101358	4528.476237	97371	76317	2068.67857143	11498.5714286	97287	76233	2117.48809524	1288	1388
170171	312	75242	0.073	Muak-dong	8664	Seongsan 2-dong	75554	0.046	5426	0.2	8434	40944	230	170483	5138.487434	181031	76317	1860.1173913	9864.55652174	180801	76087	1972.21304348	1288	1388
43179	102	75452	0.067	Muak-dong	8664	Sangam-dong	75554	0.038	9748	0.211	28598	33585	69	43281	6927.534471000001	59195	76317	2182.13043478	10455.4637681	59126	76248	2512.57971014	1288	1388
15146	7	75547	0.056	Muak-dong	8664	Dohwa-dong	75554	0.033	5221	0.107	14318	23837	18	15153	4674.790476	9857	76317	1493.72222222	6187.33333333	9839	76299	2152.77777778	1288	1388
4802	7	75547	0.06	Muak-dong	8664	Seogang-dong	75554	0.043	3162	0.151	10170	25478	12	4809	4762.6350520000005	4429	76317	1422.83333333	6598.0	4417	76305	1940.58333333	1288	1388
48710	24	75530	0.044	Muak-dong	8664	Gongdeok-dong	75554	0.034	8164	0.236	18749	37311	39	48734	3168.754024	43240	76317	1326.02564103	5747.33333333	43201	76278	1790.79487179	1288	1388
244469	250	75304	0.07	Muak-dong	8664	Ahyeon-dong	75554	0.041	7559	0.116	12492	19177	395	244719	2893.77711	244310	76317	1172.47341772	5058.30379747	243915	75922	1463.90379747	1288	1388
328082	165	75389	0.08	Muak-dong	8664	Mok 1-dong	75554	0.049	5730	0.156	22037	33172	194	328247	9323.581231	314675	76317	2230.6443299	13877.6804124	314481	76123	2472.75773196	1288	1388
16923	5	75549	0.067	Muak-dong	8664	Mok 2-dong	75554	0.069	2752	0.14	3604	31899	3	16928	8370.784532	18402	76317	2167.66666667	13066.3333333	18399	76314	2943.0	1288	1388
10523	8	75546	0.061	Muak-dong	8664	Mok 3-dong	75554	0.044	1166	0.116	3917	23205	12	10531	8922.23305	17127	76317	2015.41666667	12839.5833333	17115	76305	2567.33333333	1288	1388
29121	7	75547	0.085	Muak-dong	8664	Mok 4-dong	75554	0.044	1392	0.131	3666	28784	9	29128	9373.993198999999	30128	76317	2302.66666667	14464.0	30119	76308	2811.77777778	1288	1388
15204	0	75554	0.068	Muak-dong	8664	Sinwol 1-dong	75554	0.053	1421	0.138	5028	24956	1	15204	12141.32476	15712	76317	2425.0	17293.0	15711	76316	2808.0	1288	1388
29174	8	75546	0.085	Muak-dong	8664	Sinwol 2-dong	75554	0.065	988	0.088	3715	21369	3	29182	11616.45336	22022	76317	2808.66666667	14824.6666667	22019	76314	3441.0	1288	1388
4256	0	75554	0.072	Muak-dong	8664	Sinwol 3-dong	75554	0.037	1343	0.104	4187	17839	3	4256	12681.499029999999	8245	76317	3452.0	19296.0	8242	76314	3647.33333333	1288	1388
48933	14	75540	0.049	Muak-dong	8664	Sinwol 4-dong	75554	0.034	1686	0.091	3786	19449	5	48947	12195.979720000001	52555	76317	2608.2	15760.2	52550	76312	3123.2	1288	1388
12009	1	75553	0.06	Muak-dong	8664	Sinwol 5-dong	75554	0.041	2280	0.077	3393	16426	7	12010	12139.93488	17546	76317	3237.57142857	19527.5714286	17539	76310	3514.28571429	1288	1388
2631	0	75554	0.067	Muak-dong	8664	Sinwol 6-dong	75554	0.049	417	0.118	3473	12814	0	2631	12218.242699999999	2184	76317	2761.98545737	15603.580300299998	2184	76317	3133.78699897	1288	1388
16610	7	75547	0.15	Muak-dong	8664	Sinwol 7-dong	75554	0.094	422	0.12	5355	25095	9	16617	13092.83602	19287	76317	3578.0	17630.6666667	19278	76308	4126.22222222	1288	1388
12365	0	75554	0.07	Muak-dong	8664	Sinjeong 1-dong	75554	0.037	1262	0.084	4451	20120	2	12365	11003.68793	11884	76317	2635.0	16620.5	11882	76315	3069.0	1288	1388
829	0	75554	0.147	Muak-dong	8664	Sinjeong 2-dong	75554	0.109	1045	0.092	3708	22513	2	829	9704.777059	5391	76317	1092.5	6079.0	5389	76315	1190.0	1288	1388
46231	3	75551	0.07	Muak-dong	8664	Sinjeong 3-dong	75554	0.041	2163	0.273	7934	58109	3	46234	12767.697619999999	55205	76317	3061.0	16651.3333333	55202	76314	3598.0	1288	1388
76138	19	75535	0.046	Muak-dong	8664	Sinjeong 6-dong	75554	0.036	1876	0.123	5130	26987	33	76157	10353.24658	74194	76317	3089.51515152	17080.5757576	74161	76284	3241.51515152	1288	1388
19532	0	75554	0.056	Muak-dong	8664	Sinjeong 7-dong	75554	0.043	1846	0.132	4365	33062	6	19532	11181.78594	26007	76317	2513.66666667	12558.0	26001	76311	3328.66666667	1288	1388
35094	40	75514	0.098	Muak-dong	8664	Mok 5-dong	75554	0.044	4986	0.2	9703	45539	8	35134	8394.624966	41155	76317	2431.5	14064.875	41147	76309	2848.125	1288	1388
168862	44	75510	0.042	Muak-dong	8664	Sinjeong 4-dong	75554	0.026	2903	0.203	12547	37585	66	168906	10665.066859999999	174966	76317	2901.15151515	17337.6060606	174900	76251	3038.01515152	1288	1388
186677	141	75413	0.073	Muak-dong	8664	Yeomchang-dong	75554	0.044	5703	0.192	15145	42639	40	186818	7866.797696	185482	76317	3034.7	16296.8	185442	76277	3377.275	1288	1388
11000	38	75516	0.086	Muak-dong	8664	Deungchon 1-dong	75554	0.046	1374	0.131	10265	22971	2	11038	9170.886851000001	12059	76317	1772.0	12639.5	12057	76315	1945.5	1288	1388
4495	9	75545	0.044	Muak-dong	8664	Deungchon 2-dong	75554	0.041	3953	0.089	3351	22198	0	4504	9415.416409000001	4990	76317	2332.8727522179006	12551.302469401002	4990	76317	2682.2516834899	1288	1388
18711	87	75467	0.073	Muak-dong	8664	Deungchon 3-dong	75554	0.047	1895	0.413	19501	37375	18	18798	9973.969133	20577	76317	2373.83333333	14804.0555556	20559	76299	3167.61111111	1288	1388
20701	3	75551	0.054	Muak-dong	8664	Hwagokbon-dong	75554	0.034	8883	0.194	3954	37214	0	20704	10515.669109999999	13049	76317	2501.3214407409996	13749.477660789998	13049	76317	2859.502393621	1288	1388
127	0	75554	0.093	Muak-dong	8664	Hwagok 2-dong	75554	0.063	431	0.097	2340	20622	0	127	10556.30669	129	76317	2507.543054239	13793.73198541	129	76317	2866.049107759	1288	1388
6889	6	75548	0.086	Muak-dong	8664	Hwagok 3-dong	75554	0.053	552	0.114	3975	24189	2	6895	11558.59777	7392	76317	2358.0	16172.0	7390	76315	2748.0	1288	1388
23684	11	75543	0.067	Muak-dong	8664	Hwagok 4-dong	75554	0.048	1105	0.121	3549	23620	10	23695	10025.365559999998	31217	76317	2394.0	14298.9	31207	76307	2840.7	1288	1388
25531	9	75545	0.075	Muak-dong	8664	Hwagok 6-dong	75554	0.052	995	0.143	11125	25844	2	25540	9912.804347	27421	76317	2580.0	16182.5	27419	76315	3162.5	1288	1388
157517	42	75512	0.098	Muak-dong	8664	Hwagok 8-dong	75554	0.06	2122	0.134	3156	27803	57	157559	10914.03624	169809	76317	2736.80701754	17264.5438596	169752	76260	2953.80701754	1288	1388
160210	78	75476	0.057	Muak-dong	8664	Gayang 1-dong	75554	0.039	3838	0.105	9936	20499	57	160288	11050.385199999999	162785	76317	2845.52631579	18349.7017544	162728	76260	3147.43859649	1288	1388
120204	39	75515	0.053	Muak-dong	8664	Gayang 2-dong	75554	0.035	2694	0.298	3293	17735	42	120243	9291.193774	132404	76317	3223.0952381	17295.2619048	132362	76275	3350.5	1288	1388
58418	28	75526	0.066	Muak-dong	8664	Gayang 3-dong	75554	0.042	5107	0.196	6785	18722	24	58446	8717.152396	59300	76317	2457.08333333	13604.9166667	59276	76293	2900.79166667	1288	1388
53507	17	75537	0.063	Muak-dong	8664	Balsan 1-dong	75554	0.04	3521	0.146	10930	33264	12	53524	12172.70269	50593	76317	2842.33333333	17964.3333333	50581	76305	3541.66666667	1288	1388
164484	128	75426	0.106	Muak-dong	8664	Gonghang-dong	75554	0.097	6945	0.239	33019	22474	77	164612	14630.84785	170506	76317	3014.61038961	19998.5064935	170429	76240	3391.53246753	1288	1388
62784	27	75527	0.077	Muak-dong	8664	Banghwa 1-dong	75554	0.05	1349	0.144	7140	31170	14	62811	12841.470080000001	62664	76317	3486.21428571	20242.5714286	62650	76303	3750.0	1288	1388
11676	4	75550	0.067	Muak-dong	8664	Banghwa 2-dong	75554	0.047	663	0.178	12658	26130	3	11680	13666.39772	14642	76317	3642.0	23729.3333333	14639	76314	3660.33333333	1288	1388
94292	42	75512	0.085	Muak-dong	8664	Banghwa 3-dong	75554	0.051	2392	0.197	3824	27315	64	94334	12672.468569999999	102845	76317	2440.65625	15599.734375	102781	76253	2606.328125	1288	1388
29067	6	75548	0.052	Muak-dong	8664	Hwagok 1-dong	75554	0.031	3088	0.281	8395	52830	8	29073	11515.12401	29595	76317	3116.25	16518.875	29587	76309	3471.5	1288	1388
258313	95	75459	0.147	Muak-dong	8664	Ujangsan-dong	75554	0.066	2743	0.166	5940	39741	118	258408	10777.0434	259397	76317	2991.16101695	18930.9491525	259279	76199	3171.31355932	1288	1388
107686	94	75460	0.057	Muak-dong	8664	Sindorim-dong	75554	0.037	5403	0.184	13854	38303	108	107780	10125.457559999999	102418	76317	1919.2962963	10327.7685185	102310	76209	2138.62962963	1288	1388
20764	5	75549	0.06	Muak-dong	8664	Guro 1-dong	75554	0.034	2558	0.117	2971	23142	1	20769	11971.003120000001	19565	76317	2973.0	17567.0	19564	76316	3832.0	1288	1388
46108	8	75546	0.072	Muak-dong	8664	Guro 3-dong	75554	0.049	3988	0.297	78879	29136	12	46116	11720.07252	44537	76317	3876.41666667	18714.75	44525	76305	4213.41666667	1288	1388
100792	14	75540	0.096	Muak-dong	8664	Guro 4-dong	75554	0.055	1841	0.235	5476	30380	20	100806	11265.16883	91501	76317	3743.8	17645.35	91481	76297	3857.7	1288	1388
45765	5	75549	0.046	Muak-dong	8664	Guro 5-dong	75554	0.03	4783	0.231	24401	35424	6	45770	10353.416899999998	49054	76317	2800.66666667	14975.5	49048	76311	3093.5	1288	1388
62395	19	75535	0.039	Muak-dong	8664	Gocheok 1-dong	75554	0.031	3735	0.124	7829	25564	38	62414	11943.013860000001	61437	76317	2694.02631579	15514.2105263	61399	76279	3132.71052632	1288	1388
35680	5	75549	0.074	Muak-dong	8664	Gocheok 2-dong	75554	0.044	1030	0.14	3432	31561	6	35685	12178.699610000001	28002	76317	2805.5	15263.8333333	27996	76311	3212.33333333	1288	1388
15992	2	75552	0.037	Muak-dong	8664	Gaebong 2-dong	75554	0.031	2917	0.147	2703	35209	9	15994	13082.53832	14285	76317	2648.11111111	14678.5555556	14276	76308	3192.66666667	1288	1388
15416	7	75547	0.067	Muak-dong	8664	Gaebong 3-dong	75554	0.041	3824	0.092	3803	22614	4	15423	13612.48855	15999	76317	3202.75	18798.75	15995	76313	3509.25	1288	1388
64828	34	75520	0.066	Muak-dong	8664	Oryu 1-dong	75554	0.055	507	0.108	4353	21471	41	64862	13722.184150000001	71941	76317	3269.65853659	19833.2926829	71900	76276	3321.90243902	1288	1388
35764	3	75551	0.054	Muak-dong	8664	Oryu 2-dong	75554	0.031	2395	0.214	6306	41154	9	35767	15168.39879	39381	76317	4135.88888889	23601.7777778	39372	76308	4426.44444444	1288	1388
87847	33	75521	0.101	Muak-dong	8664	Sugung-dong	75554	0.063	2535	0.142	5602	26071	44	87880	14587.74913	93293	76317	3555.06818182	21328.8181818	93249	76273	3676.84090909	1288	1388
20968	6	75548	0.085	Muak-dong	8664	Garibong-dong	75554	0.043	1250	0.335	2877	20057	3	20974	12233.55572	15418	76317	3399.33333333	17938.3333333	15415	76314	3637.0	1288	1388
125314	52	75502	0.088	Muak-dong	8664	Guro 2-dong	75554	0.043	3253	0.419	25793	39473	59	125366	11356.4027	130764	76317	2960.74576271	16922.6440678	130705	76258	3293.6779661	1288	1388
166653	65	75489	0.088	Muak-dong	8664	Gaebong 1-dong	75554	0.05	3750	0.179	5381	34536	78	166718	12914.42425	172872	76317	2936.92307692	17550.2307692	172794	76239	3138.34615385	1288	1388
275756	173	75381	0.094	Muak-dong	8664	Gasan-dong	75554	0.05	7662	0.475	140007	23715	201	275929	12921.65267	258033	76317	3160.83084577	18524.079602	257832	76116	3346.82587065	1288	1388
151259	93	75461	0.062	Muak-dong	8664	Doksan 1-dong	75554	0.041	6322	0.249	18814	35217	118	151352	13778.3195	159070	76317	3489.86440678	20564.2542373	158952	76199	3656.84745763	1288	1388
37719	6	75548	0.065	Muak-dong	8664	Doksan 2-dong	75554	0.037	2136	0.128	3323	24130	11	37725	13561.93188	30035	76317	3174.18181818	19466.1818182	30024	76306	3597.36363636	1288	1388
61825	8	75546	0.094	Muak-dong	8664	Doksan 3-dong	75554	0.055	8498	0.226	8511	31753	7	61833	12270.74233	59270	76317	3245.0	17363.5714286	59263	76310	4005.71428571	1288	1388
38368	4	75550	0.1	Muak-dong	8664	Doksan 4-dong	75554	0.059	1770	0.118	3096	20174	6	38372	13001.4854	26778	76317	3290.66666667	18855.8333333	26772	76311	3660.83333333	1288	1388
43992	5	75549	0.097	Muak-dong	8664	Siheung 1-dong	75554	0.045	2140	0.21	13368	38551	17	43997	14750.31301	45861	76317	3402.82352941	19167.6470588	45844	76300	3844.05882353	1288	1388
33954	2	75552	0.081	Muak-dong	8664	Siheung 2-dong	75554	0.057	580	0.109	1787	25034	4	33956	14506.7591	30336	76317	3576.5	20414.75	30332	76313	4574.75	1288	1388
42195	12	75542	0.053	Muak-dong	8664	Siheung 3-dong	75554	0.041	1393	0.103	9142	12933	17	42207	15913.90217	48280	76317	3659.76470588	23289.4705882	48263	76300	4046.17647059	1288	1388
16182	2	75552	0.107	Muak-dong	8664	Siheung 4-dong	75554	0.066	543	0.105	1956	24349	0	16184	13781.82829	12441	76317	3001.370411199	17306.32500781	12441	76317	3385.680637519	1288	1388
33824	9	75545	0.115	Muak-dong	8664	Siheung 5-dong	75554	0.067	2878	0.135	3451	23913	7	33833	14891.97673	41038	76317	3780.42857143	21134.4285714	41031	76310	4202.0	1288	1388
1046207	820	74734	0.148	Muak-dong	8664	Yeouido-dong	75554	0.07	31464	0.463	150020	34275	803	1047027	6206.84533	1025824	76317	1798.71731009	9318.80946451	1025021	75514	2123.8132005	1288	1388
264615	127	75427	0.117	Muak-dong	8664	Dangsan 1-dong	75554	0.056	3098	0.128	16953	21214	138	264742	8075.108427	260922	76317	2311.63768116	12848.6521739	260784	76179	2566.0	1288	1388
238794	132	75422	0.062	Muak-dong	8664	Dangsan 2-dong	75554	0.038	7186	0.182	16477	35112	112	238926	6945.8792730000005	234956	76317	2295.33928571	12349.7589286	234844	76205	2550.83035714	1288	1388
77614	36	75518	0.077	Muak-dong	8664	Yangpyeong 1-dong	75554	0.047	2074	0.13	19922	17568	47	77650	8562.677157	79113	76317	2166.61702128	12758.4255319	79066	76270	2542.76595745	1288	1388
57551	37	75517	0.071	Muak-dong	8664	Yangpyeong 2-dong	75554	0.04	4687	0.13	18234	22580	18	57588	7111.107691	56996	76317	2341.55555556	11787.8888889	56978	76299	2688.61111111	1288	1388
52891	18	75536	0.102	Muak-dong	8664	Singil 1-dong	75554	0.058	1544	0.192	4035	23587	38	52909	7974.3800949999995	62961	76317	2164.78947368	12283.1842105	62923	76279	2504.05263158	1288	1388
18982	0	75554	0.042	Muak-dong	8664	Singil 3-dong	75554	0.034	1088	0.086	3056	17613	7	18982	9250.360501	20123	76317	3126.85714286	13524.1428571	20116	76310	3417.85714286	1288	1388
24136	10	75544	0.089	Muak-dong	8664	Singil 4-dong	75554	0.057	598	0.091	1567	13758	11	24146	8824.018664000001	28028	76317	2551.27272727	14294.3636364	28017	76306	2809.45454545	1288	1388
25347	4	75550	0.093	Muak-dong	8664	Singil 5-dong	75554	0.06	702	0.154	2079	19075	8	25351	9750.258904	24957	76317	2725.5	12701.375	24949	76309	3202.625	1288	1388
97783	23	75531	0.086	Muak-dong	8664	Singil 6-dong	75554	0.049	2675	0.137	3974	24705	38	97806	9559.323301999999	104998	76317	2987.02631579	15361.9473684	104960	76279	3223.05263158	1288	1388
63791	33	75521	0.128	Muak-dong	8664	Singil 7-dong	75554	0.082	904	0.08	3030	15746	25	63824	8584.314078	57219	76317	3495.0	20790.36	57194	76292	3648.76	1288	1388
18219	1	75553	0.059	Muak-dong	8664	Daerim 1-dong	75554	0.048	1503	0.172	4079	19666	16	18220	10441.74227	23850	76317	2309.3125	12749.6875	23834	76301	2790.9375	1288	1388
276563	139	75415	0.062	Muak-dong	8664	Daerim 2-dong	75554	0.04	2942	0.405	4437	25447	142	276702	10981.902310000001	268889	76317	2740.16901408	17033.3239437	268747	76175	2962.42957746	1288	1388
266267	111	75443	0.09	Muak-dong	8664	Daerim 3-dong	75554	0.043	5683	0.227	10781	31926	104	266378	10232.90279	264397	76317	2876.75961538	16221.6923077	264293	76213	3043.47115385	1288	1388
45199	12	75542	0.134	Muak-dong	8664	Yeongdeungpo bon-dong	75554	0.088	1549	0.189	4537	27689	25	45211	8403.53369	45989	76317	1628.96	8141.8	45964	76292	1898.56	1288	1388
405217	263	75291	0.066	Muak-dong	8664	Yeongdeungpo-dong	75554	0.06	7414	0.236	34547	20629	262	405480	7762.694665	384888	76317	2285.8129771	12877.3053435	384626	76055	2461.83969466	1288	1388
41061	6	75548	0.112	Muak-dong	8664	Dorim-dong	75554	0.058	1370	0.189	3138	21693	24	41067	9197.855192	40092	76317	3086.41666667	20448.0	40068	76293	3235.33333333	1288	1388
379210	175	75379	0.081	Muak-dong	8664	Mullae-dong	75554	0.04	8697	0.216	36161	32805	240	379385	9061.789084999999	366493	76317	2508.15	13872.675	366253	76077	2710.60416667	1288	1388
90394	32	75522	0.056	Muak-dong	8664	Noryangjin 2-dong	75554	0.041	2558	0.143	5138	16440	30	90426	7621.431026	97280	76317	2841.76666667	14820.5666667	97250	76287	2993.83333333	1288	1388
197434	65	75489	0.042	Muak-dong	8664	Sangdo 1-dong	75554	0.027	6063	0.23	6250	45022	156	197499	8784.090021	188043	76317	2090.32692308	11425.9038462	187887	76161	2247.21794872	1288	1388
106226	31	75523	0.064	Muak-dong	8664	Sangdo 2-dong	75554	0.044	3870	0.14	4090	26220	50	106257	8300.889736000001	117633	76317	2485.2	14743.42	117583	76267	2773.92	1288	1388
52683	11	75543	0.059	Muak-dong	8664	Sangdo 3-dong	75554	0.041	1045	0.115	2720	25056	17	52694	9190.0721	56530	76317	2189.88235294	12174.2352941	56513	76300	2583.88235294	1288	1388
[truncated: 176,930 more rows]
