# Supplementary material for: Why do people move? Enhancing human mobility prediction using local functions based on public records and SNS data
Source: PLoS One. 2018 Feb 12;13(2):e0192698. doi: 10.1371/journal.pone.0192698 (PMC5809051; doi:10.1371/journal.pone.0192698)
Supplement: S2 File — Public record data for Seoul, 2013. (ZIP) [file pone.0192698.s002.zip › S2_File.csv]

0	1	2	3	4	5	6	7	8	9	10	11	12	13	14	15	16	17	18	19	20	21	22	23	24	25	26	27	28	29	30	31	32	33	34	35	36	37	38	39	40	41	42	43	44	45	46	47	48	49
Sajik-dong	4469.0	1956.0	876.0	752.0	632.0	187.0	47.0	12	1	3	3	2784.0	782	609	125	48	1493	65	412	32	7.0	1	1		1			4	530.0	101	64		64			301	416.0	95	59		51			211	70		95.0	63	80
Samcheong-dong	1541.0	767.0	280.0	205.0	190.0	78.0	12.0	8		1		830.0	740	545	126	69		14	45	31	1.0	1							32.0	32							29.0	29							37		43.0	31	37
Buam-dong	4564.0	1591.0	990.0	809.0	868.0	223.0	63.0	16	3		1	2953.0	1065	832	187	46	117	980	760	31	2.0	1			1				121.0	89			32				118.0	86			32				67		92.0	60	77
Pyeongchang-dong	7386.0	2134.0	1538.0	1452.0	1613.0	481.0	124.0	33	7		4	5630.0	1596	1312	226	58	911	2341	745	37	3.0				1	2			58.0					58			57.0					57			75	10	146.0	66	80
Muak-dong	3214.0	870.0	663.0	666.0	763.0	198.0	44.0	8		1	1	2681.0	155	92	24	39	2423	58	9	36	6.0	2			3	1			454.0	175			279				411.0	165			246				88		127.0	79	109
Gyonam-dong	2722.0	1409.0	509.0	367.0	342.0	74.0	12.0	7	2			2223.0	870	460	348	62	112	33	1180	28	2.0	1			1				222.0	163			39	20			202.0	154			38	10			92		124.0	82	104
Gahoe-dong	2344.0	1015.0	450.0	388.0	343.0	111.0	28.0	7	1	1		1588.0	842	631	144	67		86	652	8	5.0	1			2			2	178.0	49			80			49	173.0	48			77			48	34		47.0	30	36
Jongno 1·2·3·4(ilisamsa)-ga-dong	5267.0	3952.0	572.0	361.0	277.0	74.0	20.0	7	3		1	1376.0	537	306	120	111	743			96	7.0			2				5	267.0	44		100				123	219.0	41		100				78	458	1	473.0	419	426
Jongno 5·6(oryuk)-ga-dong	3122.0	1761.0	523.0	375.0	334.0	104.0	20.0	5				918.0	760	344	303	113			19	139	5.0	1			3			1	231.0	35			147			49	179.0	23			138			18	128		185.0	116	161
Ihwa-dong	4498.0	2357.0	783.0	624.0	533.0	154.0	37.0	6	2	1	1	2419.0	806	392	331	83	69	249	1246	49	5.0	2			1			2	260.0	132			39			89	250.0	130			38			82	102		145.0	92	125
Changsin 1(il)-dong	3363.0	1891.0	563.0	428.0	349.0	104.0	20.0	8				1588.0	541	212	220	109	571	321	102	53	4.0	2	1			1			150.0	73	77						135.0	68	67						248		290.0	222	250
Changsin 2(i)-dong	4774.0	2080.0	883.0	771.0	748.0	220.0	57.0	11	1	1	2	2358.0	996	364	541	91	334	115	901	12	8.0	3		1	3	1			449.0	242		49	138	20			423.0	231		49	124	19			203		301.0	181	253
Changsin 3(sam)-dong	3055.0	846.0	600.0	645.0	683.0	215.0	48.0	10	8			2115.0	309	103	172	34	1756	12	29	9	2.0	1				1			116.0	96				20			108.0	88				20			92		140.0	76	105
Sungin 1(il)-dong	3245.0	1392.0	622.0	549.0	503.0	145.0	27.0	6	1			1467.0	695	316	312	67	636	14	102	20	4.0	2			2				218.0	117			101				208.0	117			91				131		180.0	120	168
Sungin 2(i)-dong	5201.0	3061.0	816.0	633.0	523.0	128.0	30.0	9		1		2249.0	475	204	216	55	663	174	889	48	4.0	1				2		1	120.0	52				29		39	103.0	50				29		24	239		273.0	209	227
Cheongunhyoja-dong	5924.0	2087.0	1141.0	1088.0	1165.0	329.0	85.0	22	4	3		4084.0	1439	1006	350	83	385	668	1564	28	6.0	3			1			2	632.0	179			39			414	582.0	168			38			376	112		171.0	95	122
Hyehwa-dong	9165.0	5069.0	1491.0	1068.0	1128.0	294.0	84.0	25	4	1	1	2918.0	934	445	418	71	820	361	744	59	4.0	2			2				333.0	215			118				321.0	204			117				125		161.0	105	126
Sogong-dong	695.0	394.0	117.0	87.0	68.0	21.0	5.0	1			2	317.0	22	13	5	4	224	36		35	4.0							4	419.0							419	345.0							345	10		12.0	8	10
Hoehyeon-dong	3595.0	2458.0	480.0	289.0	276.0	67.0	17.0	8				1379.0	254	93	122	39	981	46	43	55	3.0	1						2	126.0	87						39	105.0	81						24	425		452.0	356	381
Myeong-dong	1594.0	1020.0	233.0	152.0	132.0	37.0	14.0		2	1	3	528.0	217	84	99	34	249		15	47	7.0							7	237.0							237	162.0							162	60		66.0	58	63
Pil-dong	2429.0	1465.0	369.0	278.0	221.0	74.0	14.0	5	1	1	1	946.0	446	212	157	77	258	110	85	47	1.0	1							79.0	79							66.0	66							64	2	87.0	59	74
Jangchung-dong	2992.0	1777.0	473.0	321.0	277.0	106.0	27.0	6	1		4	2056.0	422	236	111	75	76	92	1438	28	2.0	1		1					116.0	67			49				109.0	60			49				54		63.0	51	58
Gwanghui-dong	2935.0	1727.0	485.0	338.0	286.0	77.0	17.0	4	1			1397.0	585	309	168	108	717		12	83	2.0	1						1	210.0	90						120	183.0	90						93	83		111.0	74	89
Euljiro-dong	1334.0	1026.0	145.0	82.0	57.0	18.0	2.0	4				439.0	138	34	8	96	122		28	151	2.0	1		1					131.0	52		79					77.0	40		37					71		78.0	65	69
Sindang 5(o)-dong	4644.0	1950.0	937.0	788.0	719.0	185.0	52.0	10	3			1420.0	771	230	427	114	253	23	329	44	5.0	1		2	2				363.0	173			190				342.0	164			178				204		259.0	185	222
Hwanghak-dong	5812.0	2665.0	1197.0	940.0	749.0	208.0	38.0	13	2			3375.0	953	355	390	208	2340	15	30	37	6.0	2			1	3			236.0	184			32	20			196.0	147			29	20			253		325.0	233	291
Jungnim-dong	4680.0	2269.0	893.0	689.0	616.0	155.0	44.0	11	2		1	3156.0	681	331	306	44	1379	180	889	27	6.0	2		1		3			308.0	166		84		58			285.0	150		79		56			294		368.0	266	321
Sindang-dong	3918.0	2143.0	701.0	440.0	461.0	132.0	32.0	6		2	1	1419.0	1143	487	486	170	113	51	56	56	2.0	1			1				190.0	151			39				156.0	125			31				154		186.0	143	167
Dasan-dong	7183.0	2919.0	1610.0	1156.0	1113.0	291.0	66.0	20	4	2	2	4139.0	1099	485	534	80	470	437	2079	54	5.0	1		1	1	2			328.0	194		49	52	33			311.0	180		49	49	33			185		262.0	160	209
Yaksu-dong	7939.0	2610.0	1872.0	1701.0	1322.0	334.0	76.0	17	6		1	6425.0	247	106	117	24	5293	635	234	16	9.0	3		2	1	3			494.0	261		41	153	39			477.0	254		33	151	39			366		561.0	334	478
Cheonggu-dong	6512.0	2307.0	1390.0	1204.0	1218.0	298.0	71.0	13	8	3		4631.0	530	205	263	62	3849	121	98	33	5.0	1			1	3			244.0	131			75	38			242.0	129			75	38			295		430.0	268	363
Donghwa-dong	4401.0	1184.0	837.0	943.0	1035.0	301.0	77.0	17	4		3	2212.0	261	72	126	63	1713	111	66	61	6.0	2			1	3			284.0	219			36	29			244.0	188			33	23			84		126.0	80	117
Huam-dong	8820.0	3898.0	1673.0	1451.0	1313.0	362.0	90.0	18	8	3	4	4628.0	1615	659	858	98	580	522	1872	39	15.0	2	1	2	6	4			609.0	86	57	72	339	55			580.0	86	51	67	324	52			381	3	547.0	325	428
Yongsan 2-ga-dong	5904.0	2708.0	1159.0	987.0	794.0	197.0	45.0	9	4	1		3354.0	1152	261	769	122	375	221	1580	26	5.0	2			2	1			272.0	170			84	18			245.0	151			78	16			193	1	304.0	163	240
Namyeong-dong	5264.0	3881.0	607.0	360.0	292.0	100.0	14.0	6	3		1	1316.0	570	190	309	71	73	60	550	63	2.0	1	1						71.0		37		34				69.0		37		32				774		825.0	658	700
Wonhyoro 2(i)-dong	5983.0	1727.0	1259.0	1204.0	1342.0	342.0	73.0	24	8	1	3	4328.0	618	216	327	75	3202	171	305	32	12.0	1		1	3	7			345.0	89		40	97	119			341.0	88		40	97	116			128	1	176.0	117	150
Hyochang-dong	4412.0	1395.0	921.0	859.0	899.0	249.0	68.0	17	4			2790.0	693	257	374	62	948	397	720	32	10.0	1		2	5	2			486.0	79		99	274	34			469.0	79		93	265	32			79		119.0	67	84
Yongmun-dong	5124.0	1596.0	1086.0	1098.0	996.0	266.0	62.0	14	4	1	1	3577.0	594	182	269	143	2280	106	569	28	9.0	1		1	3	4			410.0	70		40	220	80			352.0	68		33	174	77			130		195.0	111	156
Ichon 1(il)-dong	9788.0	2295.0	2010.0	2310.0	2466.0	512.0	137.0	40	10	6	2	9545.0					9515	22		8	14.0				2	12			358.0				119	239			341.0				116	225			17		17.0	16	16
Ichon 2(i)-dong	4251.0	1503.0	966.0	832.0	728.0	176.0	32.0	9	5			3494.0	96	40	13	43	2943	266	172	17	6.0	1			2	3			241.0	104			78	59			232.0	96			77	59			44		51.0	44	51
Itaewon 1(il)-dong	4381.0	2491.0	777.0	523.0	418.0	123.0	34.0	11	4			2223.0	951	310	534	107	737	280	217	38	5.0			1	1	2		1	234.0			52	74	40		68	224.0			52	65	40		67	118		139.0	107	125
Itaewon 2(i)-dong	5372.0	2671.0	1081.0	748.0	630.0	177.0	44.0	13	5	1	2	2691.0	1359	420	857	82	677	191	426	38	3.0	1			1	1			171.0	64			87	20			135.0	47			69	19			132	1	167.0	116	147
Seobinggo-dong	5408.0	1777.0	991.0	931.0	1264.0	342.0	86.0	14	3			3283.0	671	297	332	42	1759	327	524	2	6.0	2			1	3			238.0	166			22	50			237.0	165			22	50			81		119.0	69	91
Bogwang-dong	8438.0	4165.0	1675.0	1261.0	992.0	261.0	64.0	14	6			3591.0	2045	585	1307	153	549	107	842	48	8.0	2			5	1			436.0	193			223	20			420.0	193			207	20			283		398.0	238	311
Cheongpa-dong	11234.0	6003.0	1923.0	1484.0	1348.0	378.0	75.0	19	2		2	5287.0	1986	752	1099	135	72	684	2465	80	10.0	2		1	5	2			576.0	168		84	287	37			551.0	166		84	278	23			387	2	523.0	327	418
Wonhyoro 1(il)-dong	5677.0	2362.0	1145.0	1017.0	884.0	205.0	45.0	15	3		1	3012.0	694	266	306	122	1864	31	368	55	9.0	1		1	2	4	1		260.0	52		45	53	77	33		239.0	51		45	40	77	26		128	3	165.0	113	141
Hangangno-dong	7728.0	3995.0	1500.0	1110.0	879.0	179.0	53.0	7	5			5355.0	969	655	232	82	3869	125	256	136	6.0	2			1	1		2	410.0	151			49	20		190	368.0	141			48	19		160	223		262.0	200	236
Hannam-dong	11716.0	6154.0	2322.0	1592.0	1214.0	337.0	64.0	15	12	4	2	6470.0	2162	827	1139	196	2225	883	1150	50	10.0	1		1	2	4		2	383.0	52		20	88	78		145	308.0	51		16	84	74		83	286	1	380.0	253	321
Wangsimni 2(i)-dong	6951.0	2543.0	1318.0	1308.0	1301.0	355.0	99.0	21	3	2	1	4225.0	923	223	621	79	3098	18	161	25	11.0	2			2	7			396.0	64			224	108			371.0	59			208	104			180	1	299.0	139	203
Majang-dong	10369.0	3904.0	1929.0	1873.0	2002.0	500.0	119.0	29	9	3	1	5890.0	1357	413	695	249	3943	309	213	68	16.0	4			4	8			709.0	307			258	144			662.0	294			230	138			339		552.0	284	428
Sageun-dong	5951.0	3777.0	848.0	562.0	557.0	144.0	46.0	9	7	1		1858.0	878	188	625	65	487	106	333	54	4.0	1				2		1	149.0	84				26		39	118.0	76				18		24	86		134.0	69	95
Haengdang 1(il)-dong	7522.0	2932.0	1540.0	1333.0	1318.0	307.0	70.0	14	7		1	3818.0	1022	237	677	108	2319	58	390	29	10.0	3			3	3		1	508.0	186			195	78		49	429.0	143			184	57		45	229		339.0	187	264
Haengdang 2(i)-dong	9533.0	2005.0	2021.0	2332.0	2459.0	540.0	118.0	42	10	5	1	7852.0	145	12	118	15	7584	34	89		16.0	3			2	11			611.0	277			159	175			580.0	271			141	168			270		491.0	220	359
Eungbong-dong	6405.0	1601.0	1329.0	1424.0	1566.0	380.0	79.0	21	2	2	1	5301.0	207	90	106	11	3868	13	1209	4	10.0	2		1	1	6			312.0	99		79	60	74			290.0	94		64	59	73			69		116.0	51	76
Geumho 1(il)-ga-dong	5814.0	1756.0	1217.0	1268.0	1165.0	302.0	82.0	18	3	3		5647.0	442	219	177	46	3779	55	1302	69	13.0	4		1	2	6			665.0	264		79	245	77			635.0	257		73	231	74			294		471.0	246	362
Geumho 4(sa)-ga-dong	6267.0	2074.0	1422.0	1332.0	1130.0	233.0	58.0	14	4			4429.0	656	282	307	67	3215	38	472	48	12.0	2			2	8			349.0	64			149	136			331.0	59			144	128			167		267.0	140	212
Seongsu 1(il)-ga1(il)-dong	7240.0	2554.0	1359.0	1360.0	1517.0	342.0	77.0	24	6	1		4014.0	716	106	524	86	2395	380	467	56	7.0	3		1	3				351.0	206		44	101				340.0	199		44	97				217		338.0	167	239
Seongsu 1(il)-ga2(i)-dong	8066.0	3356.0	1541.0	1387.0	1372.0	316.0	81.0	12	1			3717.0	936	126	658	152	2345	277	90	69	11.0	2			5	4			482.0	113			299	70			470.0	113			287	70			153		234.0	118	161
Seongsu 2(i)-ga1(il)-dong	8984.0	3856.0	1637.0	1522.0	1499.0	354.0	95.0	16	3	2		4310.0	1139	154	770	215	1915	814	344	98	13.0	1			7	4		1	463.0	44			325	67		27	420.0	41			291	63		25	268		422.0	222	305
Seongsu 2(i)-ga 3(sam)-dong	5426.0	2470.0	947.0	827.0	858.0	234.0	72.0	12	4	1	1	2518.0	382	47	237	98	1860	61	128	87	9.0	2			4	1		2	288.0	50			119	20		99	274.0	50			107	18		99	95		115.0	86	103
Songjeong-dong	5600.0	2599.0	1038.0	848.0	841.0	219.0	42.0	8	4	1		1962.0	1015	108	849	58	765	114	52	16	6.0	1			4	1			277.0	99			165	13			221.0	93			115	13			204		297.0	168	224
Yongdap-dong	7697.0	3575.0	1432.0	1231.0	1105.0	283.0	59.0	10	1	1		2115.0	1539	106	1262	171	299	103	150	24	9.0	2			5	2			600.0	264			302	34			518.0	253			232	33			337		506.0	284	394
WangsimniDoseon-dong	5783.0	2631.0	1072.0	871.0	839.0	262.0	80.0	18	7	3		2843.0	677	180	334	163	2005	85	23	53	9.0	2			3	4			453.0	150			249	54			400.0	138			212	50			265	1	337.0	235	288
Geumho 2.3(i.sam)-ga-dong	9417.0	3045.0	2040.0	1955.0	1757.0	460.0	117.0	32	10	1		5477.0	1652	816	745	91	1962	60	1749	54	16.0	7			3	6			496.0	224			161	111			413.0	185			131	97			233		395.0	183	275
Oksu-dong	9515.0	2920.0	2256.0	2028.0	1779.0	413.0	89.0	21	7	2		7571.0	441	134	256	51	5378	135	1583	34	18.0	5			3	10			530.0	316			87	127			391.0	197			72	122			154		256.0	128	194
Hwayang-dong	13674.0	9469.0	1988.0	1028.0	935.0	191.0	51.0	11	1			2975.0	1735	90	1407	238	399	214	522	105	10.0	2		1	7				464.0	120		36	294	14			412.0	119		19	273	1			165		227.0	150	186
Gunja-dong	10250.0	5033.0	1902.0	1445.0	1397.0	368.0	82.0	15	5	1	2	3441.0	1668	179	1315	174	706	353	646	68	17.0	1		2	10	3		1	665.0	99		98	390	57		21	561.0	97		38	366	46		14	254		357.0	235	319
Junggok 1(il)-dong	7662.0	3334.0	1625.0	1258.0	1118.0	251.0	60.0	9	6	1		2531.0	1293	156	907	230	91	119	933	95	8.0	1			5	2			359.0	85			203	71			308.0	82			177	49			195	1	309.0	173	249
Junggok 2(i)-dong	9798.0	3738.0	1966.0	1822.0	1754.0	415.0	78.0	16	6	3		3322.0	1566	243	1126	197	170	69	1417	100	16.0	2		1	9	4			617.0	91		20	451	55			560.0	80		17	413	50			228	2	363.0	211	316
Junggok 3(sam)-dong	8220.0	3312.0	1673.0	1452.0	1378.0	324.0	62.0	16	2	1		2892.0	1447	173	1100	174	462	76	797	110	13.0	2			10	1			871.0	266			605				753.0	208			545				293		469.0	241	344
Junggok 4(sa)-dong	12767.0	4151.0	2604.0	2597.0	2595.0	638.0	130.0	41	8	1	2	5549.0	1855	397	1286	172	313	839	2434	108	23.0	3			8	11	1		895.0	123			495	241	36		796.0	122			430	229	15		403	5	686.0	357	553
Neung-dong	5611.0	2902.0	1066.0	798.0	625.0	164.0	44.0	8	2	2		1492.0	933	195	686	52	12		513	34	5.0	1			1	3			205.0	130			21	54			199.0	128			21	50			90		125.0	82	106
Guui 1(il)-dong	10843.0	5238.0	2047.0	1623.0	1480.0	365.0	68.0	18	4			3516.0	1394	141	1033	220	222	216	1593	91	11.0	1			9	1			612.0	86			526				494.0	80			414				191		295.0	168	234
Guui 2(i)-dong	11031.0	3649.0	2256.0	2170.0	2216.0	555.0	128.0	37	15	4	1	5206.0	1379	324	947	108	236	801	2697	93	24.0	1			16	6	1		841.0	59			668	65	49		741.0	58			599	52	32		297		490.0	260	384
Guui 3(sam)-dong	11400.0	3408.0	2141.0	2436.0	2696.0	565.0	121.0	22	8	1	2	7722.0	523	38	403	82	5538	585	1040	36	18.0	2			5	11			568.0	175			237	156			501.0	163			182	156			111		176.0	94	131
Gwangjang-dong	12113.0	2149.0	1719.0	2684.0	4467.0	860.0	176.0	44	11	2	1	9700.0	243	93	113	37	8521	544	347	45	24.0	1		1	3	18		1	509.0	101		20	83	256		49	424.0	95		18	83	209		19	52	1	75.0	46	62
Jayang 1(il)-dong	11038.0	4979.0	2186.0	1716.0	1630.0	395.0	110.0	19	2		1	3809.0	1521	118	1158	245	509	262	1441	76	19.0	1		1	11	5		1	639.0	96		29	390	72		52	616.0	91		29	379	67		50	285	2	451.0	250	349
Jayang 2(i)-dong	11280.0	3733.0	2140.0	2283.0	2384.0	570.0	128.0	28	11	1	2	5882.0	1107	88	829	190	2774	343	1584	74	17.0	1			8	8			566.0	64			330	123		49	532.0	64			309	122		37	183	2	297.0	161	240
Jayang 3(sam)-dong	11493.0	2891.0	2154.0	2470.0	3132.0	673.0	140.0	22	7	3	1	8338.0	512	29	392	91	7192	338	245	51	19.0	2			9	8			882.0	199		61	467	155			843.0	198		52	458	135			135	4	201.0	117	148
Jayang 4(sa)-dong	12064.0	5968.0	2252.0	1735.0	1585.0	399.0	95.0	21	6	2	1	4390.0	2007	145	1577	285	1351	579	320	133	13.0	2			8	3			657.0	155			466	36			621.0	153			432	36			371		483.0	334	415
Hoegi-dong	5941.0	3429.0	912.0	695.0	661.0	189.0	41.0	9	3	1	1	2313.0	849	207	535	107	939	55	400	70	8.0	1			3	3		1	291.0	54			147	54		36	245.0	54			114	54		23	107		145.0	95	121
Hwigyeong 1(il)-dong	8082.0	4137.0	1460.0	1123.0	1023.0	247.0	74.0	12	5	1		3679.0	1412	428	899	85	1434	131	669	33	8.0				4	4			294.0				215	79			284.0				207	77			300	1	411.0	254	318
Hwigyeong 2(i)-dong	10588.0	3896.0	1959.0	1858.0	2173.0	516.0	146.0	32	5	1	2	5619.0	1087	237	785	65	3410	429	672	21	21.0	1		1	7	11		1	748.0	99		99	304	211		35	695.0	98		98	278	202		19	145	2	213.0	124	170
Cheongnyangni-dong	10837.0	4614.0	2226.0	1834.0	1550.0	463.0	117.0	26	2	3	2	5979.0	1626	540	930	156	3601	72	603	77	14.0	4			3	6		1	500.0	189			152	120		39	472.0	181			136	118		37	689	1	904.0	616	760
Yongsin-dong	15571.0	7913.0	2847.0	2186.0	1964.0	506.0	119.0	26	8	2		6774.0	2878	1182	1343	353	3010	228	501	157	14.0	3			6	3		2	702.0	202			349	58		93	601.0	196			286	51		68	746	1	954.0	674	825
Jegi-dong	12953.0	6142.0	2491.0	1884.0	1754.0	508.0	120.0	43	8	2	1	6883.0	2689	1233	1111	345	2924	312	858	100	15.0	3			4	8			690.0	257			274	159			667.0	246			264	157			642	6	835.0	560	683
Jeonnong 1(il)-dong	14804.0	6549.0	2834.0	2391.0	2281.0	579.0	130.0	31	7	1	1	4832.0	2675	956	1482	237	1005	228	820	104	13.0	2		1	7	3			580.0	142		49	389				454.0	104		45	305				964		1270.0	849	1057
Jeonnong 2(i)-dong	7809.0	1963.0	1604.0	1724.0	1851.0	495.0	140.0	21	7	2	2	6241.0	585	291	259	35	5454		183	19	11.0	2			2	7			403.0	144			127	132			383.0	143			115	125			278		459.0	244	376
Dapsimni 1(il)-dong	8653.0	3547.0	1679.0	1489.0	1397.0	407.0	95.0	30	6	2	1	4238.0	1550	462	927	161	2448	117	70	53	9.0	5			2	2			605.0	405			166	34			541.0	356			153	32			328	1	475.0	277	371
Dapsimni 2(i)-dong	12046.0	3466.0	2472.0	2605.0	2657.0	632.0	171.0	28	13	2		8627.0	1175	378	624	173	6882	94	417	59	25.0	2		1	10	12			1065.0	49		56	732	228			959.0	33		54	659	213			516	4	769.0	437	594
Jangan 1(il)-dong	15168.0	5363.0	2841.0	2999.0	2928.0	768.0	208.0	44	13	1	3	8493.0	1089	159	662	268	5332	1519	370	183	26.0	5			6	14		1	1310.0	559			449	253		49	1221.0	527			419	251		24	394		594.0	333	456
Jangan 2(i)-dong	12835.0	4235.0	2354.0	2650.0	2727.0	662.0	156.0	37	11	1	2	7675.0	1070	205	688	177	4910	1320	241	134	25.0	3			10	12			949.0	234			477	238			882.0	228			445	209			305	5	446.0	275	368
Imun 1(il)-dong	15314.0	7949.0	2760.0	2005.0	1926.0	499.0	137.0	23	14	1		7398.0	3374	1414	1763	197	1880	396	1697	51	20.0	1		1	8	9		1	645.0	41		59	405	140			587.0	40		40	371	136			462		730.0	395	576
Imun 2(i)-dong	8734.0	2533.0	1807.0	1711.0	1991.0	538.0	115.0	28	9	2		5887.0	1137	421	655	61	4674		47	29	19.0	2			7	10			734.0	62			440	207		25	681.0	59			397	201		24	308		458.0	272	385
Myeonmok 2(i)-dong	12059.0	4713.0	2426.0	2183.0	2063.0	503.0	134.0	24	9	4		5379.0	1788	219	1318	251	2263	283	924	121	16.0	1			10	5			770.0	99			571	100			693.0	97			523	73			403	2	572.0	368	484
Myeonmok 4(sa)-dong	9736.0	4010.0	1913.0	1703.0	1582.0	405.0	91.0	22	4	4	2	4862.0	1516	312	1024	180	2602	356	352	36	13.0	2			7	4			643.0	207			357	79			611.0	202			337	72			571	1	902.0	544	839
Myeonmok 5(o)-dong	5998.0	2333.0	1220.0	1118.0	1000.0	256.0	51.0	15	4	1		2358.0	1188	207	836	145	175	462	488	45	8.0	1			6	1			559.0	91			448	20			464.0	91			359	14			184	1	268.0	176	253
Myeonmok 7(chil)-dong	10622.0	3908.0	2164.0	2049.0	1905.0	472.0	97.0	20	4	2	1	5400.0	1593	394	1005	194	2639	551	547	70	16.0	1			10	5			708.0	99			532	77			681.0	99			508	74			281	1	385.0	271	366
Sangbong 1(il)-dong	9341.0	2415.0	1792.0	1899.0	2498.0	568.0	124.0	30	14	1		6525.0	798	201	517	80	4886	243	569	29	17.0	2			3	12			691.0	233			240	218			669.0	230			239	200			531	1	1059.0	473	894
Sangbong 2(i)-dong	9306.0	4746.0	1791.0	1394.0	1065.0	236.0	58.0	14	2			3088.0	1408	254	967	187	703	164	704	109	9.0	1		1	4	3			506.0	101		151	218	36			452.0	101		128	194	29			286	2	370.0	264	329
Junghwa 1(il)-dong	8366.0	2446.0	1849.0	1751.0	1759.0	436.0	99.0	19	4	2	1	4864.0	868	155	621	92	2119	677	1147	53	17.0	1			7	9			653.0	110			374	169			568.0	104			302	162			190	3	295.0	178	274
Junghwa 2(i)-dong	14420.0	6804.0	2871.0	2244.0	1888.0	478.0	105.0	23	5	2		4562.0	2646	324	2051	271	592	705	505	114	12.0	3			4	5			632.0	318			206	108			566.0	301			185	80			612	2	838.0	574	761
Muk 1(il)-dong	13944.0	4029.0	2802.0	3031.0	3047.0	818.0	164.0	42	6	4	1	8417.0	1074	225	755	94	5007	658	1611	67	23.0	2		1	8	12			1003.0	197		39	545	222			944.0	185		34	524	201			265	1	362.0	254	340
Muk 2(i)-dong	8569.0	3254.0	1760.0	1595.0	1475.0	397.0	71.0	10	3	3	1	3679.0	1379	203	1028	148	1576	269	337	118	12.0	1			3	8			394.0	91			171	132			384.0	89			165	130			234	2	333.0	222	306
Mangu 3(sam)-dong	8285.0	3202.0	1732.0	1517.0	1372.0	364.0	80.0	11	5	1	1	2578.0	1637	225	1261	151	19	132	723	67	12.0	1			9	2			604.0	94			476	34			547.0	93			424	30			318	2	473.0	299	431
Sinnae 1(il)-dong	10959.0	2352.0	2047.0	2432.0	3062.0	848.0	173.0	34	6	4	1	8398.0	517	145	310	62	7333	272	234	42	31.0	1	1	1	8	19		1	1170.0	91	114	20	533	339		73	1070.0	87	103	19	495	319		47	187	3	317.0	157	238
Sinnae 2(i)-dong	9308.0	2357.0	2021.0	2052.0	2222.0	517.0	108.0	24	5	2		8443.0	12	7		5	8425			6	35.0	1		1	2	30		1	790.0	41		66	164	434		85	732.0	41		65	152	395		79	561	2	890.0	515	792
Myeonmokbon-dong	16483.0	6848.0	3487.0	2874.0	2500.0	624.0	118.0	23	3	4	2	5697.0	3069	552	2208	309	567	476	1491	94	18.0	2			12	4			1025.0	230			711	84			915.0	214			625	76			579	1	831.0	541	756
Myeonmok 3.8(sam.pal)-dong	12624.0	5007.0	2557.0	2327.0	2118.0	462.0	126.0	22	2	1	2	5495.0	2167	340	1525	302	1942	844	433	109	15.0	2		1	8	4			882.0	201		298	314	69			722.0	194		191	285	52			426	2	587.0	407	557
Mangubon-dong	14801.0	5730.0	2953.0	2804.0	2514.0	633.0	128.0	33	4	1	1	6291.0	2048	353	1385	310	2903	471	705	164	20.0	4			14	2			874.0	233			601	40			829.0	229			561	39			481	2	649.0	445	568
Donam 1(il)-dong	6169.0	1670.0	1314.0	1337.0	1405.0	357.0	66.0	16	3		1	5541.0	294	175	100	19	4828	53	356	10	10.0			1	5	4			347.0			67	208	72			319.0			67	182	70			203		290.0	160	200
Donam 2(i)-dong	7995.0	1536.0	1476.0	1861.0	2344.0	571.0	141.0	55	7	1	3	7365.0	178	129	35	14	6970	142	67	8	11.0	2			1	8			261.0	91			39	131			246.0	82			39	125			152		212.0	126	164
Anam-dong	8933.0	5230.0	1426.0	992.0	982.0	246.0	43.0	7	5	1	1	3375.0	1498	529	792	177	1168	216	433	60	8.0	1			2	3		2	254.0	116			57	34		47	226.0	115			45	29		37	212	2	302.0	179	235
Bomun-dong	6718.0	3285.0	1240.0	962.0	947.0	227.0	48.0	6	1		2	3092.0	1622	679	757	186	703	146	555	66	7.0	1		2	4				350.0	40		79	231				279.0	40		56	183				199		267.0	175	220
Jeongneung 1(il)-dong	7511.0	2051.0	1475.0	1690.0	1741.0	409.0	113.0	23	7		2	5445.0	701	285	321	95	4135	149	428	32	14.0	1			6	7			556.0	64			375	117			516.0	56			351	109			169		267.0	139	199
Jeongneung 2(i)-dong	9295.0	2698.0	1952.0	1940.0	2004.0	535.0	130.0	31	1	3	1	6875.0	1219	773	340	106	2747	680	2205	24	13.0	2		1	3	6	1		360.0	96		20	77	130	37		330.0	81		20	76	126	27		250	1	412.0	205	303
Jeongneung 3(sam)-dong	7917.0	3677.0	1466.0	1211.0	1138.0	311.0	81.0	24	4	2	3	4393.0	1713	1006	621	86	695	966	975	44	8.0	2		5	1				574.0	166		321	87				528.0	151		296	81				369	1	575.0	291	401
Jeongneung 4(sa)-dong	10918.0	3302.0	2262.0	2361.0	2281.0	537.0	136.0	28	9	2		8457.0	666	381	228	57	5149	1132	1452	58	21.0	1		3	6	11			870.0	99		222	368	181			847.0	95		216	356	180			330	1	533.0	258	365
Gireum 1(il)-dong	12968.0	2558.0	2373.0	3185.0	3783.0	786.0	217.0	51	11	2	2	11746.0	245	139	83	23	11338	117	30	16	40.0	3			8	29			1140.0	263			361	516			1114.0	262			351	501			275	1	394.0	225	287
Gireum 2(i)-dong	8901.0	3519.0	1772.0	1515.0	1614.0	376.0	73.0	24	5	3		5617.0	1511	824	532	155	2040	223	1772	71	9.0	1			3	5			360.0	87			154	119			320.0	79			122	119			364		487.0	317	395
Wolgok 1(il)-dong	10910.0	3112.0	2078.0	2329.0	2559.0	635.0	143.0	37	12	4	1	7640.0	1159	374	628	157	6131	170	136	44	25.0	1	1	3	8	12			848.0	70	79	159	314	226			786.0	70	77	148	269	222			386	1	579.0	317	443
Wolgok 2(i)-dong	8805.0	3198.0	1710.0	1677.0	1643.0	438.0	110.0	23	5		1	5469.0	1324	461	733	130	3562	248	243	92	19.0	3		1	6	9			626.0	229		44	205	148			598.0	219		42	195	142			332	1	462.0	286	360
Jangwi 1(il)-dong	10104.0	3272.0	2140.0	2004.0	1985.0	541.0	123.0	24	11	2	2	5519.0	2172	877	1124	171	90	158	3013	86	22.0	1		2	15	4			772.0	44		59	589	80			688.0	44		56	519	69			451		821.0	348	565
Jangwi 2(i)-dong	9103.0	3172.0	1909.0	1779.0	1667.0	444.0	93.0	30	6	3		4254.0	2293	771	1256	266	221	177	1469	94	16.0			1	11	4			687.0			116	504	67			643.0			115	473	55			432		715.0	337	489
Jangwi 3(sam)-dong	7743.0	2767.0	1619.0	1468.0	1424.0	340.0	99.0	21	2	1	2	4166.0	2049	912	955	182	1306	291	470	50	17.0	1	1	1	5	9			613.0	120	72	20	247	154			589.0	115	70	19	238	147			380		643.0	290	424
Seongbuk-dong	8494.0	3790.0	1678.0	1275.0	1245.0	373.0	100.0	23	1	1	8	5023.0	2318	1725	485	108	529	438	1655	83	5.0	2			1	2			228.0	161			27	40			223.0	161			25	37			192	2	286.0	163	216
Samseon-dong	12623.0	5473.0	2366.0	2085.0	2032.0	525.0	115.0	17	9	1		5858.0	2314	984	1074	256	2248	59	1168	69	13.0	2			5	5		1	536.0	166			243	80		47	508.0	160			232	80		36	367	3	548.0	281	365
Dongseon-dong	8806.0	5088.0	1424.0	1054.0	901.0	254.0	66.0	12	3	1	3	3106.0	1372	525	655	192	810	357	463	104	9.0	3		2	4				395.0	147		90	158				379.0	140		89	150				196	1	267.0	161	202
Jongam-dong	17464.0	6196.0	3202.0	3382.0	3527.0	877.0	221.0	43	11	4	1	10625.0	1740	676	885	179	7678	292	837	78	39.0	2		2	14	21			1359.0	195		70	715	379			1280.0	164		69	674	373			541		789.0	434	552
Seokgwan-dong	15681.0	5909.0	3139.0	2972.0	2819.0	669.0	134.0	31	6	2		8271.0	3321	1236	1747	338	3541	60	1211	138	24.0	2			9	13			708.0	90			420	198			684.0	88			403	193			499		699.0	435	575
Beon 1(il)-dong	9706.0	4400.0	1966.0	1558.0	1334.0	352.0	67.0	22	7			3692.0	1850	443	1224	183	792	56	917	77	14.0	2			7	5			621.0	72			478	71			515.0	71			375	69			361		487.0	295	360
Beon 2(i)-dong	7812.0	2341.0	1907.0	1626.0	1450.0	379.0	89.0	15	2	2	1	6510.0	427	214	178	35	2625	233	3199	26	11.0	1			5	5			556.0	143			329	84			525.0	130			315	80			549		1047.0	471	840
Beon 3(sam)-dong	7768.0	1769.0	1941.0	1781.0	1641.0	464.0	116.0	42	11	3		7232.0	40	9	15	16	6880	75	212	25	12.0	1	1		2	8			500.0	40	89		228	143			479.0	39	82		227	131			1053	1	2044.0	883	1552
Suyu 1(il)-dong	9948.0	3908.0	2036.0	1822.0	1584.0	460.0	109.0	20	3	3	3	5415.0	1894	850	861	183	215	293	2934	79	13.0	1			10	2			929.0	79			818	32			897.0	77			789	31			377	1	605.0	315	465
Suyu 2(i)-dong	9120.0	2739.0	2112.0	1951.0	1714.0	462.0	97.0	32	10	2	1	5912.0	1200	344	687	169	2547	225	1829	111	19.0	1	1		10	7			906.0	62	64		644	136			863.0	52	58		633	120			333	1	537.0	270	385
Suyu 3(sam)-dong	11040.0	4745.0	2303.0	1983.0	1513.0	380.0	82.0	23	7	1	3	4589.0	2059	513	1258	288	179	192	2039	120	11.0			1	8	1		1	544.0			49	428	15		52	513.0			43	415	8		47	436	1	627.0	362	496
Samyang-dong	12940.0	4583.0	2704.0	2502.0	2355.0	624.0	124.0	38	5	5		7788.0	2454	1122	1130	202	2660	567	2059	48	19.0	4		1	6	8			902.0	305		90	359	148			849.0	288		83	332	146			686		1080.0	578	832
Mia-dong	10577.0	4423.0	2216.0	1834.0	1587.0	405.0	72.0	29	7	2	2	5064.0	1719	443	1070	206	730	723	1822	70	10.0	2			5	3			483.0	163			250	70			438.0	153			218	67			314	1	431.0	278	360
Songjung-dong	13733.0	5153.0	2820.0	2594.0	2330.0	639.0	144.0	39	7	3	4	7698.0	2578	884	1485	209	1342	630	3067	81	20.0	3			10	7			909.0	206			593	110			776.0	203			465	108			430	1	603.0	369	480
Songcheon-dong	13880.0	5617.0	2935.0	2365.0	2262.0	544.0	116.0	30	8	3		6313.0	3395	1213	1877	305	1259	288	1265	106	17.0	1		1	10	5			860.0	84		38	648	90			741.0	84		38	566	53			631		900.0	546	736
Samgaksan-dong	12228.0	2556.0	2325.0	2835.0	3512.0	796.0	155.0	31	13	5		9995.0	61	20	25	16	9921		10	3	38.0	2			5	31			1292.0	157			559	576			1246.0	153			530	563			656		1010.0	571	846
Ui-dong	8859.0	3011.0	1995.0	1835.0	1457.0	408.0	115.0	27	8	3		5405.0	1481	739	609	133	869	803	2184	68	10.0	1			8		1		749.0	71			651		27		677.0	62			588		27		294		471.0	256	388
Insu-dong	13895.0	4719.0	3153.0	2788.0	2413.0	628.0	147.0	33	7	5	2	8144.0	2293	990	1068	235	725	1200	3819	107	13.0	3		1	7	2			622.0	253		39	300	30			537.0	233		35	239	30			605	1	1010.0	499	742
Ssangmun 1(il)-dong	8793.0	2711.0	1855.0	1793.0	1776.0	488.0	132.0	29	7	1	1	5633.0	1130	531	533	66	1590	819	2051	43	15.0	1		1	8	5			633.0	79		25	435	94			575.0	76		10	396	93			287	1	454.0	242	340
Ssangmun 2(i)-dong	8480.0	2589.0	1866.0	1803.0	1698.0	390.0	102.0	25	6		1	5609.0	815	219	513	83	2788	335	1635	36	15.0	1			6	8			480.0	116			242	122			463.0	116			235	112			270	1	433.0	240	362
Ssangmun 3(sam)-dong	7602.0	2670.0	1629.0	1506.0	1322.0	369.0	87.0	16	3			4608.0	966	252	616	98	1775	662	1167	38	9.0	1			5	3			635.0	95			471	69			579.0	88			425	66			185	1	251.0	169	208
Ssangmun 4(sa)-dong	7333.0	1500.0	1307.0	1666.0	2206.0	511.0	101.0	35	6	1		6656.0	151	78	65	8	6123	150	230	2	19.0				2	17			392.0				81	311			361.0				78	283			69		103.0	55	71
Banghak 1(il)-dong	12543.0	3961.0	2533.0	2506.0	2635.0	674.0	183.0	40	7	3	1	7217.0	1277	183	900	194	4098	645	1112	85	20.0	1		1	9	8		1	1125.0	79		47	755	174		70	984.0	77		44	665	129		69	427	1	691.0	362	536
Banghak 2(i)-dong	9780.0	3416.0	2076.0	1989.0	1701.0	470.0	97.0	23	7	1		4957.0	1312	195	912	205	43	1217	2300	85	14.0	2			11	1			984.0	135			829	20			949.0	135			794	20			569	1	962.0	486	778
Banghak 3(sam)-dong	10839.0	2071.0	1973.0	2591.0	3275.0	751.0	146.0	25	5	1	1	9680.0	58	34	9	15	9240	49	324	9	39.0	3			4	31	1		936.0	202			198	516	20		829.0	195			194	421	19		78		93.0	75	88
Chang 1(il)-dong	11053.0	3263.0	2236.0	2387.0	2505.0	514.0	112.0	27	9			8582.0	494	78	335	81	7208	305	549	26	26.0	2			4	20			634.0	130			172	332			599.0	129			162	308			153		193.0	129	156
Chang 2(i)-dong	11721.0	3127.0	2460.0	2655.0	2587.0	642.0	186.0	48	9	5	2	7291.0	932	170	592	170	2947	340	3031	41	31.0	1			13	16	1		1058.0	84			660	284	30		989.0	84			604	275	26		294	1	553.0	229	374
Chang 3(sam)-dong	6671.0	2354.0	1386.0	1360.0	1225.0	266.0	61.0	14	2	2	1	3263.0	1361	400	737	224	1090	179	610	23	17.0	1	1	1	11	3			794.0	79	33	27	599	56			685.0	79	27	21	508	50			271		412.0	236	346
Chang 4(sa)-dong	10842.0	2502.0	1971.0	2381.0	3132.0	689.0	136.0	19	7	4	1	9891.0	2	1		1	9872		16	1	26.0	1			2	23			637.0	124			131	382			618.0	123			129	366			96		125.0	86	106
Chang 5(o)-dong	10036.0	2368.0	1992.0	2313.0	2621.0	578.0	112.0	38	9	4	1	8386.0	248	81	138	29	6897	162	1038	41	22.0	1			7	14			656.0	79			334	243			612.0	75			317	220			115	1	165.0	92	119
Dobong 1(il)-dong	10351.0	3836.0	2395.0	1962.0	1538.0	458.0	124.0	31	4	1	2	5865.0	1347	409	778	160	1107	459	2853	99	13.0	1		1	7	4			853.0	110		45	630	68			725.0	103		39	527	56			420	1	636.0	363	504
Dobong 2(i)-dong	11770.0	3230.0	2558.0	2627.0	2537.0	625.0	155.0	24	9	4	1	9385.0	561	191	304	66	8555	51	180	38	33.0	3			4	26			989.0	191			334	464			943.0	189			325	429			326	1	443.0	296	380
Wolgye 1(il)-dong	9310.0	3325.0	1802.0	1763.0	1844.0	460.0	89.0	17	8		2	6691.0	742	284	371	87	3940	824	1082	103	24.0	1		1	7	15			800.0	124		20	359	297			780.0	124		20	353	283			234	1	369.0	219	342
Wolgye 2(i)-dong	12083.0	3632.0	2855.0	2543.0	2352.0	552.0	118.0	26	2	2	1	10589.0	434	161	218	55	9678	371	87	19	23.0	3	1		1	18			629.0	236	40		46	307			602.0	227	35		46	294			1669	1	2741.0	1551	2489
Wolgye 3(sam)-dong	13386.0	3255.0	3078.0	3192.0	3011.0	659.0	142.0	38	8	3		12658.0	59	31	24	4	12595		4		49.0	2	1		1	45			1029.0	148	40		78	763			980.0	145	33		78	724			946		1500.0	859	1317
Gongneung 2(i)-dong	17266.0	4942.0	3010.0	3530.0	4528.0	1044.0	175.0	33	4			12794.0	668	179	410	79	11205	378	494	49	43.0	3			10	29		1	1510.0	393			549	523		45	1382.0	358			502	487		35	303		482.0	287	449
Hagye 1(il)-dong	11309.0	3125.0	2134.0	2183.0	3047.0	673.0	114.0	18	9	4	2	9972.0	180	61	69	50	9041	424	303	24	16.0	2	1		4	9			717.0	338	20		209	150			667.0	323	20		190	134			1405	3	2372.0	1274	2086
Hagye 2(i)-dong	8628.0	1559.0	1577.0	1946.0	2882.0	550.0	90.0	16	4	4		8161.0					8161				20.0	1			1	18			441.0	79			59	303			423.0	77			58	288			461	1	873.0	424	773
Junggyebon-dong	9818.0	2118.0	1381.0	1931.0	3335.0	866.0	146.0	22	16	2	1	8362.0	1150	1004	86	60	6157	233	795	27	13.0	1			2	10			435.0	183			92	160			395.0	163			88	144			187	2	323.0	164	262
Junggye 1(il)-dong	9561.0	1388.0	1243.0	2097.0	3949.0	767.0	97.0	14	4	2		8747.0	4	2	2		8738			5	19.0	1			7	11			680.0	116			381	183			638.0	108			374	156			336	1	560.0	295	482
Junggye 4(sa)-dong	8167.0	2021.0	1695.0	1689.0	2170.0	464.0	95.0	27	2	2	2	7347.0	163	81	59	23	6912	162	82	28	19.0	1			4	14			420.0	71	20		141	188			371.0	66	19		138	148			718		1190.0	668	1083
Sanggye 1(il)-dong	15861.0	3967.0	3124.0	3374.0	4017.0	1059.0	236.0	63	14	3	4	12596.0	414	97	243	74	10906	369	849	58	39.0	2	1		10	25	1		1466.0	225	128	20	616	447	30		1313.0	222	111	13	536	401	30		471	5	863.0	417	683
Sanggye 2(i)-dong	8610.0	2674.0	1476.0	1741.0	2116.0	482.0	94.0	22	4		1	5373.0	773	107	494	172	3759	121	659	61	20.0	1			10	7		2	989.0	96			755	108		30	861.0	94			644	96		27	281	2	407.0	247	339
Sanggye 5(o)-dong	9528.0	2982.0	1959.0	2016.0	1954.0	461.0	121.0	26	7		2	5943.0	860	139	574	147	3458	289	1271	65	16.0	1			7	8			674.0	95			419	160			640.0	85			416	139			437	8	803.0	380	655
Sanggye 8(pal)-dong	9459.0	1780.0	2038.0	2393.0	2593.0	556.0	72.0	22	2	2	1	9093.0					9093				51.0	1			1	48		1	879.0	70			38	722		49	786.0	69			30	670		17	69		111.0	65	105
Sanggye 9(gu)-dong	8825.0	1898.0	1812.0	2079.0	2478.0	462.0	78.0	16	2			8259.0	1	1			8258				35.0					35			528.0					528			497.0					497			99		169.0	90	145
Sanggye 10(sip)-dong	7730.0	1961.0	1697.0	1783.0	1855.0	349.0	70.0	13	1	1		7253.0					7253				26.0	1				24		1	504.0	96				344		64	458.0	96				335		27	92		161.0	84	142
Sanggye 3.4(sam.sa)-dong	16005.0	5707.0	3428.0	3031.0	2837.0	789.0	155.0	41	12	3	2	10772.0	2650	1527	922	201	5225	705	2114	78	24.0	3	1		11	9			1055.0	245	20		630	160			982.0	227	19		581	155			1149	1	1692.0	1021	1471
Sanggye 6.7(yuk.chil)-dong	14263.0	4232.0	2783.0	3039.0	3508.0	592.0	83.0	23	1	1	1	13194.0					13192			2	46.0	1			2	42		1	918.0	30			225	614		49	863.0	30			211	573		49	225	1	476.0	194	387
Junggye 2.3(i.sam)-dong	15692.0	3943.0	3589.0	3459.0	3599.0	893.0	160.0	35	9	3	2	14301.0					14244	56		1	46.0	4	2			40			839.0	246	40			553			751.0	191	39			521			2004	2	3896.0	1826	3348
Gongneung 1(il)-dong	17057.0	6456.0	3430.0	3112.0	3095.0	761.0	152.0	33	15	1	2										31.0	3	1		8	19			1044.0	200	20		488	336			1015.0	192	19		479	325			1067	5	1737.0	991	1553
Nokbeon-dong	14635.0	5896.0	3141.0	2599.0	2295.0	557.0	113.0	30	2	2		9403.0	2055	900	995	160	1402	661	5210	75	20.0	3		2	10	4		1	1014.0	170		80	662	60		42	879.0	163		72	552	50		42	407	5	576.0	343	457
Bulgwang 1(il)-dong	17219.0	5553.0	3609.0	3598.0	3436.0	791.0	174.0	39	14	3	2	11117.0	1329	562	626	141	5567	611	3559	51	31.0	1			14	15		1	1295.0	92			895	288		20	1069.0	91			739	226		13	464	1	685.0	399	558
Galhyeon 1(il)-dong	10951.0	3884.0	2301.0	2165.0	1996.0	469.0	106.0	22	6	1	1	6364.0	1673	853	667	153	719	514	3354	104	17.0			1	11	5			868.0			52	726	90			793.0			44	671	78			519	2	881.0	416	651
Galhyeon 2(i)-dong	11399.0	3451.0	2425.0	2357.0	2388.0	614.0	122.0	26	11	4	1	6760.0	1316	590	557	169	1312	467	3575	90	15.0				9	5	1		800.0				652	109	39		738.0				608	102	28		383	1	683.0	294	455
Gusan-dong	12227.0	3498.0	2497.0	2621.0	2670.0	710.0	167.0	41	14	2	7	8348.0	1091	496	466	129	2610	811	3780	56	23.0	1		1	13	8			1052.0	71		20	812	149			792.0	71		19	586	116			395	6	761.0	323	436
Daejo-dong	14525.0	6101.0	3034.0	2522.0	2178.0	523.0	142.0	16	7	2		7301.0	1817	723	878	216	559	346	4486	93	22.0		1	1	16	4			1091.0		131	40	847	73			987.0		129	37	763	58			489	2	726.0	405	523
Eungam 1(il)-dong	13418.0	5050.0	2769.0	2521.0	2275.0	592.0	158.0	38	7	2	6	8332.0	1318	529	670	119	2003	395	4473	143	21.0	2		1	16	2			1046.0			20	987	39			1032.0			20	974	38			372	1	603.0	307	396
Eungam 2(i)-dong	10968.0	3746.0	2225.0	2209.0	2117.0	501.0	142.0	12	5	5	6	4594.0	1279	476	703	100	460	203	2605	47	19.0	2			7	10			548.0	137			286	125			501.0	133			269	99			459	1	730.0	370	494
Sinsa 1(il)-dong	11065.0	3261.0	2362.0	2441.0	2273.0	559.0	125.0	34	7	1	2	7648.0	797	361	328	108	2422	517	3874	38	20.0			1	14	5			816.0			20	719	77			779.0			20	685	74			273	1	461.0	208	299
Sinsa 2(i)-dong	8896.0	2741.0	1850.0	1817.0	1893.0	473.0	93.0	20	5	2	2	5801.0	1253	498	633	122	2264	585	1657	42	16.0	1			10	5			675.0	46			524	105			558.0	46			424	88			267	1	468.0	222	343
Jeungsan-dong	8249.0	2614.0	1732.0	1677.0	1690.0	412.0	101.0	18	3		2	5464.0	982	404	484	94	1824	815	1798	45	23.0	1			5	17			619.0	79			258	282			480.0	78			194	208			162	1	271.0	133	198
Susaek-dong	7892.0	2697.0	1750.0	1466.0	1472.0	382.0	103.0	14	5	2	1	5655.0	1148	521	523	104	2348	564	1548	47	8.0	2		1	1	4			284.0	153		20	39	72			269.0	151		18	39	61			382	1	566.0	309	399
Jingwan-dong	16471.0	2615.0	2886.0	3638.0	5098.0	1710.0	408.0	93	15	5	3	13563.0	109	62	16	31	13409		20	25	57.0	4			29	24			1869.0	184			1252	433			1659.0	184			1146	329			254	1	429.0	208	321
Bulgwang 2(i)-dong	13083.0	5073.0	2851.0	2408.0	2112.0	497.0	112.0	19	6	2	3	7089.0	1937	802	1012	123	681	544	3870	57	17.0	2			11	4			725.0	163			466	96			653.0	162			399	92			675		983.0	559	749
Eungam 3(sam)-dong	12222.0	4907.0	2679.0	2127.0	1901.0	478.0	98.0	26	3	1	2	6309.0	1665	598	853	214	775	232	3520	117	16.0	1		1	14				978.0	84		40	854				936.0	83		36	817				485		754.0	377	527
Yeokchon-dong	19515.0	5984.0	4200.0	4106.0	3881.0	1013.0	258.0	61	9	2	1	11560.0	2056	824	939	293	1198	820	7346	140	42.0	4		2	25	11			1717.0	285		40	1186	206			1566.0	279		37	1082	168			509	3	854.0	420	637
Cheonyeon-dong	8581.0	3232.0	1716.0	1604.0	1612.0	325.0	74.0	11	4		3	5969.0	545	166	314	65	5136	86	180	22	11.0	1			6	4			560.0	86			423	51			465.0	85			331	49			401	1	492.0	362	426
Hongje 1(il)-dong	11149.0	3948.0	2355.0	2165.0	2049.0	486.0	117.0	19	6	2	2	7657.0	1117	388	628	101	3898	979	1604	59	12.0	2			4	6			611.0	189			318	104			568.0	166			299	103			246	1	327.0	215	269
Hongje 3(sam)-dong	8288.0	2969.0	1706.0	1596.0	1497.0	397.0	96.0	23	2	2		5178.0	1307	554	642	111	2384	410	992	85	14.0	3			6	5			636.0	127			420	89			578.0	127			371	80			275		374.0	257	344
Hongje 2(i)-dong	6037.0	1715.0	1282.0	1323.0	1314.0	312.0	73.0	16	1	1		4784.0	311	105	174	32	4027	82	348	16	8.0			1	3	4			379.0			74	208	97			309.0			58	161	90			192		269.0	173	234
Hongeun 1(il)-dong	10313.0	3358.0	2065.0	1998.0	2195.0	515.0	143.0	28	7	2	2	6713.0	1881	849	871	161	3554	511	728	39	14.0	2			4	8			507.0	140			223	144			479.0	138			201	140			332	1	471.0	305	405
Hongeun 2(i)-dong	12129.0	4194.0	2512.0	2292.0	2330.0	603.0	146.0	41	8	2	1	7999.0	1356	653	603	100	2467	1088	3028	60	16.0	1			9	6			539.0	85			355	99			481.0	84			304	93			332	1	542.0	288	430
Namgajwa 1(il)-dong	1769.0	826.0	334.0	268.0	248.0	68.0	19.0	5	1			976.0	65	21	30	14	667	139	56	49	4.0	2			1	1			183.0	132			32	19			170.0	125			27	18			49		53.0	47	51
Namgajwa 2(i)-dong	12716.0	4741.0	2636.0	2362.0	2227.0	589.0	127.0	21	10		3	7528.0	1988	682	1049	257	3651	247	1594	48	23.0	1			7	15			805.0	120			392	293			729.0	117			350	262			476	1	748.0	423	629
Bukgajwa 1(il)-dong	7127.0	1605.0	1559.0	1596.0	1801.0	418.0	112.0	27	6	3		2793.0	313	92	190	31	1477	330	659	14	12.0	5				7			456.0	328				128			203.0	86				117			111		185.0	99	152
Bukgajwa 2(i)-dong	13636.0	4431.0	2860.0	2719.0	2740.0	684.0	159.0	34	6	3		8595.0	1578	465	961	152	1968	342	4642	65	22.0	2			12	8			817.0	129			546	142			785.0	127			530	128			302	1	479.0	265	396
Chunghyeon-dong	9158.0	4232.0	1704.0	1397.0	1362.0	342.0	88.0	23	7	1	2	5438.0	2202	1100	946	156	1437	452	1318	29	13.0	1		1	9	1		1	722.0	40		30	542	20		90	629.0	36		29	467	19		78	228	1	303.0	211	274
Bugahyeon-dong	4884.0	2156.0	1001.0	742.0	745.0	198.0	33.0	8		1		3567.0	1325	383	801	141	1461	110	647	24	10.0	3			4	3			433.0	201			194	38			344.0	179			127	38			111		150.0	99	134
Sinchon-dong	10914.0	7448.0	1464.0	913.0	813.0	199.0	60.0	13	1	1	2	4294.0	1457	657	628	172	1073	151	1376	237	5.0	1		1				3	512.0	88		52		17		355	420.0	88		50		17		265	367	1	396.0	357	385
Yeonhui-dong	18731.0	8749.0	3398.0	2822.0	2761.0	744.0	189.0	53	10	5		10464.0	2922	1590	1145	187	2838	1679	2929	96	15.0	5			6	2	1	1	676.0	310			283	34		49	631.0	299			253	31		48	332	1	486.0	307	419
Yonggang-dong	7674.0	2622.0	1492.0	1511.0	1573.0	373.0	76.0	16	9	1	1	6834.0	595	327	212	56	5400	254	536	49	9.0	1		2	1	5			280.0	42		111	49	78			236.0	42		79	39	76			96		143.0	77	102
Daeheung-dong	8406.0	5422.0	1399.0	755.0	607.0	168.0	44.0	6	2		3	3006.0	1924	693	1089	142	782	50	180	70	4.0	2				2			210.0	119		60		31			153.0	102		20		31			241		304.0	207	240
Yeomni-dong	7595.0	3480.0	1520.0	1199.0	1036.0	273.0	70.0	9	6		2	3756.0	1561	530	910	121	1503	189	476	27	9.0	1		3	3	1		1	545.0	111		183	186	20		45	462.0	105		145	164	20		28	255		371.0	211	279
Sinsu-dong	9142.0	3406.0	1837.0	1615.0	1748.0	397.0	106.0	28	4	1		5857.0	1057	358	590	109	3456	204	1091	49	14.0	4		1	4	5			532.0	283		40	113	96			463.0	251		38	97	77			118		154.0	102	123
Seogyo-dong	16054.0	9546.0	2776.0	1726.0	1490.0	385.0	97.0	25	7	2		5914.0	1997	646	1030	321	884	318	2398	317	9.0	4		2		3			401.0	249		100		52			343.0	234		57		52			136	1	219.0	114	161
Hapjeong-dong	9176.0	4181.0	1983.0	1398.0	1206.0	317.0	60.0	16	8		7	5242.0	958	267	584	107	682	393	3066	143	12.0	1			3	7	1		347.0	79			143	87	38		314.0	78			135	66	35		188	1	261.0	164	206
Mangwon 1(il)-dong	10564.0	4278.0	2248.0	1792.0	1656.0	452.0	100.0	29	5	2	2	5828.0	1235	289	741	205	1134	519	2868	72	16.0	1		1	6	8			564.0	111		92	214	147			449.0	93			212	144			297		466.0	233	334
Mangwon 2(i)-dong	8185.0	2514.0	1689.0	1682.0	1735.0	425.0	100.0	27	7	5	1	5969.0	558	96	336	126	2334	841	2173	63	14.0	1			5	8			553.0	106			302	145			502.0	105			252	145			177		281.0	149	229
Yeonnam-dong	9307.0	4504.0	1879.0	1334.0	1197.0	296.0	73.0	18	5	1		4394.0	1570	539	899	132	861	270	1634	59	12.0	1			6	5			488.0	75			319	94			475.0	72			311	92			160	1	226.0	149	196
Seongsan 1(il)-dong	9190.0	3636.0	1894.0	1636.0	1511.0	375.0	94.0	33	6	4	1	4960.0	996	341	549	106	417	93	3388	66	11.0	1			5	3	2		387.0	49			206	56	76		351.0	48			174	56	73		169	1	265.0	134	182
Seongsan 2(i)-dong	15625.0	4407.0	3318.0	3235.0	3673.0	790.0	158.0	35	5	3	1	12076.0	599	202	352	45	9566	385	1480	46	38.0	3		1	10	22	1	1	1321.0	355		40	471	308	39	108	1244.0	332		40	431	299	34	108	772	1	1494.0	599	1052
Sangam-dong	11347.0	2379.0	2082.0	2506.0	3188.0	945.0	195.0	35	11	4	2	9506.0	472	183	203	86	8992		31	11	35.0	5		3	11	12		4	1120.0	260		148	378	208		126	1055.0	257		136	372	205		85	227	1	475.0	180	349
Dohwa-dong	9446.0	3162.0	1935.0	1852.0	1885.0	459.0	111.0	28	9	3	2	6852.0	556	183	305	68	5909	24	336	27	12.0	3		1		8			421.0	271		20		130			390.0	243		17		130			245		339.0	218	299
Seogang-dong	11215.0	4958.0	2019.0	1831.0	1866.0	413.0	100.0	23	3	1	1	7389.0	1105	396	618	91	4451	401	1366	66	15.0	4		2	4	4		1	724.0	368		69	225	62			669.0	341		65	206	57			161	1	223.0	134	173
gongdeok-dong	16077.0	6429.0	3210.0	2877.0	2723.0	662.0	139.0	25	6	4	2	8982.0	1825	744	896	185	4239	1745	1107	66	18.0	4			5	8		1	627.0	315			146	121		45	572.0	299			139	114		20	393	1	578.0	348	471
Ahyeon-dong	8036.0	3050.0	1700.0	1517.0	1351.0	322.0	75.0	14	4	1	2	5109.0	601	339	145	117	3157	1142	168	41	11.0	2		1	3	4		1	498.0	165		39	183	71		40	442.0	153		38	159	62		30	204		288.0	186	250
Mok 1(il)-dong	10647.0	1721.0	1559.0	2557.0	3864.0	766.0	134.0	31	11	2	2	7537.0	152	33	78	41	7131	183	51	20	14.0	2		1	2	8		1	444.0	134		40	108	117		45	415.0	129		33	105	116		32	74	1	107.0	64	90
Mok 2(i)-dong	12209.0	3789.0	2297.0	2432.0	2818.0	707.0	127.0	27	7	3	2	7748.0	906	193	606	107	2561	592	3644	45	21.0	2		1	6	11		1	873.0	198		40	412	189		34	762.0	181		36	356	156		33	192		297.0	166	237
Mok 3(sam)-dong	9204.0	3002.0	1818.0	1865.0	1965.0	434.0	98.0	16	6			5136.0	921	210	589	122	1734	303	2148	30	12.0	1		1	5	5			513.0	79		39	299	96			449.0	78		36	246	89			258	1	384.0	222	286
Mok 4(sa)-dong	10030.0	2502.0	1544.0	2069.0	2984.0	747.0	143.0	26	12	3		6306.0	816	127	559	130	2808	418	2184	80	21.0	2			10	9			705.0	111			438	156			595.0	108			348	139			209	1	327.0	183	268
Sinwol 1(il)-dong	10467.0	4103.0	2045.0	1913.0	1840.0	430.0	108.0	23	2	1	2	5048.0	1317	215	899	203	1262	568	1818	83	27.0	1		1	15	10			1121.0	144		83	739	155			1034.0	135		83	664	152			450	1	697.0	399	582
Sinwol 2(i)-dong	7851.0	2099.0	1625.0	1638.0	1806.0	515.0	121.0	33	8	1	5	6336.0	401	91	229	81	2550	2130	1213	42	22.0	1			5	16			672.0	84			332	256			596.0	84			293	219			196	1	300.0	170	245
Sinwol 3(sam)-dong	8040.0	3538.0	1622.0	1313.0	1158.0	311.0	76.0	14	6		2	3671.0	1210	180	894	136	967	279	1179	36	14.0	1			6	7			570.0	79		60	314	117			489.0	74		34	274	107			375	1	569.0	313	413
Sinwol 4(sa)-dong	6818.0	1455.0	1346.0	1585.0	1787.0	493.0	116.0	26	8		2	5441.0	222	44	123	55	3345	743	1115	16	23.0	2			7	14			936.0	200			460	276			809.0	198			382	229			119	1	178.0	103	146
Sinwol 5(o)-dong	6284.0	1893.0	1212.0	1312.0	1369.0	389.0	86.0	18	4		1	3776.0	594	95	386	113	1143	572	1435	32	14.0	2			2	9	1		408.0	156			123	113	16		366.0	154			87	109	16		174	1	268.0	151	204
Sinwol 6(yuk)-dong	4958.0	1612.0	994.0	915.0	1074.0	292.0	55.0	11	4	1		3807.0	955	545	278	132	1485	332	1004	31	10.0	1			5	4			492.0	79			342	71			415.0	56			293	66			122	1	192.0	109	163
Sinwol 7(chil)-dong	9293.0	2266.0	2152.0	2169.0	2101.0	470.0	103.0	20	10	1	1	8368.0	52	11	14	27	3292	217	4727	80	22.0	1			10	11			963.0	104			711	148			841.0	101			612	128			221	1	333.0	194	255
Sinjeong 1(il)-dong	6445.0	1342.0	899.0	1288.0	2257.0	522.0	101.0	22	11	2	1	5301.0	806	68	601	137	4304	20	128	43	11.0	1			2	8			382.0	141			119	122			367.0	141			116	110			83	1	123.0	73	95
Sinjeong 2(i)-dong	7416.0	1531.0	1102.0	1455.0	2604.0	596.0	93.0	27	4	2	2	5947.0	309	57	185	67	5200	79	288	71	12.0	1			3	8			326.0	79			121	126			309.0	78			121	110			238	1	337.0	206	273
Sinjeong 3(sam)-dong	20841.0	5474.0	3962.0	4324.0	5372.0	1348.0	267.0	70	19	4	1	12059.0	1394	211	1072	111	9434	101	1090	40	65.0	6			13	46			1790.0	406			611	773			1708.0	369			581	758			587	1	954.0	498	742
Sinjeong 6(yuk)-dong	8464.0	1196.0	1185.0	1964.0	3331.0	640.0	119.0	15	9	2	3	7216.0					7216				15.0				2	11		2	465.0				206	161		98	408.0				186	153		69	13	1	14.0	13	13
Sinjeong 7(chil)-dong	11791.0	2761.0	2309.0	2573.0	3301.0	695.0	123.0	22	4	3		10382.0	93	44	35	14	10211	8	52	18	21.0	2			1	18			706.0	381			74	251			663.0	359			69	235			581	1	870.0	489	696
Mok 5(o)-dong	14054.0	1830.0	1747.0	3306.0	5852.0	1119.0	163.0	27	4	5	1	12443.0					12441			2	15.0	1			2	12			511.0	173			167	171			497.0	163			165	169			15		18.0	15	18
Sinjeong 4(sa)-dong	15726.0	5940.0	3209.0	3009.0	2679.0	678.0	161.0	30	15	5		7717.0	1620	184	1207	229	1774	714	3511	98	22.0	4		1	9	8			1188.0	342		20	685	141			1141.0	323		19	660	139			386	1	589.0	335	471
Yeomchang-dong	14514.0	2940.0	2406.0	3342.0	4648.0	967.0	177.0	25	6	2	1	11986.0	186	60	89	37	10917	326	505	52	33.0	1	1		10	21			971.0	84	52		492	343			934.0	69	52		470	343			70	1	100.0	61	81
Deungchon 1(il)-dong	10102.0	4501.0	1653.0	1619.0	1798.0	414.0	94.0	18	2	1	2	4942.0	282	53	158	71	3599	399	635	27	12.0	1			3	8			408.0	84			177	147			369.0	75			158	136			104	1	170.0	90	125
Deungchon 2(i)-dong	8037.0	2017.0	1576.0	1753.0	2029.0	506.0	110.0	35	10	1		5582.0	644	186	400	58	2601	653	1642	42	11.0	1			5	5			421.0	72			250	99			347.0	64			223	60			84	1	125.0	78	113
Deungchon 3(sam)-dong	14745.0	4231.0	3567.0	3142.0	3043.0	621.0	112.0	24	3	2		13026.0	10	1	4	5	12910		88	18	25.0	7			9	9			1082.0	451			497	134			959.0	385			443	131			2961	1	5276.0	2516	4233
Hwagokbon-dong	14971.0	4980.0	3111.0	3092.0	2805.0	760.0	156.0	44	11	6	6	10159.0	927	289	541	97	527	663	7976	66	31.0	2		1	17	11			1082.0	79		59	724	220			1029.0	79		58	685	207			506	1	842.0	439	690
Hwagok 2(i)-dong	8130.0	2585.0	1682.0	1737.0	1587.0	423.0	86.0	20	6	1	3	4642.0	918	168	639	111	347	91	3245	41	17.0	1		1	9	6			750.0	141		60	448	101			691.0	116		57	428	90			210	1	345.0	180	265
Hwagok 3(sam)-dong	9086.0	2570.0	1770.0	1962.0	2086.0	546.0	120.0	24	2	2	4	5716.0	591	78	438	75	3315	204	1559	47	15.0	1			5	8		1	759.0	111			406	143		99	693.0	98			369	136		90	136	1	276.0	120	172
Hwagok 4(sa)-dong	9783.0	3457.0	2086.0	1970.0	1690.0	472.0	85.0	21	1	1		5035.0	1144	214	770	160	694	421	2698	78	14.0	1			10	3			855.0	79			724	52			781.0	78			672	31			266	1	435.0	224	332
Hwagok 6(yuk)-dong	10319.0	3450.0	2014.0	2090.0	2066.0	552.0	104.0	26	8	6	3	6638.0	714	176	415	123	2794	753	2308	69	18.0	2			9	6		1	764.0	86			527	102		49	664.0	81			447	87		49	257		399.0	211	308
Hwagok 8(pal)-dong	10920.0	3230.0	2488.0	2416.0	2105.0	522.0	118.0	33	6	2		7340.0	891	230	560	101	640	253	5505	51	31.0	2		1	9	18	1		902.0	79		40	444	305	34		865.0	79		39	423	293	31		200	1	283.0	173	234
Gayang 1(il)-dong	7728.0	1786.0	1449.0	1702.0	2126.0	529.0	110.0	19	5	2		6229.0	135	49	59	27	5498	359	205	32	14.0	1			3	10			356.0	87			93	176			335.0	87			73	175			37	1	44.0	36	41
Gayang 2(i)-dong	7880.0	2987.0	2029.0	1508.0	1028.0	257.0	44.0	21	4		2	7087.0					7085			2	9.0	3	1		2	3			404.0	246	20		96	42			349.0	198	20		89	42			1638	1	2611.0	1434	2121
Gayang 3(sam)-dong	7861.0	2522.0	2056.0	1738.0	1149.0	319.0	56.0	14	6		1	7436.0					7436				16.0	1			3	12			371.0	79			144	148			348.0	73			141	134			1098	1	1832.0	951	1499
Balsan 1(il)-dong	11250.0	2198.0	2014.0	2443.0	3491.0	896.0	170.0	27	8	3		9040.0	304	54	203	47	6686	490	1507	53	33.0	2	1		11	19			1004.0	49	99		530	326			982.0	49	99		514	320			245		465.0	207	367
Gonghang-dong	9997.0	4660.0	1900.0	1641.0	1330.0	355.0	88.0	19	2	1	1	3517.0	1649	288	1027	334	563	258	1007	40	13.0	1	1		2	9			649.0	104	173		235	137			576.0	94	167		189	126			240	1	318.0	226	288
Banghwa 1(il)-dong	11695.0	3447.0	2284.0	2476.0	2649.0	649.0	142.0	33	9	6		7536.0	1064	229	675	160	4909	328	1153	82	28.0	3			10	15			986.0	122			589	275			919.0	115			556	248			191	1	281.0	164	218
Banghwa 2(i)-dong	11305.0	4508.0	2379.0	2038.0	1757.0	465.0	119.0	31	3	1	4	6553.0	1425	491	810	124	3626	492	903	107	21.0	2		1	8	10			565.0	116		51	224	174			541.0	114		51	204	172			637	1	930.0	582	808
Banghwa 3(sam)-dong	11426.0	3966.0	2620.0	2212.0	2039.0	482.0	92.0	10	3	1	1	9467.0	126	21	87	18	8833	177	316	15	18.0	3			6	9			792.0	150			493	149			717.0	141			430	146			1066	1	1671.0	950	1432
Hwagok 1(il)-dong	22526.0	8814.0	4668.0	4181.0	3624.0	920.0	247.0	57	10	5		12263.0	1844	339	1257	248	3001	552	6658	208	33.0	2			18	13			1293.0	163			911	219			1206.0	156			849	201			425	1	624.0	369	516
Ujangsan-dong	14202.0	3541.0	2473.0	2935.0	4206.0	842.0	155.0	36	10	4		12050.0	696	135	456	105	8673	447	2165	69	33.0	2			8	23			1031.0	231			372	428			980.0	230			351	399			164		217.0	137	171
Sindorim-dong	13129.0	2568.0	2565.0	3193.0	3752.0	797.0	201.0	38	8	6	1	10187.0	353	143	134	76	9667	118	16	33	30.0	2			8	20			880.0	98			404	378			865.0	98			392	375			42		55.0	39	45
Guro 1(il)-dong	7879.0	1572.0	1467.0	1865.0	2345.0	514.0	81.0	23	9	1	2	6673.0					6644		24	5	26.0	1		1	1	22		1	753.0	164			129	388		72	728.0	164			129	381		54	23		32.0	23	32
Guro 3(sam)-dong	14151.0	7716.0	2284.0	1893.0	1657.0	453.0	115.0	24	6	1	2	7418.0	260	107	116	37	4954	149	2036	19	30.0	5		2	3	19		1	716.0	175		153	95	293			671.0	172		149	93	257			123		163.0	112	143
Guro 4(sa)-dong	11777.0	4845.0	2607.0	2041.0	1757.0	417.0	78.0	25	4	3		7856.0	803	176	518	109	4163	331	2514	45	28.0	3			5	20			783.0	237			222	324			764.0	223			219	322			389	1	572.0	345	478
Guro 5(o)-dong	13690.0	5391.0	2679.0	2417.0	2410.0	592.0	149.0	40	7	3	2	7456.0	1119	135	849	135	5864	144	257	72	23.0	1		2	11	9			1095.0	140		138	644	173			1064.0	134		129	629	172			196	1	264.0	181	237
Gocheok 1(il)-dong	9518.0	2643.0	1913.0	1917.0	2341.0	525.0	135.0	33	8	2	1	6748.0	631	219	368	44	5440	206	411	60	17.0	1	1		7	8			815.0	84	146		443	142			791.0	83	146		422	140			140	1	207.0	119	157
Gocheok 2(i)-dong	11901.0	3509.0	2322.0	2451.0	2787.0	649.0	146.0	30	7			6647.0	1343	180	1000	163	3985	339	900	80	26.0	1	1	1	15	8			1035.0	79	86	60	668	142			986.0	78	79	41	652	136			299	1	475.0	229	319
Gaebong 2(i)-dong	12586.0	2828.0	2708.0	2979.0	3043.0	772.0	195.0	46	7	6	2	9535.0	682	175	422	85	6518	250	2061	24	30.0	1			8	21			1027.0	96			530	401			998.0	95			503	400			179		281.0	157	236
Gaebong 3(sam)-dong	8471.0	2297.0	1814.0	1878.0	1849.0	507.0	98.0	21	6	1		5358.0	904	198	584	122	2273	341	1765	75	16.0	1		1	6	8			837.0	141		74	484	138			807.0	130		74	473	130			195	1	347.0	164	268
Oryu 1(il)-dong	8789.0	3177.0	1827.0	1680.0	1551.0	418.0	97.0	28	8	1	2	5010.0	864	289	529	46	3088	288	734	36	12.0	1			5	4	1	1	576.0	79			291	74	19	113	540.0	77			268	73	19	103	277	1	416.0	228	303
Oryu 2(i)-dong	14719.0	3521.0	3129.0	3186.0	3537.0	1028.0	244.0	51	16	3	4	7894.0	728	279	380	69	3568	2458	1088	52	44.0	9			7	26	1	1	1500.0	585			380	462	19	54	1414.0	565			347	445	19	38	328	1	589.0	258	376
Sugung-dong	9779.0	2583.0	2113.0	2177.0	2161.0	568.0	144.0	26	6	1		7271.0	437	188	214	35	1449	3371	1977	37	16.0	2			6	5	3		770.0	195			433	83	59		753.0	191			420	83	59		184	1	305.0	152	225
Garibong-dong	7203.0	4347.0	1212.0	792.0	644.0	158.0	36.0	12	1		1	2104.0	1238	145	985	108	114	98	610	44	7.0	2		2	2	1			375.0	126		78	151	20			338.0	119		66	138	15			509		666.0	438	523
Guro 2(i)-dong	14648.0	6542.0	3024.0	2311.0	2052.0	541.0	135.0	28	9	3	3	5586.0	2999	620	2149	230	1639	262	599	87	25.0	3			13	7		2	1014.0	217			602	114		81	939.0	201			567	109		62	506	1	740.0	435	586
Gaebong 1(il)-dong	13293.0	4246.0	2787.0	2586.0	2788.0	696.0	145.0	30	9	4	2	8055.0	1744	272	1240	232	3873	1210	1175	53	26.0	2	1	1	10	12			990.0	98	79	21	587	205			941.0	93	79	19	555	195			356	1	525.0	311	433
Gasan-dong	11042.0	7013.0	1504.0	1151.0	1043.0	250.0	61.0	20				3862.0	898	108	652	138	2152	345	419	48	14.0	3		3	3	3		2	717.0	125		263	212	57		60	595.0	107		246	167	48		27	396		507.0	334	399
Doksan 1(il)-dong	14462.0	6535.0	2618.0	2284.0	2217.0	616.0	144.0	28	11	3	6	7859.0	679	65	491	123	6615	258	252	55	25.0	3		2	2	17		1	672.0	121		99	74	329		49	631.0	118		86	73	314		40	736	5	1221.0	629	994
Doksan 2(i)-dong	9759.0	3790.0	1962.0	1780.0	1721.0	414.0	69.0	19	4			3459.0	1623	140	1326	157	153	442	1197	44	26.0	1		1	14	10			1137.0	79		60	815	183			1047.0	76		52	754	165			429	2	693.0	359	544
Doksan 3(sam)-dong	12682.0	5538.0	2467.0	2103.0	2007.0	438.0	105.0	16	5	2	1	4949.0	1695	137	1318	240	1446	696	1041	71	19.0	2		1	11	5			981.0	173		72	646	90			899.0	159		66	590	84			594	4	907.0	509	732
Doksan 4(sa)-dong	8254.0	3368.0	1580.0	1471.0	1404.0	336.0	69.0	19	3	3	1	3071.0	1234	120	954	160	449	289	1063	36	17.0	2			10	5			721.0	77			569	75			617.0	74			503	40			320		533.0	274	426
Siheung 1(il)-dong	15252.0	5565.0	3152.0	2817.0	2870.0	657.0	150.0	30	8	1	2	6258.0	1802	233	1360	209	2977	371	1018	90	28.0	2		3	5	17		1	1003.0	197		196	295	276		39	952.0	196		182	274	262		38	605	5	886.0	496	650
Siheung 2(i)-dong	8743.0	1851.0	1806.0	1982.0	2301.0	593.0	150.0	47	7	3	3	7796.0	165	43	104	18	7523	38	59	11	25.0	1		2	2	20			586.0	52		40	115	379			566.0	49		37	105	375			653	2	1053.0	509	743
Siheung 3(sam)-dong	5042.0	1510.0	1087.0	1055.0	1054.0	253.0	72.0	8	1	1	1	3610.0	222	54	133	35	368	2101	903	16	4.0	1		1	2				300.0	99		89	112				266.0	93		76	97				122	1	178.0	102	145
Siheung 4(sa)-dong	9366.0	2987.0	1902.0	1872.0	1958.0	507.0	113.0	21	5	1		4690.0	1234	121	1010	103	1609	600	1223	24	23.0	1		3	11	8			1043.0	68		156	679	140			940.0	68		144	609	119			475		784.0	375	566
Siheung 5(o)-dong	9662.0	3475.0	2014.0	1808.0	1744.0	472.0	124.0	17	7		1	4188.0	1562	185	1237	140	1581	302	679	64	23.0	3	1	2	10	6	1		1386.0	123	223	123	808	109			1211.0	95	220	62	731	103			557	1	887.0	463	689
Yeouido-dong	12462.0	3051.0	2635.0	2834.0	3060.0	676.0	157.0	35	8	5	1	10578.0	1	1			10575			2	23.0	1				7		15	1485.0	45				119		1321	1229.0	45				113		1071	26		29.0	24	26
Dangsan 1(il)-dong	9307.0	4085.0	1754.0	1562.0	1426.0	345.0	94.0	27	10	3	1	4963.0	952	227	468	257	3789	6	101	115	14.0	2			5	6		1	672.0	106			459	70		37	636.0	103			442	56		35	240		329.0	202	260
Dangsan2(i)-dong	15013.0	6140.0	2601.0	2600.0	2823.0	661.0	145.0	27	13	3		9199.0	580	213	260	107	8151	58	368	42	22.0				8	14			728.0				497	231			651.0				425	226			115	1	161.0	101	136
Yangpyeong 1(il)-dong	7354.0	2746.0	1539.0	1478.0	1204.0	294.0	70.0	19	3	1		3819.0	728	402	185	141	2887	75	71	58	11.0	2			3	6			433.0	158			154	121			424.0	150			153	121			113		154.0	102	135
Yangpyeong 2(i)-dong	8760.0	3006.0	1546.0	1656.0	1996.0	411.0	115.0	19	9	1	1	5564.0	379	105	177	97	4641	136	349	59	20.0	1	1	2	2	13		1	522.0	64	44	86	107	176		45	493.0	64	44	65	102	175		43	106		134.0	89	103
Singil 1(il)-dong	10006.0	4932.0	1922.0	1450.0	1285.0	317.0	77.0	18	3	1	1	3727.0	1956	441	1364	151	1151	113	481	26	14.0	1			6	7			434.0	94			256	84			414.0	91			252	71			390		563.0	328	452
Singil 3(sam)-dong	6924.0	2625.0	1351.0	1264.0	1285.0	321.0	58.0	14	3	2	1	3287.0	1646	345	1124	177	1395	28	139	79	13.0	1			6	6			293.0	59			137	97			235.0	57			135	43			299	1	486.0	250	375
Singil 4(sa)-dong	5426.0	2188.0	1116.0	925.0	883.0	255.0	42.0	15	1	1		2718.0	838	129	622	87	1219	267	367	27	9.0	1		1	6	1			557.0	148		40	357	12			542.0	143		35	352	12			316	1	496.0	270	409
Singil 5(o)-dong	6889.0	2795.0	1394.0	1175.0	1127.0	300.0	71.0	18	5	1	3	2986.0	1599	321	1172	106	610	263	471	43	4.0	1			3				305.0	117	20		168				294.0	111	18		165				337		574.0	269	428
Singil 6(yuk)-dong	9472.0	3465.0	1908.0	1739.0	1807.0	424.0	103.0	18	4	2	2	5562.0	1622	500	996	126	3395	255	248	42	20.0	2			11	7			895.0	160			612	123			856.0	155			583	118			283	1	412.0	256	355
Singil 7(chil)-dong	5941.0	2055.0	995.0	983.0	1457.0	375.0	52.0	19	3	2		4383.0	960	293	608	59	2931	122	347	23	12.0	1			7	4			493.0	137			284	72			407.0	133			204	70			119		188.0	101	153
Daerim 1(il)-dong	7301.0	3073.0	1491.0	1198.0	1181.0	261.0	72.0	18	3	1	3	2773.0	1334	195	1022	117	877	220	290	52	17.0	1			11	5			477.0	59			341	77			353.0	58			232	63			324	1	497.0	278	378
Daerim 2(i)-dong	7782.0	3466.0	1691.0	1195.0	1067.0	268.0	63.0	24	7	1		3217.0	1609	119	1321	169	732	203	623	50	9.0	1			7	1			567.0	89			458	20			518.0	84			415	19			354		539.0	318	462
Daerim 3(sam)-dong	11555.0	4127.0	2357.0	2156.0	2185.0	541.0	154.0	26	4	5		6234.0	1302	110	934	258	3903	468	465	96	19.0	2			8	9			928.0	229			532	167			845.0	217			471	157			383	1	589.0	340	511
Yeongdeungpobon-dong	10841.0	4517.0	1954.0	1850.0	1981.0	423.0	93.0	19	2	1	1	5986.0	1336	346	871	119	3466	106	1054	24	15.0	2			5	8			488.0	133			203	152			466.0	127			192	147			408		500.0	343	403
Yeongdeungpo-dong	11498.0	7827.0	1428.0	989.0	925.0	238.0	67.0	16	5	1	2	3574.0	1113	495	386	232	2071	142	105	143	12.0	2	1		8	1			559.0	99	47		393	20			481.0	75	34		352	20			992		1063.0	857	909
Dorim-dong	8888.0	4237.0	1773.0	1351.0	1163.0	269.0	72.0	20	2	1		2808.0	1414	279	1005	130	730	181	463	20	9.0	2	1	1	1	4			373.0	133	79	40	43	78			338.0	110	74	36	42	76			281		409.0	246	337
Mullae-dong	12540.0	3749.0	2423.0	2636.0	2897.0	648.0	148.0	26	6	4	3	7968.0	229	143	18	68	7623	56		60	21.0	2			5	14			680.0	35			361	284			654.0	31			342	281			160		177.0	146	158
Noryangjin 2(i)-dong	7350.0	3573.0	1484.0	1011.0	967.0	238.0	58.0	12	5	1	1	2799.0	1645	441	1077	127	153	288	595	118	4.0	2			1			1	233.0	139			59			35	209.0	128			58			23	229	1	322.0	208	278
Sangdo 1(il)-dong	20219.0	8425.0	3713.0	3573.0	3462.0	805.0	184.0	43	8	4	2	10401.0	1330	493	690	147	6345	711	1925	90	23.0	4	1		7	11			1016.0	487	63		312	154			948.0	485	58		264	141			421	1	614.0	363	459
Sangdo 2(i)-dong	11104.0	4378.0	2190.0	1936.0	1967.0	498.0	104.0	22	6	2	1	6489.0	1258	503	666	89	3875	252	1039	65	21.0	3			6	12			630.0	129			295	206			596.0	127			280	189			177	1	277.0	156	227
Sangdo 3(sam)-dong	10271.0	3676.0	2114.0	1951.0	1842.0	489.0	143.0	38	12	2	4	5555.0	1351	508	735	108	913	752	2499	40	18.0	1			13	4			770.0	144			539	87			717.0	143			489	85			297	1	502.0	243	355
Sangdo 4(sa)-dong	11988.0	3904.0	2631.0	2357.0	2344.0	594.0	120.0	25	9	2	2	6470.0	1994	757	1128	109	670	951	2813	42	21.0	2			8	10	1		898.0	123			541	185	49		780.0	123			437	182	38		307	1	499.0	251	360
Sadang 1(il)-dong	11279.0	5271.0	2406.0	1742.0	1410.0	339.0	83.0	22	5		1	4265.0	1514	164	1139	211	268	419	1993	71	10.0	2			7	1			671.0	205			446	20			624.0	203			402	19			179	1	247.0	157	207
Sadang 3(sam)-dong	10441.0	3358.0	2151.0	2104.0	2144.0	523.0	124.0	29	5	3		6188.0	905	151	622	132	3599	329	1308	47	13.0	3			5	5			596.0	256			245	95			556.0	250			225	81			149		205.0	134	171
Sadang 4(sa)-dong	6329.0	2244.0	1372.0	1249.0	1141.0	265.0	45.0	8	4	1		3439.0	878	156	640	82	974	236	1314	37	9.0	1			5	3			380.0	47			275	58			369.0	46			265	58			162		236.0	144	193
Sadang 5(o)-dong	6289.0	2204.0	1273.0	1221.0	1206.0	303.0	67.0	10	2	1	2	3596.0	763	189	490	84	1702	352	753	26	11.0	2			2	7			353.0	178			55	120			314.0	177			54	83			122		215.0	97	137
Daebang-dong	15767.0	5166.0	2927.0	2837.0	3753.0	844.0	182.0	40	11	3	4	10027.0	1243	373	753	117	6823	397	1506	58	18.0	3	1		6	8			666.0	241	20		270	135			637.0	235	20		254	128			520		899.0	453	740
Sindaebang 1(il)-dong	10058.0	3278.0	1789.0	1908.0	2325.0	592.0	118.0	38	8	1	1	6044.0	873	82	703	88	4631	70	441	29	15.0	1			7	7			610.0	79			396	135			547.0	73			340	134			141		175.0	126	151
Sindaebang 2(i)-dong	8463.0	2917.0	1568.0	1587.0	1770.0	482.0	102.0	27	6	2	2	5008.0	837	232	550	55	2992	270	884	25	14.0	2			3	7		2	399.0	120			136	104		39	374.0	114			131	97		32	141		192.0	124	154
Heukseok-dong	16161.0	6394.0	3240.0	2808.0	2815.0	685.0	169.0	36	9	3	2	7017.0	2474	780	1500	194	2962	540	978	63	18.0	2			7	8		1	828.0	210			456	142		20	582.0	209			227	129		17	322		438.0	288	362
Noryangjin 1(il)-dong	14426.0	5473.0	2886.0	2586.0	2606.0	666.0	157.0	39	7	5	1	9264.0	1123	301	688	134	7196	506	399	40	21.0	2		1	4	14			695.0	130		39	252	274			644.0	119		38	219	268			372	1	526.0	343	454
Sadang 2(i)-dong	12687.0	4119.0	2796.0	2657.0	2359.0	569.0	142.0	30	12	2	1	7775.0	1029	184	715	130	5734	369	571	72	23.0	2	1		7	13			678.0	160	20		251	247			606.0	154	20		198	234			193		244.0	178	217
Boramae-dong	11499.0	4649.0	2366.0	2034.0	1858.0	471.0	90.0	22	3	2	4	5498.0	1512	399	1006	107	1446	681	1815	44	16.0	1			11	4			708.0	79			550	79			622.0	79			471	72			284	1	474.0	230	321
Cheongnim-dong	6548.0	1848.0	1498.0	1493.0	1351.0	271.0	62.0	21	3		1	5062.0	557	209	313	35	4188	127	157	33	22.0	1			2	19			483.0	105			53	325			475.0	104			53	318			271	1	375.0	231	298
Haengun-dong	15412.0	8506.0	2665.0	1956.0	1705.0	447.0	99.0	22	8	2	2	6040.0	1420	227	1072	121	3072	301	1183	64	15.0	1		1	4	9			539.0	65		94	234	146			518.0	63		92	218	145			469		693.0	389	511
Nagseongdae-dong	10077.0	6265.0	1582.0	1009.0	919.0	216.0	66.0	11	4	3	2	3393.0	763	92	576	95	1672	552	367	39	8.0	1		2	3	1		1	702.0	75		172	155	20		280	604.0	70		131	142	20		241	130		176.0	106	140
Jungang-dong	7647.0	4098.0	1451.0	980.0	816.0	231.0	50.0	15	3	3		2808.0	1083	296	677	110	541	59	1025	100	4.0	1		1	1	1			317.0	79		65	161	12			290.0	79		62	138	11			165		227.0	140	183
Inheon-dong	13227.0	6197.0	2473.0	2008.0	1928.0	466.0	107.0	38	10			6269.0	1048	145	762	141	1356	870	2952	43	17.0	1			11	5			606.0	88			441	77			584.0	88			420	76			150	1	201.0	124	155
Namhyeon-dong	8351.0	3771.0	1603.0	1362.0	1230.0	296.0	64.0	13	8		4	3996.0	665	160	436	69	1859	542	901	29	10.0	1		1	4	4			335.0			88	176	71			276.0			51	165	60			76	1	102.0	65	69
Sewon-dong	12412.0	6791.0	2287.0	1635.0	1294.0	311.0	67.0	24	1	1	1	4646.0	1117	167	896	54	700	936	1860	33	10.0	2			4	4			390.0	153			167	70			372.0	145			162	65			242		388.0	188	269
Sinwon-dong	9277.0	4298.0	2009.0	1414.0	1180.0	282.0	64.0	23	4	2	1	3414.0	1509	176	1216	117	674	104	1060	67	12.0	2			8	1		1	511.0	139			328	16		28	471.0	125			308	16		22	326	1	510.0	259	370
Serim-dong	13244.0	7848.0	2024.0	1547.0	1323.0	379.0	86.0	31	5	1		4426.0	1249	203	924	122	1686	460	997	34	13.0	2	1		3	7			307.0	59	39		97	112			285.0	45	33		97	110			269	1	401.0	219	290
Sinsa-dong	8443.0	3368.0	1648.0	1435.0	1521.0	352.0	84.0	22	4	6	3	4604.0	529	69	376	84	3575	67	300	133	4.0	2			1	1			211.0	170			21	20			201.0	167			21	13			69		107.0	56	70
Sillim-dong	13392.0	10092.0	1720.0	815.0	562.0	164.0	33.0	4	2			2091.0	1139	160	802	177	439	50	356	107	5.0	2			3				229.0	88	59		82				224.0	86	58		80				171	1	228.0	144	182
Nanhyang-dong	6614.0	1813.0	1351.0	1404.0	1529.0	388.0	100.0	25	3	1		4853.0	484	105	361	18	3832	92	436	9	16.0	2			3	11			488.0	126			179	183			471.0	126			172	173			232		351.0	186	253
Jowon-dong	9387.0	5062.0	1648.0	1228.0	1105.0	273.0	51.0	10	5	4	1	3720.0	1035	88	775	172	1892	367	327	99	12.0	2			6	4			498.0	114			306	78			467.0	108			286	73			191		257.0	158	202
Daehak-dong	14239.0	9856.0	1682.0	1218.0	1138.0	272.0	59.0	12		2		3904.0	1251	148	897	206	1954	278	314	107	8.0	1		2	1	3		1	507.0	79		140	39	19		230	392.0	77		99	39	19		158	204	1	272.0	147	183
Euncheon-dong	15000.0	5260.0	3091.0	2949.0	2855.0	658.0	142.0	32	10	2	1	9625.0	1270	458	688	124	5936	357	1987	75	27.0	4			8	15			1068.0	379			384	305			992.0	344			367	281			574	1	898.0	465	658
Seonghyeon-dong	12869.0	3224.0	2881.0	2726.0	3069.0	751.0	168.0	40	7	1	2	10610.0	578	243	300	35	8692	406	900	34	28.0	2	1		4	20	1		846.0	154	40		308	307	37		818.0	143	37		304	303	31		693	1	1123.0	554	842
Cheongnyong-dong	18210.0	10973.0	2868.0	1919.0	1831.0	488.0	105.0	18	3	2	3	5704.0	2396	740	1470	186	1480	742	1038	48	17.0	3		1	7	5		1	676.0	237		49	250	91		49	660.0	230		49	242	91		48	350	1	489.0	298	402
Nangok-dong	12798.0	4541.0	2719.0	2473.0	2283.0	589.0	134.0	40	13	4	2	6045.0	1846	320	1412	114	843	1883	1419	54	17.0	2	1	1	11	2			731.0	178	52	37	429	35			715.0	176	51	36	417	35			615	1	987.0	489	695
Samseong-dong	12012.0	4237.0	2562.0	2224.0	2184.0	619.0	140.0	31	7	8		7380.0	1563	763	713	87	4706	741	307	63	13.0	4	1	1	1	6			601.0	381	40	20	46	114			550.0	357	19	18	46	110			571		872.0	476	657
Miseong-dong	13756.0	4809.0	2702.0	2553.0	2796.0	724.0	137.0	23	9	3		7432.0	1444	284	1002	158	3515	617	1782	74	21.0	3			9	9			827.0	300			373	154			787.0	292			344	151			464	1	768.0	356	523
Seocho 1(il)-dong	9093.0	3654.0	1581.0	1601.0	1682.0	420.0	114.0	27	10	3	1	6202.0	565	231	264	70	4437	402	548	250	10.0	1			3	2		4	648.0	162			152	40		294	580.0	161			145	40		234	147	1	237.0	132	207
Seocho 2(i)-dong	9084.0	2869.0	1639.0	1896.0	2105.0	457.0	81.0	26	6	3	2	6506.0	148	37	96	15	6049	136	111	62	13.0	1			2	7		3	704.0	106			85	130		383	566.0	104			61	125		276	44		54.0	41	48
Seocho 3(sam)-dong	12191.0	4295.0	2176.0	2259.0	2584.0	648.0	178.0	27	18	3	3	7917.0	457	107	275	75	5194	952	1197	117	11.0	1			3	3	1	3	615.0	57			187	55	49	267	551.0	51			181	53	37	229	120		152.0	116	140
Seocho 4(sa)-dong	10394.0	2251.0	1676.0	2368.0	3307.0	632.0	107.0	45	5	2	1	9078.0	27	4	19	4	8933	65	44	9	5.0				3	2			114.0				94	20			112.0				92	20			14		17.0	14	17
Jamwon-dong	13914.0	4754.0	2552.0	2758.0	3126.0	568.0	118.0	27	9	2		10983.0	318	51	213	54	10315	108	181	61	12.0	1			2	9			376.0	86			117	173			364.0	75			117	172			111		138.0	106	129
Banpobon-dong	4423.0	726.0	796.0	979.0	1538.0	307.0	56.0	17	1	2	1	3669.0					3669				4.0					3		1	73.0					46		27	67.0					44		23	5		5.0	5	5
Banpo 1(il)-dong	14963.0	6668.0	2257.0	2410.0	2853.0	608.0	128.0	27	9	3		8058.0	624	31	519	74	6311	113	983	27	8.0	2			2	4			466.0	174			193	99			453.0	173			186	94			107	1	152.0	101	136
Banpo 2(i)-dong	6520.0	1045.0	1078.0	1535.0	2192.0	534.0	97.0	27	6	5	1	6103.0					6101			2	7.0	1			3	3			402.0	107			235	60			387.0	105			228	54			6		7.0	6	7
Banpo 3(sam)-dong	8341.0	1611.0	1493.0	2018.0	2589.0	496.0	98.0	25	8	2	1	7294.0	1		1		7293				18.0	2			1	15			528.0	169			69	290			517.0	163			67	287			12		13.0	11	12
Banpo 4(sa)-dong	7387.0	1822.0	1401.0	1715.0	1884.0	442.0	86.0	23	10	4		5849.0	180	59	95	26	3815	977	831	46	9.0	3			2	3		1	601.0	308			161	55		77	575.0	304			157	52		62	30		42.0	30	42
Bangbaebon-dong	8090.0	2226.0	1429.0	1635.0	2123.0	520.0	114.0	30	12		1	4807.0	453	79	287	87	3470	154	679	51	3.0				2			1	95.0				46			49	55.0				37			18	78		121.0	70	101
Bangbae 1(il)-dong	7063.0	2410.0	1466.0	1330.0	1399.0	325.0	94.0	30	6	2	1	3708.0	634	143	431	60	1816	309	885	64	6.0	1			2	3			162.0	30			75	57			160.0	28			75	57			85		112.0	80	98
Bangbae 2(i)-dong	10804.0	3503.0	2291.0	2060.0	2245.0	553.0	110.0	24	11	4	3	4928.0	1561	273	1138	150	1411	453	1424	79	15.0	2		1	6	6			744.0	136		237	260	111			718.0	133		237	243	105			151	1	225.0	136	194
Bangbae 3(sam)-dong	9548.0	2612.0	1833.0	2039.0	2380.0	544.0	105.0	26	6	2	1	6734.0	397	95	273	29	4440	688	1176	33	7.0	2			2	3			575.0	255			262	58			502.0	241			203	58			68	1	100.0	62	90
Bangbae 4(sa)-dong	10019.0	3183.0	1927.0	1894.0	2250.0	594.0	114.0	40	9	5	3	6468.0	939	280	511	148	3616	369	1385	159	15.0	1			8	6			505.0				398	107			491.0				385	106			126		167.0	119	148
Yangjae 1(il)-dong	15290.0	4376.0	2968.0	3010.0	3332.0	1210.0	282.0	81	20	7	4	6958.0	607	211	314	82	4043	926	1287	95	42.0	7			13	20	1	1	921.0	126			519	194	33	49	810.0	119			420	189	33	49	624	1	1136.0	550	930
Yangjae 2(i)-dong	10391.0	4681.0	1908.0	1652.0	1612.0	405.0	98.0	24	5	6		4658.0	541	68	354	119	513	790	2548	266	12.0	3			6	2		1	604.0	263			262	30		49	561.0	261			237	25		38	180		260.0	165	226
Naegok-dong	2470.0	953.0	569.0	399.0	352.0	142.0	39.0	13	2		1	846.0	646	338	274	34	182		7	11	4.0	2						2	192.0	47						145	188.0	47						141	76	2	104.0	71	85
Sinsa-dong	8443.0	3368.0	1648.0	1435.0	1521.0	352.0	84.0	22	4	6	3	4604.0	529	69	376	84	3575	67	300	133	4.0	2			1	1			211.0	170			21	20			201.0	167			21	13			69		107.0	56	70
Nonhyeon 1(il)-dong	14609.0	8984.0	2449.0	1539.0	1134.0	369.0	98.0	20	8	4	4	4527.0	1351	211	962	178	1526	665	858	127	8.0	2			5	1			416.0	183			213	20			399.0	174			205	20			203	1	299.0	175	237
Nonhyeon 2(i)-dong	10715.0	5217.0	2009.0	1616.0	1394.0	334.0	93.0	37	8	4	3	5454.0	890	191	577	122	2547	530	1324	163	4.0	1			2			1	246.0	114			97			35	231.0	114			96			21	167		289.0	128	199
Samseong 1(il)-dong	5894.0	1763.0	1074.0	1181.0	1440.0	325.0	77.0	21	10	2	1	4197.0	292	144	108	40	3003	584	299	19	7.0	3			1			3	653.0	298			68			287	573.0	279			68			226	35		68.0	29	52
Samseong 2(i)-dong	13852.0	5712.0	2250.0	2455.0	2680.0	609.0	108.0	31	6		1	9961.0	506	113	327	66	7084	145	2169	57	14.0	2			5	5		2	711.0	91			333	97		190	576.0	75			290	90		121	131		210.0	99	131
Daechi 1(il)-dong	5995.0	600.0	737.0	1299.0	2604.0	621.0	104.0	17	10	2	1	6761.0	5		5		6611	68	72	5	3.0	1			2				180.0	91			89				167.0	88			79				7		16.0	3	4
Daechi 4(sa)-dong	10506.0	5331.0	1606.0	1390.0	1697.0	377.0	87.0	11	3	4		6395.0	589	53	461	75	2366	163	3176	101	8.0	2			3	1		2	497.0	162			206	20		109	416.0	150			177	17		72	80		123.0	64	96
Yeoksam 1(il)-dong	20764.0	13345.0	3377.0	1963.0	1483.0	434.0	116.0	36	9		1	6013.0	1850	361	1267	222	2176	770	999	218	13.0	1			6	1		5	656.0	69			361	17		209	513.0	59			327	15		112	219		330.0	174	236
Yeoksam 2(i)-dong	14166.0	5570.0	2130.0	2576.0	3064.0	605.0	147.0	44	12	7	11	10193.0	393	60	300	33	8193	267	1307	33	12.0	2			6	3		1	437.0	138			211	39		49	405.0	126			205	37		37	151	1	295.0	135	181
Dogok 1(il)-dong	8521.0	2443.0	1506.0	1702.0	2273.0	488.0	85.0	16	6		2	6057.0	158	22	102	34	5356	264	237	42	8.0	1			3	4			411.0	159			173	79			379.0	149			151	79			38		46.0	36	40
Dogok 2(i)-dong	12217.0	2416.0	2233.0	2859.0	3794.0	735.0	140.0	34	2	4		9387.0	63	7	37	19	9009	134	117	64	5.0	2			1	2			290.0	270				20			280.0	260				20			12	1	20.0	10	11
Gaepo 1(il)-dong	8853.0	2591.0	1815.0	1834.0	2065.0	442.0	80.0	17	8	1		6813.0	22	4	13	5	6773		18		10.0	1			2	7			225.0	13			138	74			201.0	12			123	66			239		363.0	212	304
Gaepo 4(sa)-dong	9682.0	3602.0	1764.0	1750.0	1910.0	530.0	91.0	21	8	2	4	6271.0	370	47	246	77	3142	431	2151	177	17.0	3			8	6			807.0	312			396	99			770.0	295			384	91			283	1	470.0	222	321
Irwonbon-dong	7596.0	1404.0	1169.0	1757.0	2641.0	508.0	95.0	17	3		2	6486.0	90	7	80	3	6103	291		2	12.0	1			5	5		1	706.0	95			287	74		250	613.0	91			254	58		210	22	1	60.0	20	34
Irwon 1(il)-dong	7618.0	2670.0	1638.0	1407.0	1421.0	374.0	89.0	15	2	2		4388.0	636	68	450	118	3014	20	669	49	12.0	2			6	4			486.0	113			304	69			469.0	109			291	69			693		1202.0	584	956
Irwon 2(i)-dong	7257.0	1989.0	1560.0	1543.0	1775.0	303.0	71.0	13	3			6403.0					6402			1	12.0	2			1	8		1	419.0	189			64	127		39	393.0	173			63	121		36	569		918.0	493	747
Suseo-dong	7445.0	2679.0	2203.0	1365.0	926.0	209.0	48.0	10	1	2	2	6766.0	58	34	22	2	6708				7.0	3			2	2			375.0	249			106	20			356.0	232			104	20			1705	1	2818.0	1481	2299
Segok-dong	6086.0	1318.0	1251.0	1241.0	1439.0	612.0	175.0	38	11	1		579.0	573	262	297	14				6	32.0	7			4	21			749.0	267			132	350			620.0	212			123	285			265		509.0	214	371
Apgujeong -dong	11039.0	3061.0	2250.0	2509.0	2495.0	534.0	130.0	38	12	7	3	8639.0	240	76	115	49	7782	285	209	123	5.0	3			2				291.0	218			73				279.0	206			73				28		35.0	24	28
Cheongdam -dong	12584.0	4468.0	2305.0	2425.0	2570.0	602.0	159.0	38	10	6	1	8082.0	522	117	323	82	5884	919	684	73	8.0	3			4			1	545.0	184			306			55	492.0	180			283			29	102		164.0	85	124
Daechi 2(i)-dong	13811.0	2530.0	1925.0	2935.0	5176.0	1034.0	173.0	27	9	2		11497.0	282	112	132	38	9813	689	682	31	10.0	3			1	6			414.0	303			21	90			392.0	291			21	80			59		89.0	54	81
Gaepo 2(i)-dong	12788.0	3637.0	2195.0	2610.0	3407.0	798.0	104.0	26	6	2	3	11493.0	81	19	44	18	11175	9	211	17	13.0	1			2	10			300.0	74			91	135			265.0	70			85	110			134		207.0	109	146
Pungnap 1(il)-dong	7761.0	2771.0	1604.0	1509.0	1435.0	343.0	81.0	14	2	2		3503.0	1194	121	971	102	1601	282	386	40	12.0	1			6	5			398.0	90			215	93			391.0	90			208	93			231		329.0	199	269
Pungnap 2(i)-dong	10877.0	3364.0	1965.0	2276.0	2510.0	586.0	134.0	30	10	2		6936.0	709	57	534	118	5292	169	733	33	27.0	3			9	14		1	1046.0	268			396	215		167	964.0	260			345	195		164	126		191.0	111	159
Geoyeo 1(il)-dong	5877.0	1739.0	1042.0	1119.0	1475.0	389.0	93.0	15	4	1		3300.0	479	30	355	94	1751	306	728	36	15.0	1	1		6	7			782.0	133	84		428	137			764.0	131	83		415	135			179		280.0	150	223
Geoyeo 2(i)-dong	10918.0	3414.0	2264.0	2189.0	2322.0	578.0	117.0	26	4		4	7473.0	1124	511	509	104	5304	257	735	53	17.0	3			6	8			614.0	176			290	148			595.0	170			287	138			395		587.0	354	510
Macheon 1(il)-dong	9391.0	3112.0	1864.0	1851.0	1804.0	605.0	124.0	21	6	3	1	3402.0	1052	159	751	142	477	199	1635	39	15.0	2		1	5	7			725.0	283		80	231	131			714.0	281		75	228	130			402		644.0	349	523
Macheon 2(i)-dong	8661.0	2730.0	1766.0	1751.0	1760.0	498.0	123.0	26	4	1	2	4677.0	1036	219	665	152	1150	608	1775	108	27.0	2		1	11	13			945.0	180		61	470	234			843.0	170		57	405	211			351	1	545.0	312	447
Bangi 1(il)-dong	6116.0	1716.0	1013.0	1212.0	1685.0	378.0	89.0	17	5		1	4229.0	205	3	133	69	2135	328	1487	74	11.0				8	3			361.0				324	37			355.0				320	35			72		128.0	60	87
Bangi 2(i)-dong	11666.0	5110.0	2191.0	1988.0	1831.0	419.0	84.0	32	9	2		6384.0	542	34	429	79	1027	659	4023	133	19.0			1	6	12			437.0			20	181	236			382.0			20	160	202			153		247.0	136	206
Oryun-dong	6106.0	617.0	862.0	1411.0	2537.0	551.0	96.0	21	5	3	3	5542.0	1	1			5541				1.0							1	99.0							99	72.0							72	4		4.0	4	4
Ogeum-dong	14161.0	3910.0	2556.0	2919.0	3732.0	853.0	147.0	33	9	1	1	9247.0	568	34	391	143	5294	598	2631	156	23.0	1			13	9			697.0	113			491	93			660.0	113			456	91			211	1	355.0	192	305
Songpa 1(il)-dong	11974.0	4913.0	2289.0	2087.0	2049.0	510.0	95.0	22	4	3	2	6807.0	700	53	511	136	1248	208	4555	96	17.0	2		1	6	7		1	632.0	284		20	170	121		37	615.0	281		20	167	113		34	99	1	154.0	81	102
Songpa 2(i)-dong	7700.0	1574.0	1262.0	1734.0	2402.0	597.0	99.0	22	7	2	1	4979.0	222	21	148	53	3762	204	763	28	9.0				4	5			232.0				159	73			215.0				142	73			62		94.0	57	79
Seokchon-dong	15843.0	6706.0	3103.0	2728.0	2497.0	638.0	134.0	26	7	3	1	9169.0	816	39	614	163	776	406	7012	159	20.0	1		1	13	5			999.0	89		20	793	97			945.0	89		19	747	90			291	1	438.0	241	321
Samjeon-dong	15929.0	6981.0	3106.0	2633.0	2499.0	576.0	106.0	21	3	3	1	9171.0	776	43	629	104	234	306	7748	107	20.0	1		3	14	2			975.0	80		64	799	32			923.0	79		62	750	32			246	1	379.0	210	304
Garakbon-dong	11529.0	3866.0	1991.0	2255.0	2678.0	594.0	115.0	23	5	1	1	6903.0	503	31	287	185	4864	342	1064	130	24.0	1			13	9		1	742.0	131			430	117		64	714.0	130			418	107		59	120	1	185.0	100	138
Garak 1(il)-dong	845.0	406.0	134.0	129.0	133.0	34.0	6.0	2		1		6806.0					6806				3.0	2				1			402.0	365				37			336.0	301				35			6		9.0	5	8
Garak 2(i)-dong	12434.0	2819.0	2042.0	2629.0	3960.0	806.0	134.0	29	10	3	2	8826.0	456	31	311	114	6353	278	1663	76	29.0	1			17	10		1	992.0	27			752	181		32	937.0	27			704	179		27	92		163.0	75	121
Munjeong 1(il)-dong	8436.0	2406.0	1518.0	1768.0	2110.0	518.0	96.0	18	1	1		5456.0	354	13	229	112	3179	231	1614	78	16.0	1			8	7			443.0	91			235	117			431.0	90			232	109			96		137.0	86	116
Munjeong 2(i)-dong	7063.0	2361.0	1284.0	1275.0	1658.0	374.0	80.0	22	7	2		4497.0					4494			3	3.0					3			40.0					40			40.0					40			30		37.0	29	34
Jangji-dong	13617.0	3488.0	2549.0	2985.0	3428.0	932.0	181.0	37	11	3	3	10474.0	383	30	270	83	7904	375	1747	65	50.0	10			12	28			1134.0	303			423	408			1089.0	288			409	392			302	1	583.0	250	454
Jamsilbon-dong	14282.0	6702.0	2596.0	2213.0	2095.0	540.0	101.0	24	8	1	2	7370.0	917	94	698	125	1121	181	4997	154	11.0	1		1	6	3			784.0	149		31	535	69			729.0	148		29	496	56			205		314.0	174	247
Jamsil 4(sa)-dong	10879.0	2074.0	2093.0	2852.0	3095.0	621.0	109.0	27	5	2	1	9719.0	1		1		9718				33.0	1			1	30		1	682.0	166			28	440		48	634.0	155			26	408		45	12		15.0	11	11
Jamsil 6(yuk)-dong	6009.0	1037.0	1119.0	1468.0	1822.0	426.0	106.0	21	8		2	5107.0					5107				12.0					10		2	215.0					138		77	200.0					136		64	10		13.0	9	12
Jamsil 7(chil)-dong	3487.0	514.0	675.0	835.0	1144.0	257.0	46.0	15		1		3198.0					3198																												2		3.0	2	3
Jamsil 2(i)-dong	12509.0	2434.0	1850.0	2957.0	4410.0	719.0	115.0	16	4	3	1	11245.0					11245				21.0	3			1	17			526.0	156			73	297			516.0	152			73	291			6		6.0	6	6
Jamsil 3(sam)-dong	12637.0	2214.0	2300.0	3144.0	4049.0	764.0	134.0	21	10		1	11456.0					11456				20.0	1			1	18			311.0	30			35	246			290.0	30			34	226			16		20.0	15	17
Gangil-dong	10898.0	1632.0	1950.0	2343.0	3437.0	1237.0	240.0	47	10	2		6471.0	57	37	14	6	6412			2	54.0	4			10	39		1	1477.0	162			400	795		120	1347.0	151			389	756		51	258		548.0	206	402
Sangil-dong	9614.0	2064.0	1800.0	2247.0	2781.0	586.0	100.0	24	8	2	2	7577.0	299	13	164	122	6248	639	360	31	23.0	1			7	15			524.0	135			218	171			476.0	126			202	148			118	1	196.0	109	163
Myeongil 1(il)-dong	10016.0	2369.0	1721.0	2200.0	2923.0	648.0	119.0	24	9	1	2	7318.0	328	41	211	76	6294	122	495	79	25.0	1			8	16			900.0	74			575	251			816.0	74			515	227			109		166.0	92	125
Myeongil 2(i)-dong	6020.0	977.0	866.0	1317.0	2228.0	509.0	96.0	19	5	3		4510.0	172	10	104	58	4223		89	26	10.0				5	5			299.0				199	100			246.0				149	97			44		78.0	35	58
Godeok 1(il)-dong	5714.0	1206.0	866.0	1267.0	1777.0	456.0	108.0	26	5		3	6391.0	359	33	254	72	5699		304	29	9.0	2			4	3			565.0	201			307	57			497.0	189			254	54			121	1	210.0	108	156
Godeok 2(i)-dong	6904.0	2070.0	1395.0	1492.0	1520.0	347.0	67.0	8	4		1	3724.0	603	11	499	93	2772	51	270	28	15.0	1			4	10			431.0	79			207	145			397.0	77			176	144			270	1	415.0	237	337
Amsa 2(i)-dong	6286.0	1816.0	1207.0	1369.0	1498.0	312.0	68.0	13	3			4309.0	299	35	218	46	3655	111	217	27	17.0	1			5	11			646.0	102			334	210			624.0	95			321	208			58		71.0	49	54
Amsa 3(sam)-dong	6180.0	922.0	1048.0	1540.0	2037.0	502.0	98.0	21	8	3	1	5232.0	226	91	118	17	4728	14	243	21	13.0	1			4	8			446.0	77			211	158			442.0	76			210	156			36	1	54.0	33	43
Cheonho 1(il)-dong	13008.0	4824.0	2621.0	2525.0	2277.0	573.0	149.0	20	8	8	3	5803.0	1428	98	1160	170	2550	488	1301	36	20.0	4			8	8			792.0	221			450	121			755.0	213			424	118			404	1	558.0	334	409
Cheonho 3(sam)-dong	12231.0	5536.0	2485.0	2049.0	1588.0	423.0	118.0	19	10	2	1	5250.0	1363	185	1064	114	3053	286	503	45	12.0	1			6	5			621.0	79			444	98			588.0	72			429	87			467		654.0	400	531
Seongnae 1(il)-dong	7379.0	2011.0	1448.0	1637.0	1761.0	427.0	73.0	13	7	1	1	5395.0	294	38	178	78	3010	425	1557	109	20.0	2			9	8		1	721.0	62			453	152		54	653.0	62			386	151		54	73		114.0	60	87
Seongnae 2(i)-dong	11978.0	5144.0	2470.0	2009.0	1787.0	417.0	116.0	20	12	1	2	4683.0	1623	166	1205	252	1734	265	989	72	14.0	1			9	4			704.0	80			551	73			660.0	79			514	67			316		413.0	279	342
Seongnae 3(sam)-dong	10492.0	3697.0	2106.0	2053.0	2017.0	499.0	100.0	12	6	1	1	4898.0	795	39	567	189	2261	291	1478	73	11.0	1			7	3			714.0	94			564	56			683.0	89			539	55			186	1	298.0	149	210
Dunchon 1(il)-dong	6430.0	990.0	993.0	1529.0	2403.0	421.0	76.0	14	4			5934.0	4	3	1		5930				7.0					7			112.0					112			91.0					91			22		31.0	20	26
Dunchon 2(i)-dong	10732.0	2785.0	1911.0	2354.0	2846.0	656.0	142.0	27	7	1	3	6870.0	707	74	512	121	4874	345	876	68	19.0	3	1		7	8			781.0	173	87		347	174			739.0	162	87		339	151			178	1	299.0	149	221
Amsa 1(il)-dong	15874.0	5646.0	3028.0	3144.0	3086.0	762.0	156.0	35	9	4	4	7268.0	1614	112	1326	176	2758	359	2393	144	20.0	1		1	14	4			1181.0	118		89	896	78			1012.0	115		69	758	70			531	1	834.0	448	647
Cheonho 2(i)-dong	17061.0	7477.0	3317.0	2850.0	2637.0	593.0	141.0	33	12	1		6723.0	2075	247	1563	265	2551	409	1571	117	14.0	3			10	1			1014.0	412			582	20			884.0	386			479	19			663	1	962.0	577	780
Gil-dong	20185.0	6509.0	3858.0	4151.0	4259.0	1067.0	266.0	55	16	3	1	11436.0	1127	86	826	215	7523	716	1929	141	28.0	1		1	16	10			1521.0			79	1268	174			1334.0			79	1100	155			362	1	571.0	308	443
[truncated: 741 more columns]
