# Supplementary material for: Why do people move? Enhancing human mobility prediction using local functions based on public records and SNS data
Source: PLoS One. 2018 Feb 12;13(2):e0192698. doi: 10.1371/journal.pone.0192698 (PMC5809051; doi:10.1371/journal.pone.0192698)
Supplement: S3 File — Tweets created in Seoul, 2013. (ZIP) [file pone.0192698.s003.zip]

Archive with 1 entries (1 files):
- S3_File.json
